# Supplementary material for: Adaptation of Proteome and Metabolism in Different Haplotypes of Rhodosporidium toruloides during Cu(I) and Cu(II) Stress
Source: Microorganisms. 2023 Feb 22;11(3):553. doi: 10.3390/microorganisms11030553 (PMC10056549; doi:10.3390/microorganisms11030553)
Supplement: Supplementary file 1 [file microorganisms-11-00553-s001.zip]

Archive with 3 entries (3 files):
- Supplementary_Materials.pdf
- Table_S1_Proteomics-Cu-IFO0559.xlsx
- Table_S2_Proteomics-Cu-IFO0880.xlsx
