# Supplementary material for: Adaptation of Proteome and Metabolism in Different Haplotypes of Rhodosporidium toruloides during Cu(I) and Cu(II) Stress
Source: Microorganisms. 2023 Feb 22;11(3):553. doi: 10.3390/microorganisms11030553 (PMC10056549; doi:10.3390/microorganisms11030553)
Supplement: Supplementary file 1 [file microorganisms-11-00553-s001.zip › Table_S1_Proteomics-Cu-IFO0559.xlsx]

## Sheet: Explanation
	Explanation to Sample names
		Examples:	8I51	and	5203
			8	I	5	1	-->	Strain 880	Cu(I) 96 h	Cu Stress	Replicate Nr 1
			5	2	0	3	-->	Strain 559	Cu(II) 144 h	Control	Replicate Nr 3
			Strain	Time point	Contr/Stress	Replicate Nr
			5 = IFO0559	1 = Cu(II) 96 h	0 = Control	1
			8 = IFO0880	2 = CU(II) 144 h	5 = Cu Stress	2
				I = Cu(I) 96 h		3
				II = CU(I) 144 h

## Sheet: IFO0559-Ammonia-144h
Protein Group	Protein ID	Accession	Significance	Coverage (%)	#Peptides	#Unique	PTM	5II01 Area	5II02 Area	5II03 Area	5201 Area	5202 Area	5203 Area	5II01 Area (top-3 peptides)	5II02 Area (top-3 peptides)	5II03 Area (top-3 peptides)	5201 Area (top-3 peptides)	5202 Area (top-3 peptides)	5203 Area (top-3 peptides)	Sample Profile (Ratio)	5II0 Area	5201 Area	5II0 Area (top-3 peptides)	5201 Area (top-3 peptides)	Group Profile (Ratio)	Avg. Mass	Description
3953	5652	M7XNM3|M7XNM3_RHOT1	36.49	7	1	1		102480	1072.9	411.07	1108.3	1355.7	1191	102480	1072.9	411.07	1108.3	1355.7	1191	64.00:0.97:0.37:1.00:1.22:1.07	34775	1218.3	34775	1218.3	28.54:1.00	30203	Restriction endonuclease OS=Rhodosporidium toruloides (strain NP11) OX=1130832 GN=RHTO_01415 PE=4 SV=1
1943	1424	M7X1F1|M7X1F1_RHOT1	31.63	34	8	8	Carbamidomethylation	184150	158080	129740	19313	11994	46314	126800	109320	88906	14309	9990.2	33612	8.86:7.64:6.21:1.00:0.70:2.35	157860	27270	108340	19543	5.54:1.00	44267	Peptide hydrolase OS=Rhodosporidium toruloides (strain NP11) OX=1130832 GN=RHTO_06989 PE=3 SV=1
3841	9119	M7XAK2|M7XAK2_RHOT1	28.92	2	1	1		466.31	259.92	791.82	309.81	411.18	20298	466.31	259.92	791.82	309.81	411.18	20298	1.51:0.84:2.56:1.00:1.33:64.00	506.02	7006.5	506.02	7006.5	0.07:1.00	58822	Proteophosphoglycan ppg4 OS=Rhodosporidium toruloides (strain NP11) OX=1130832 GN=RHTO_02364 PE=4 SV=1
4325	3276	M7WQR9|M7WQR9_RHOT1	27.68	20	3	3	Acetylation (N-term)	2404.6	1589.3	2743.7	109350	2086.3	2910.1	2404.6	1589.3	2743.7	109350	2086.3	2910.1	0.02:0.02:0.03:1.00:0.02:0.03	2463.5	38627	2463.5	38627	0.06:1.00	34213	Ubiquitinyl hydrolase 1 OS=Rhodosporidium toruloides (strain NP11) OX=1130832 GN=RHTO_03345 PE=4 SV=1
1881	3283	M7XFZ5|M7XFZ5_RHOT1	27.58	9	3	3		712.59	1876.6	593.38	2228.1	2273.4	63111	712.59	1876.6	593.38	2228.1	2273.4	63111	0.32:0.84:0.27:1.00:1.02:28.32	1804	22632	1804	22632	0.08:1.00	70048	Transcription initiation factor IIF subunit alpha OS=Rhodosporidium toruloides (strain NP11) OX=1130832 GN=RHTO_05236 PE=3 SV=1
440	463	M7WMR9|M7WMR9_RHOT1	26.74	43	18	18	Carbamidomethylation; Oxidation (M)	86416	68203	66202	222460	308720	429060	33015	26211	34818	103420	147450	168900	0.32:0.25:0.34:1.00:1.43:1.63	74036	320840	31348	139920	0.22:1.00	60655	Malate synthase OS=Rhodosporidium toruloides (strain NP11) OX=1130832 GN=RHTO_01459 PE=4 SV=1
1563	2083	M7WHY4|M7WHY4_RHOT1	20.49	31	9	9	Deamidation (NQ)	666520	722040	534490	230750	216190	193160	430040	484340	355940	149960	143560	113880	2.87:3.23:2.37:1.00:0.96:0.76	641010	213850	423440	135940	3.11:1.00	28908	Transformer-SR ribonucleoprotein OS=Rhodosporidium toruloides (strain NP11) OX=1130832 GN=RHTO_03630 PE=4 SV=1
1165	1789	M7WQ42|M7WQ42_RHOT1	18.91	8	1	1	Carbamidomethylation	12695	11788	19367	52470	31146	80739	12695	11788	19367	52470	31146	80739	0.24:0.22:0.37:1.00:0.59:1.54	14617	54785	14617	54785	0.27:1.00	14527	Large subunit ribosomal protein L40e OS=Rhodosporidium toruloides (strain NP11) OX=1130832 GN=RHTO_03705 PE=3 SV=1
3232	2794	M7WGG2|M7WGG2_RHOT1	18.18	11	2	2		30521	32446	25612	8026.6	6606.1	5704.8	30521	32446	25612	8026.6	6606.1	5704.8	3.80:4.04:3.19:1.00:0.82:0.71	29526	6779.2	29526	6779.2	4.36:1.00	40427	Pal1-like protein OS=Rhodosporidium toruloides (strain NP11) OX=1130832 GN=RHTO_04296 PE=4 SV=1
2909	10599	M7XAQ2|M7XAQ2_RHOT1	18.14	25	2	2		45851	33246	51096	14555	9618.5	8253.1	45851	33246	51096	14555	9618.5	8253.1	3.15:2.28:3.51:1.00:0.66:0.57	43398	11058	43398	11058	3.92:1.00	21463	60S ribosomal protein l7 l12 OS=Rhodosporidium toruloides (strain NP11) OX=1130832 GN=RHTO_02430 PE=3 SV=1
3908	5154	M7XRW0|M7XRW0_RHOT1	18.12	15	1	1		20880	21922	19193	5332.9	5173.3	3935.7	20880	21922	19193	5332.9	5173.3	3935.7	3.92:4.11:3.60:1.00:0.97:0.74	20665	4814	20665	4814	4.29:1.00	14034	Transmembrane protein OS=Rhodosporidium toruloides (strain NP11) OX=1130832 GN=RHTO_07833 PE=4 SV=1
2483	4528	M7XL68|M7XL68_RHOT1	17.77	31	2	2		3239.2	1933.8	1957.5	815.99	434.15	63.984	3239.2	1933.8	1957.5	815.99	434.15	63.984	3.97:2.37:2.40:1.00:0.53:0.08	2376.8	596.95	2376.8	596.95	3.98:1.00	12962	Uncharacterized protein OS=Rhodosporidium toruloides (strain NP11) OX=1130832 GN=RHTO_04803 PE=4 SV=1
2033	7745	M7XJ34|M7XJ34_RHOT1	16.72	3	1	1		3111.8	3477.4	3001.4	858.55	734.1	353.55	3111.8	3477.4	3001.4	858.55	734.1	353.55	3.62:4.05:3.50:1.00:0.86:0.41	3196.9	648.73	3196.9	648.73	4.93:1.00	58822	Transmembrane protein OS=Rhodosporidium toruloides (strain NP11) OX=1130832 GN=RHTO_06968 PE=4 SV=1
3797	7763	M7XPY6|M7XPY6_RHOT1	16.53	13	2	2	Oxidation (M)	36978	21388	23713	7984.2	5383.3	7189	29632	16843	17507	5404.9	3064.8	4590.5	5.48:3.12:3.24:1.00:0.57:0.85	27360	6852.2	21328	4353.4	4.90:1.00	22551	DUF2231 domain-containing protein OS=Rhodosporidium toruloides (strain NP11) OX=1130832 GN=RHTO_01007 PE=4 SV=1
4169	10552	M7X8Q2|M7X8Q2_RHOT1	15.72	5	1	1		10565	7512.1	6375.1	42663	39070	21854	10565	7512.1	6375.1	42663	39070	21854	0.25:0.18:0.15:1.00:0.92:0.51	8150.6	34529	8150.6	34529	0.24:1.00	39298	Zip-like iron-zinc transporter OS=Rhodosporidium toruloides (strain NP11) OX=1130832 GN=RHTO_03852 PE=3 SV=1
2370	2680	M7XJ98|M7XJ98_RHOT1	15.72	37	5	5		260470	286310	252650	118080	103070	85595	220950	233110	228190	104160	75816	67730	2.12:2.24:2.19:1.00:0.73:0.65	266470	102250	227420	82569	2.75:1.00	18424	ATP synthase subunit d mitochondrial OS=Rhodosporidium toruloides (strain NP11) OX=1130832 GN=RHTO_07038 PE=3 SV=1
4533	9537	M7XG80|M7XG80_RHOT1	15.29	24	3	3	Carbamidomethylation; Acetylation (N-term)	100920	76941	63125	16845	18485	36726	95815	72069	60077	16252	18026	36533	5.90:4.43:3.70:1.00:1.11:2.25	80329	24120	75987	23604	3.22:1.00	10258	U6 snRNA-associated Sm-like protein LSm3 OS=Rhodosporidium toruloides (strain NP11) OX=1130832 GN=LSM3 PE=3 SV=1
2375	2257	M7WZK1|M7WZK1_RHOT1	15.19	27	5	5	Acetylation (N-term); Oxidation (M)	4484500	4121000	3254300	1782800	1051700	1867300	3672300	3439800	2757200	1649100	1001900	1771700	2.23:2.09:1.67:1.00:0.61:1.07	3953300	1570900	3289700	1474300	2.23:1.00	27914	Phox/Bem1p domain containing protein OS=Rhodosporidium toruloides (strain NP11) OX=1130832 GN=RHTO_07255 PE=4 SV=1
3270	3932	M7WS48|M7WS48_RHOT1	14.88	47	4	4	Carbamidomethylation; Deamidation (NQ)	23260	26450	25547	71878	67870	89016	16631	11941	17337	50298	45667	63254	0.33:0.24:0.34:1.00:0.91:1.26	26296	76467	15387	53285	0.29:1.00	16411	Ubiquitin-conjugating enzyme E2 D/E OS=Rhodosporidium toruloides (strain NP11) OX=1130832 GN=RHTO_02321 PE=3 SV=1
4698	11986	M7WLW7|M7WLW7_RHOT1	14.66	10	1	1	Carbamidomethylation	32571	43296	31828	253100	204350	231740	32571	43296	31828	253100	204350	231740	0.13:0.17:0.13:1.00:0.81:0.92	35898	229730	35898	229730	0.16:1.00	22120	Gpi anchored protein OS=Rhodosporidium toruloides (strain NP11) OX=1130832 GN=RHTO_05418 PE=4 SV=1
4511	11990	M7XIC2|M7XIC2_RHOT1	14.4	24	2	2	Carbamidomethylation	16282	30112	30029	3509.7	3962.2	8044.5	16282	30112	30029	3509.7	3962.2	8044.5	4.64:8.58:8.56:1.00:1.13:2.29	27770	7061.3	27770	7061.3	3.93:1.00	22562	PalI-related protein OS=Rhodosporidium toruloides (strain NP11) OX=1130832 GN=RHTO_07368 PE=4 SV=1
4213	5328	M7X1Q6|M7X1Q6_RHOT1	14.33	7	1	1	Carbamidomethylation	881.17	559.64	991.83	3220.8	3060.2	3899.1	881.17	559.64	991.83	3220.8	3060.2	3899.1	0.27:0.17:0.31:1.00:0.95:1.21	810.88	3393.4	810.88	3393.4	0.24:1.00	38977	Phytanoyl-CoA dioxygenase family protein OS=Rhodosporidium toruloides (strain NP11) OX=1130832 GN=RHTO_06054 PE=3 SV=1
353	317	M7XNX3|M7XNX3_RHOT1	14.24	34	23	23		55888	51819	92284	105830	135100	121760	14742	10919	43200	55041	77399	84836	0.27:0.20:0.78:1.00:1.41:1.54	66934	120890	22954	72425	0.32:1.00	101019	Ankyrin repeat protein OS=Rhodosporidium toruloides (strain NP11) OX=1130832 GN=RHTO_00042 PE=4 SV=1
134	292	M7WLD5|M7WLD5_RHOT1	14.2	58	25	25	Carbamidomethylation; Oxidation (M); Deamidation (NQ)	318620	335880	327700	617000	786020	991990	89957	109260	110320	202080	244920	312090	0.45:0.54:0.55:1.00:1.21:1.54	329460	800230	103180	253030	0.41:1.00	60271	Isocitrate lyase OS=Rhodosporidium toruloides (strain NP11) OX=1130832 GN=RHTO_05768 PE=3 SV=1
2310	5447	M7WQB7|M7WQB7_RHOT1	14.09	13	2	2	Deamidation (NQ)	6593.2	5920.4	6186.9	949.7	2234.6	603.11	6593.2	5920.4	6186.9	949.7	2234.6	603.11	6.94:6.23:6.51:1.00:2.35:0.64	6233.5	1584.3	6233.5	1584.3	3.93:1.00	37744	Short-chain dehydrogenase/reductase SDR family protein OS=Rhodosporidium toruloides (strain NP11) OX=1130832 GN=RHTO_03878 PE=4 SV=1
3742	15199	M7WV82|M7WV82_RHOT1	13.83	7	1	1		1406.7	594.49	2297	4679.9	5941.6	7643.9	1406.7	594.49	2297	4679.9	5941.6	7643.9	0.30:0.13:0.49:1.00:1.27:1.63	1432.7	6088.5	1432.7	6088.5	0.24:1.00	34372	Fe-S cluster assembly protein DRE2 OS=Rhodosporidium toruloides (strain NP11) OX=1130832 GN=DRE2 PE=3 SV=1
2878	1232	M7XKI2|M7XKI2_RHOT1	13.63	4	1	1		1340.3	866.61	634.32	3212.6	4188.1	4511.8	1340.3	866.61	634.32	3212.6	4188.1	4511.8	0.42:0.27:0.20:1.00:1.30:1.40	1075.1	3970.8	1075.1	3970.8	0.27:1.00	66993	Cytochrome P450 family 46 subfamily A (Cholesterol 24(S)-hydroxylase) OS=Rhodosporidium toruloides (strain NP11) OX=1130832 GN=RHTO_06383 PE=4 SV=1
3538	5888	M7XTJ4|M7XTJ4_RHOT1	13.41	13	1	1		7629.6	5154.1	8173.7	2044.6	1498.9	1528.3	7629.6	5154.1	8173.7	2044.6	1498.9	1528.3	3.73:2.52:4.00:1.00:0.73:0.75	6985.8	1690.6	6985.8	1690.6	4.13:1.00	17014	BET1 blocked early in transport 1 OS=Rhodosporidium toruloides (strain NP11) OX=1130832 GN=RHTO_07277 PE=4 SV=1
4288	9527	M7XZL4|M7XZL4_RHOT1	13.31	28	2	2		16557	14426	15268	6496.1	4209.7	1671.1	16557	14426	15268	6496.1	4209.7	1671.1	2.55:2.22:2.35:1.00:0.65:0.26	15417	4125.6	15417	4125.6	3.74:1.00	14691	Thioredoxin-like protein 5 OS=Rhodosporidium toruloides (strain NP11) OX=1130832 GN=RHTO_00191 PE=4 SV=1
1489	1507	M7XKW9|M7XKW9_RHOT1	13.08	12	7	7	Carbamidomethylation; Oxidation (M)	46058	52419	26723	114890	100530	105710	40317	45155	21564	102910	91010	89671	0.39:0.44:0.21:1.00:0.88:0.87	41865	107090	35679	94530	0.38:1.00	99817	Subtilisin-like protease OS=Rhodosporidium toruloides (strain NP11) OX=1130832 GN=RHTO_02409 PE=4 SV=1
4609	11444	M7X1E7|M7X1E7_RHOT1	13.06	14	2	2		51758	51355	57012	4177.4	6551.8	26263	51758	51355	57012	4177.4	6551.8	26263	12.39:12.29:13.65:1.00:1.57:6.29	53375	12331	53375	12331	4.33:1.00	19805	Trafficking protein particle complex subunit 2 OS=Rhodosporidium toruloides (strain NP11) OX=1130832 GN=RHTO_06984 PE=4 SV=1
3720	4079	M7WK25|M7WK25_RHOT1	13.02	14	3	3	Carbamidomethylation; Deamidation (NQ)	3754.9	3492.7	1765.5	1068.3	580.72	1191.7	3572.4	3244.3	1487.3	671.49	332.29	1059.8	5.32:4.83:2.21:1.00:0.49:1.58	3634.3	1266	3397.9	1007	3.37:1.00	50700	Arrestin-like N-terminal and Immunoglobulin E-set domain protein OS=Rhodosporidium toruloides (strain NP11) OX=1130832 GN=RHTO_06626 PE=4 SV=1
3588	4628	M7X4K7|M7X4K7_RHOT1	12.77	9	1	1	Carbamidomethylation	0	205.43	152.48	564.05	468.6	533.12	0	205.43	152.48	564.05	468.6	533.12	0:0.36:0.27:1.00:0.83:0.95	178.95	521.92	178.95	521.92	0.34:1.00	33987	18S rRNA aminocarboxypropyltransferase OS=Rhodosporidium toruloides (strain NP11) OX=1130832 GN=TSR3 PE=3 SV=1
2060	2361	M7X2P9|M7X2P9_RHOT1	12.66	63	5	5	Deamidation (NQ); Oxidation (M)	49120	42783	36419	128010	107760	76621	32646	29737	27777	88688	87891	61863	0.37:0.34:0.31:1.00:0.99:0.70	45504	105630	30054	79480	0.38:1.00	11688	Peptidylprolyl isomerase OS=Rhodosporidium toruloides (strain NP11) OX=1130832 GN=RHTO_06384 PE=4 SV=1
380	688	M7X6P2|M7X6P2_RHOT1	12.65	76	16	16	Acetylation (N-term); Deamidation (NQ); Oxidation (M)	575930	553400	595770	263580	195760	230530	169990	172490	166240	80409	62334	71616	2.11:2.15:2.07:1.00:0.78:0.89	576900	232620	169580	71453	2.37:1.00	32266	Tropine dehydrogenase OS=Rhodosporidium toruloides (strain NP11) OX=1130832 GN=RHTO_00459 PE=3 SV=1
3822	3691	M7X6M0|M7X6M0_RHOT1	12.59	4	1	1		3068.3	615.13	372.44	399.15	437.67	98.936	3068.3	615.13	372.44	399.15	437.67	98.936	7.69:1.54:0.93:1.00:1.10:0.25	1419.4	396.62	1419.4	396.62	3.58:1.00	50532	Proline-rich family protein OS=Rhodosporidium toruloides (strain NP11) OX=1130832 GN=RHTO_00434 PE=4 SV=1
671	967	M7XEG0|M7XEG0_RHOT1	12.52	64	13	13	Carbamidomethylation; Deamidation (NQ); Oxidation (M); Acetylation (N-term)	501250	443440	498340	1105900	918280	1248400	225730	199920	215810	548410	431320	506910	0.41:0.36:0.39:1.00:0.79:0.92	485860	1092200	213820	495550	0.43:1.00	36967	Adenosine kinase OS=Rhodosporidium toruloides (strain NP11) OX=1130832 GN=RHTO_05920 PE=3 SV=1
2864	3228	M7X2I5|M7X2I5_RHOT1	12.51	1	1	1	Carbamidomethylation	2056.5	420.77	279.3	195.07	416.84	68.364	2056.5	420.77	279.3	195.07	416.84	68.364	10.54:2.16:1.43:1.00:2.14:0.35	918.85	226.76	918.85	226.76	4.05:1.00	198608	Mediator of RNA polymerase II transcription subunit 12 OS=Rhodosporidium toruloides (strain NP11) OX=1130832 GN=RHTO_06299 PE=3 SV=1
4175	11276	M7WWH3|M7WWH3_RHOT1	12.26	11	1	1		712.07	860.7	1018.5	170.68	0	129	712.07	860.7	1018.5	170.68	0	129	4.17:5.04:5.97:1.00:0:0.76	863.74	149.84	863.74	149.84	5.76:1.00	28137	Syntaxin 6 OS=Rhodosporidium toruloides (strain NP11) OX=1130832 GN=RHTO_00730 PE=4 SV=1
1657	1366	M7WRA4|M7WRA4_RHOT1	12.01	53	8	8	Carbamidomethylation; Oxidation (M)	78949	86886	70423	42287	33057	30449	47344	56402	40342	20547	14224	15007	2.30:2.75:1.96:1.00:0.69:0.73	78906	36076	48029	16830	2.85:1.00	20221	Protein of glutathione-dependent formaldehyde-activating protein family OS=Rhodosporidium toruloides (strain NP11) OX=1130832 GN=RHTO_02544 PE=3 SV=1
259	462	M7XJM1|M7XJM1_RHOT1	11.92	53	19	19	Carbamidomethylation; Deamidation (NQ); Oxidation (M); Acetylation (N-term)	645740	639570	615870	1067500	1347700	1649900	323140	347270	331860	547780	678230	887600	0.59:0.63:0.61:1.00:1.24:1.62	635710	1355400	334090	704540	0.47:1.00	45770	Short/branched chain acyl-CoA dehydrogenase OS=Rhodosporidium toruloides (strain NP11) OX=1130832 GN=RHTO_03594 PE=3 SV=1
3771	14107	M7WES3|M7WES3_RHOT1	11.46	5	1	1		610.58	2731	220.82	418.64	424.26	128.16	610.58	2731	220.82	418.64	424.26	128.16	1.46:6.52:0.53:1.00:1.01:0.31	1187.5	323.69	1187.5	323.69	3.67:1.00	36376	Tether containing UBX domain for GLUT4 OS=Rhodosporidium toruloides (strain NP11) OX=1130832 GN=RHTO_05490 PE=4 SV=1
3929	8419	M7XKE6|M7XKE6_RHOT1	11.39	10	1	1		0	239.85	436.91	2139.8	2733.7	3134.9	0	239.85	436.91	2139.8	2733.7	3134.9	0:0.11:0.20:1.00:1.28:1.47	471.06	2669.5	471.06	2669.5	0.18:1.00	38022	Mitochondrial carrier protein amino-acid transporter arg-13 OS=Rhodosporidium toruloides (strain NP11) OX=1130832 GN=RHTO_06343 PE=3 SV=1
3092	7364	M7XDU1|M7XDU1_RHOT1	11.12	7	1	1	Acetylation (N-term)	4643.9	3737.2	6011.1	1819.2	1586.7	1078.4	4643.9	3737.2	6011.1	1819.2	1586.7	1078.4	2.55:2.05:3.30:1.00:0.87:0.59	4797.4	1494.8	4797.4	1494.8	3.21:1.00	22016	Carbonic anhydrase OS=Rhodosporidium toruloides (strain NP11) OX=1130832 GN=RHTO_01204 PE=3 SV=1
4551	9394	M7WMP7|M7WMP7_RHOT1	11.04	3	1	1		230.44	273.29	470.87	1035.6	1073.2	1348.8	230.44	273.29	470.87	1035.6	1073.2	1348.8	0.22:0.26:0.45:1.00:1.04:1.30	324.87	1152.5	324.87	1152.5	0.28:1.00	67988	SFP1 transcription regulator OS=Rhodosporidium toruloides (strain NP11) OX=1130832 GN=RHTO_04518 PE=4 SV=1
1581	1806	M7XG88|M7XG88_RHOT1	10.94	36	3	3	Oxidation (M)	116070	123530	198050	70960	78182	26486	97398	111550	178110	62700	72659	26384	1.55:1.78:2.84:1.00:1.16:0.42	145940	60626	129020	54816	2.35:1.00	16721	Histone H2A OS=Rhodosporidium toruloides (strain NP11) OX=1130832 GN=RHTO_07734 PE=3 SV=1
589	830	M7XZW3|M7XZW3_RHOT1	10.84	28	17	17	Carbamidomethylation; Deamidation (NQ); Oxidation (M)	110180	105770	118230	70703	59708	51610	53909	48166	49086	18677	20235	14272	2.89:2.58:2.63:1.00:1.08:0.76	115370	61364	50387	17728	2.84:1.00	91755	Cell wall integrity signaling protein OS=Rhodosporidium toruloides (strain NP11) OX=1130832 GN=RHTO_00306 PE=4 SV=1
4535	12012	M7XE53|M7XE53_RHOT1	10.65	8	1	1		14919	17247	23955	7305	6681.5	5236.5	14919	17247	23955	7305	6681.5	5236.5	2.04:2.36:3.28:1.00:0.91:0.72	18707	6407.6	18707	6407.6	2.92:1.00	15771	ER-derived vesicles protein ERV14 OS=Rhodosporidium toruloides (strain NP11) OX=1130832 GN=RHTO_01313 PE=3 SV=1
3400	10878	M7XG46|M7XG46_RHOT1	10.64	10	2	2	Carbamidomethylation; Deamidation (NQ)	20909	22508	19501	63502	56684	69365	13362	14952	9336	34099	30096	42283	0.39:0.44:0.27:1.00:0.88:1.24	20973	63184	12550	35493	0.35:1.00	28822	Secreted protein OS=Rhodosporidium toruloides (strain NP11) OX=1130832 GN=RHTO_05281 PE=4 SV=1
222	77	M7X4A4|M7X4A4_RHOT1	10.51	51	30	30	Carbamidomethylation; Acetylation (N-term); Oxidation (M)	245520	266160	279920	473190	545250	560250	116160	119380	119030	286370	315820	317550	0.41:0.42:0.42:1.00:1.10:1.11	280580	537510	118190	306580	0.39:1.00	72159	Arginine--tRNA ligase OS=Rhodosporidium toruloides (strain NP11) OX=1130832 GN=RHTO_02671 PE=3 SV=1
3278	3209	M7WD07|M7WD07_RHOT1	10.38	38	5	5		88930	78421	97388	42764	44873	32755	80993	67279	88124	36517	36445	28263	2.22:1.84:2.41:1.00:1.00:0.77	89670	40290	78799	33742	2.34:1.00	20941	Actin-related protein 2/3 complex subunit 3 OS=Rhodosporidium toruloides (strain NP11) OX=1130832 GN=RHTO_06553 PE=3 SV=1
2076	3695	M7XJ94|M7XJ94_RHOT1	10.38	2	1	1		4618.6	3972.3	3279.1	349.78	206.52	167.04	4618.6	3972.3	3279.1	349.78	206.52	167.04	13.20:11.36:9.37:1.00:0.59:0.48	3956.7	241.11	3956.7	241.11	16.41:1.00	114173	YTH domain-containing protein OS=Rhodosporidium toruloides (strain NP11) OX=1130832 GN=RHTO_03464 PE=4 SV=1
3416	8009	M7WTF7|M7WTF7_RHOT1	10.36	30	5	5	Carbamidomethylation	14740	19390	16793	34631	56855	40532	13661	18810	15905	32898	56218	38787	0.42:0.57:0.48:1.00:1.71:1.18	17151	44280	16125	42634	0.38:1.00	28346	NADH:ubiquinone oxidoreductase intermediate-associated protein 30 OS=Rhodosporidium toruloides (strain NP11) OX=1130832 GN=RHTO_01827 PE=3 SV=1
1648	4917	M7WE51|M7WE51_RHOT1	10.27	56	9	9		49786	52386	58334	21313	21907	18293	36862	43015	41178	17832	17039	11124	2.07:2.41:2.31:1.00:0.96:0.62	55668	22147	40352	15332	2.63:1.00	29499	Peripilin-like protein OS=Rhodosporidium toruloides (strain NP11) OX=1130832 GN=RHTO_05627 PE=4 SV=1
986	1408	M7WKZ8|M7WKZ8_RHOT1	10.25	51	11	11	Deamidation (NQ)	329050	269720	271570	165960	109540	142780	203440	169610	160050	99557	60543	80705	2.04:1.70:1.61:1.00:0.61:0.81	290670	143650	177700	84104	2.11:1.00	35816	Short-chain dehydrogenase/reductase SDR family protein OS=Rhodosporidium toruloides (strain NP11) OX=1130832 GN=RHTO_02028 PE=3 SV=1
3194	12811	M7XH69|M7XH69_RHOT1	10.23	2	1	1		225.81	0	1720.7	5332.7	564.65	445.04	225.81	0	1720.7	5332.7	564.65	445.04	0.04:0:0.32:1.00:0.11:0.08	973.25	2114.1	973.25	2114.1	0.46:1.00	96338	PHD domain-containing protein OS=Rhodosporidium toruloides (strain NP11) OX=1130832 GN=RHTO_07566 PE=4 SV=1
1243	1292	M7X6K2|M7X6K2_RHOT1	10.14	38	10	10	Deamidation (NQ)	138050	135280	163300	62509	73822	65374	91317	84197	99177	35780	45252	37365	2.55:2.35:2.77:1.00:1.26:1.04	145540	67616	91564	39706	2.31:1.00	49597	DJ-1 family protein OS=Rhodosporidium toruloides (strain NP11) OX=1130832 GN=RHTO_00414 PE=4 SV=1
2715	2783	M7X4R9|M7X4R9_RHOT1	10.13	49	6	6	Carbamidomethylation	12855	11708	17125	5488.9	6563.8	3410.2	10395	10105	12667	4252.2	5183.4	1621.2	2.44:2.38:2.98:1.00:1.22:0.38	13896	5366.2	11056	3812.5	2.90:1.00	19108	DUF937 domain-containing protein OS=Rhodosporidium toruloides (strain NP11) OX=1130832 GN=RHTO_02832 PE=4 SV=1
3657	2905	M7WKS7|M7WKS7_RHOT1	10.11	12	3	3		19013	16970	15460	8207	6608.5	3508.2	19013	16970	15460	8207	6608.5	3508.2	2.32:2.07:1.88:1.00:0.81:0.43	17148	6147.6	17148	6147.6	2.79:1.00	59014	Rim9 protein OS=Rhodosporidium toruloides (strain NP11) OX=1130832 GN=RHTO_05744 PE=4 SV=1
2988	3329	M7WK47|M7WK47_RHOT1	9.97	33	3	3	Acetylation (N-term); Deamidation (NQ); Oxidation (M)	342180	297640	293460	164800	195430	114810	287680	236810	230090	115790	157980	83201	2.48:2.05:1.99:1.00:1.36:0.72	311090	158340	251530	118990	2.11:1.00	9025	40S ribosomal protein S27 OS=Rhodosporidium toruloides (strain NP11) OX=1130832 GN=RHTO_02483 PE=3 SV=1
529	532	M7WUJ6|M7WUJ6_RHOT1	9.93	61	20	20	Carbamidomethylation; Deamidation (NQ); Oxidation (M)	88687	115050	134120	234270	267220	303580	31938	41927	50778	85282	87562	111980	0.37:0.49:0.60:1.00:1.03:1.31	114200	269270	41548	94942	0.44:1.00	47953	Acyl-CoA dehydrogenase OS=Rhodosporidium toruloides (strain NP11) OX=1130832 GN=RHTO_01625 PE=3 SV=1
2437	5638	M7XW26|M7XW26_RHOT1	9.8	35	2	2	Carbamidomethylation; Oxidation (M)	87516	72501	84458	32903	26921	30377	66058	60684	75673	30546	25176	29264	2.16:1.99:2.48:1.00:0.82:0.96	81492	30188	67472	28450	2.37:1.00	10269	Mitochondrial import inner membrane translocase subunit TIM10 OS=Rhodosporidium toruloides (strain NP11) OX=1130832 GN=RHTO_04627 PE=3 SV=1
4688	7028	M7XXU5|M7XXU5_RHOT1	9.77	10	1	1		771.27	1258.9	528.31	3066.5	4978.5	1201.5	771.27	1258.9	528.31	3066.5	4978.5	1201.5	0.25:0.41:0.17:1.00:1.62:0.39	1053.6	3082.2	1053.6	3082.2	0.34:1.00	25853	GPI-anchored domain-containing protein OS=Rhodosporidium toruloides (strain NP11) OX=1130832 GN=RHTO_02825 PE=4 SV=1
2664	3508	M7WRZ3|M7WRZ3_RHOT1	9.72	44	6	6		81575	71479	83914	44182	38098	26529	67185	58915	69687	37151	29138	18163	1.81:1.59:1.88:1.00:0.78:0.49	78989	36270	65262	28151	2.32:1.00	19315	Altered inheritance of mitochondria protein 41 OS=Rhodosporidium toruloides (strain NP11) OX=1130832 GN=AIM41 PE=3 SV=1
2302	2476	M7XDT6|M7XDT6_RHOT1	9.7	16	3	3	Carbamidomethylation	5658.7	5165.5	5570.9	16375	15949	12618	5658.7	5165.5	5570.9	16375	15949	12618	0.35:0.32:0.34:1.00:0.97:0.77	5465	14981	5465	14981	0.36:1.00	32318	Zinc finger CCHC-type protein OS=Rhodosporidium toruloides (strain NP11) OX=1130832 GN=RHTO_01199 PE=4 SV=1
2812	2847	M7XPB2|M7XPB2_RHOT1	9.7	31	4	4	Oxidation (M)	8434.5	8597	12049	26201	25858	26392	7187.6	8082.9	11901	24797	24031	24057	0.29:0.33:0.48:1.00:0.97:0.97	10214	26279	9294.6	24295	0.38:1.00	31140	PRELI/MSF1 domain protein OS=Rhodosporidium toruloides (strain NP11) OX=1130832 GN=RHTO_01263 PE=4 SV=1
4518	10493	M7WMD4|M7WMD4_RHOT1	9.57	8	1	1	Deamidation (NQ)	4649	25601	33151	56284	47802	47053	4487.8	25413	32971	56082	47622	46906	0.08:0.45:0.59:1.00:0.85:0.84	21133	50380	20957	50204	0.42:1.00	20540	Phosphatidylglycerol/phosphatidylinositol transfer protein OS=Rhodosporidium toruloides (strain NP11) OX=1130832 GN=RHTO_05148 PE=3 SV=1
1724	2925	M7X1F6|M7X1F6_RHOT1	9.51	87	7	7	Carbamidomethylation; Acetylation (N-term); Deamidation (NQ); Oxidation (M)	500210	555640	452680	1607700	1005500	847930	452350	521890	432800	1573200	985720	820710	0.29:0.33:0.28:1.00:0.63:0.52	502840	1153700	469010	1126500	0.42:1.00	9395	40S ribosomal protein S21 OS=Rhodosporidium toruloides (strain NP11) OX=1130832 GN=RHTO_06994 PE=3 SV=1
125	305	M7XIF3|M7XIF3_RHOT1	9.49	35	24	24	Carbamidomethylation; Deamidation (NQ); Oxidation (M)	273620	292500	299150	115850	124250	103110	75055	93616	117590	39326	41456	28734	1.91:2.38:2.99:1.00:1.05:0.73	289170	115400	95420	36505	2.61:1.00	106640	Peptidase OS=Rhodosporidium toruloides (strain NP11) OX=1130832 GN=RHTO_03982 PE=4 SV=1
2547	2412	M7WZK8|M7WZK8_RHOT1	9.46	14	4	4	Carbamidomethylation; Acetylation (N-term)	48717	6023	7082.2	5630.3	5933.4	5424.7	47865	4196.7	4442.2	4408.3	4535.3	5055.4	10.86:0.95:1.01:1.00:1.03:1.15	20607	5662.8	18835	4666.4	4.04:1.00	73342	Glycoside hydrolase family 16 protein OS=Rhodosporidium toruloides (strain NP11) OX=1130832 GN=RHTO_00515 PE=3 SV=1
3235	14551	M7XB59|M7XB59_RHOT1	9.39	19	3	3		52411	72630	64535	10226	13351	15535	52411	72630	64535	10226	13351	15535	5.13:7.10:6.31:1.00:1.31:1.52	63942	13449	63942	13449	4.75:1.00	30540	Ubiquinone biosynthesis protein coq9 OS=Rhodosporidium toruloides (strain NP11) OX=1130832 GN=RHTO_02142 PE=4 SV=1
3936	8878	M7X6Y7|M7X6Y7_RHOT1	9.38	3	1	1		309.82	0	164.25	557.11	699.8	848.46	309.82	0	164.25	557.11	699.8	848.46	0.56:0:0.29:1.00:1.26:1.52	237.03	701.79	237.03	701.79	0.34:1.00	38005	Serine threonine-protein phosphatase 4 regulatory subunit 2 OS=Rhodosporidium toruloides (strain NP11) OX=1130832 GN=RHTO_00554 PE=3 SV=1
4448	12600	M7WH84|M7WH84_RHOT1	9.36	7	1	1		2929.3	2591.6	1995	415.77	854.27	1074.7	2929.3	2591.6	1995	415.77	854.27	1074.7	7.05:6.23:4.80:1.00:2.05:2.58	2505.3	781.59	2505.3	781.59	3.21:1.00	23633	Diamine N-acetyltransferase OS=Rhodosporidium toruloides (strain NP11) OX=1130832 GN=RHTO_04104 PE=4 SV=1
2399	4017	M7X497|M7X497_RHOT1	9.35	1	1	1	Deamidation (NQ)	1240.3	1258.1	697.21	953.49	1853.3	5335.6	1084.8	493.27	596.38	758.26	1684.2	5138.5	1.43:0.65:0.79:1.00:2.22:6.78	1065.2	2714.1	724.81	2527	0.29:1.00	129424	Mitogen-activated protein kinase kinase kinase 13 OS=Rhodosporidium toruloides (strain NP11) OX=1130832 GN=RHTO_02879 PE=4 SV=1
3556	6428	M7WFG4|M7WFG4_RHOT1	9.32	12	2	2	Acetylation (N-term)	23793	20938	22150	10515	10083	6693.1	23793	20938	22150	10515	10083	6693.1	2.26:1.99:2.11:1.00:0.96:0.64	22294	9257.8	22294	9257.8	2.41:1.00	24231	Vacuolar sorting protein VPS32 OS=Rhodosporidium toruloides (strain NP11) OX=1130832 GN=RHTO_05325 PE=4 SV=1
2898	5674	M7X3N4|M7X3N4_RHOT1	9.24	3	1	1		20178	31592	30721	13818	2099.5	690.14	20178	31592	30721	13818	2099.5	690.14	1.46:2.29:2.22:1.00:0.15:0.05	27497	5536	27497	5536	4.97:1.00	72787	Homeodomain-like containing protein OS=Rhodosporidium toruloides (strain NP11) OX=1130832 GN=RHTO_06535 PE=4 SV=1
1306	1343	M7WXY7|M7WXY7_RHOT1	9.23	60	12	12	Carbamidomethylation; Oxidation (M)	322530	254000	305060	120290	117550	132980	206410	158350	196270	79305	77615	67768	2.60:2.00:2.47:1.00:0.98:0.85	293860	124520	187010	74896	2.50:1.00	23280	Ras-related protein Rab-7A OS=Rhodosporidium toruloides (strain NP11) OX=1130832 GN=RHTO_08068 PE=4 SV=1
3103	12006	M7XRD7|M7XRD7_RHOT1	9.21	7	2	2	Carbamidomethylation	650.99	926.71	1113.7	2940.4	3417.3	2295.5	650.99	926.71	1113.7	2940.4	3417.3	2295.5	0.22:0.32:0.38:1.00:1.16:0.78	1080.5	2884.4	1080.5	2884.4	0.37:1.00	52198	Zinc finger FYVE-type protein OS=Rhodosporidium toruloides (strain NP11) OX=1130832 GN=RHTO_08121 PE=4 SV=1
1092	1052	M7X8S5|M7X8S5_RHOT1	9.17	58	14	14	Deamidation (NQ); Oxidation (M)	310720	355780	279130	132730	117140	200730	162190	174920	139770	66988	59776	104260	2.42:2.61:2.09:1.00:0.89:1.56	318420	151430	158960	77007	2.06:1.00	38819	Short-chain dehydrogenase/reductase SDR family protein OS=Rhodosporidium toruloides (strain NP11) OX=1130832 GN=RHTO_03877 PE=4 SV=1
4792	11989	M7WRW0|M7WRW0_RHOT1	9.12	15	2	2	Carbamidomethylation	990.42	962.02	1110.8	3422.1	3426.3	2175.8	990.42	962.02	1110.8	3422.1	3426.3	2175.8	0.29:0.28:0.32:1.00:1.00:0.64	1021.1	3008.1	1021.1	3008.1	0.34:1.00	32371	Nicotinamide N-methyltransferase putative OS=Rhodosporidium toruloides (strain NP11) OX=1130832 GN=RHTO_02578 PE=4 SV=1
2550	4771	M7X510|M7X510_RHOT1	9.05	10	2	2		11344	1536.1	16741	2753.2	3781.5	1863.3	11344	1536.1	16741	2753.2	3781.5	1863.3	4.12:0.56:6.08:1.00:1.37:0.68	9873.6	2799.4	9873.6	2799.4	3.53:1.00	40268	Peroxin-7 OS=Rhodosporidium toruloides (strain NP11) OX=1130832 GN=RHTO_05659 PE=3 SV=1
3672	11537	M7WPV1|M7WPV1_RHOT1	8.99	17	1	1		1568.9	2443.2	1587.8	0	0	209.97	1568.9	2443.2	1587.8	0	0	209.97	64.00:64.00:64.00:-:-:64.00	1866.6	209.97	1866.6	209.97	8.89:1.00	11469	Mitochondrial import inner membrane translocase subunit OS=Rhodosporidium toruloides (strain NP11) OX=1130832 GN=RHTO_03619 PE=3 SV=1
439	720	M7XU72|M7XU72_RHOT1	8.94	26	16	16	Carbamidomethylation	116370	102150	106650	64016	61361	69864	64730	52861	61059	26241	18038	31203	2.47:2.01:2.33:1.00:0.69:1.19	108750	66030	59550	25160	2.37:1.00	97319	Phospholipase D/nuclease OS=Rhodosporidium toruloides (strain NP11) OX=1130832 GN=RHTO_06827 PE=4 SV=1
3120	15420	M7XRP3|M7XRP3_RHOT1	8.9	18	3	3		8573.5	5556.3	6384	11842	18525	23427	8573.5	5556.3	6384	11842	18525	23427	0.72:0.47:0.54:1.00:1.56:1.98	7062.6	18858	7062.6	18858	0.37:1.00	41737	Anthranilate phosphoribosyltransferase OS=Rhodosporidium toruloides (strain NP11) OX=1130832 GN=RHTO_07763 PE=3 SV=1
2726	2405	M7WPZ4|M7WPZ4_RHOT1	8.77	29	5	5		35002	25121	41383	75454	87896	74042	30498	20565	37179	67062	77805	64927	0.45:0.31:0.55:1.00:1.16:0.97	35804	79131	31383	69932	0.45:1.00	35890	Pyridoxal 5'-phosphate synthase OS=Rhodosporidium toruloides (strain NP11) OX=1130832 GN=RHTO_03660 PE=4 SV=1
233	329	M7XIH0|M7XIH0_RHOT1	8.73	19	26	26	Carbamidomethylation	148330	136250	119130	71320	57710	52442	68554	55689	52037	35098	22532	17665	1.95:1.59:1.48:1.00:0.64:0.50	136500	63301	58760	25172	2.33:1.00	197424	Actin cytoskeleton-regulatory complex protein PAN1 OS=Rhodosporidium toruloides (strain NP11) OX=1130832 GN=RHTO_04002 PE=3 SV=1
3581	7244	M7XF30|M7XF30_RHOT1	8.7	3	1	1		2764.9	2561.5	268.1	190.39	170.3	72.584	2764.9	2561.5	268.1	190.39	170.3	72.584	14.52:13.45:1.41:1.00:0.89:0.38	1864.9	144.42	1864.9	144.42	12.91:1.00	66090	RNA binding protein Nrd1 OS=Rhodosporidium toruloides (strain NP11) OX=1130832 GN=RHTO_05638 PE=4 SV=1
3570	3129	M7X6S6|M7X6S6_RHOT1	8.65	50	4	4		195890	205060	198700	118020	96239	75286	188710	200500	195710	113070	94235	73549	1.67:1.77:1.73:1.00:0.83:0.65	199880	99448	194980	96551	2.02:1.00	9699	ATP synthase subunit e mitochondrial OS=Rhodosporidium toruloides (strain NP11) OX=1130832 GN=RHTO_00178 PE=3 SV=1
4457	10073	M7X314|M7X314_RHOT1	8.58	12	1	1		240450	220970	239980	158210	82827	88632	240450	220970	239980	158210	82827	88632	1.52:1.40:1.52:1.00:0.52:0.56	233800	109890	233800	109890	2.13:1.00	11239	Transcription and mRNA export factor SUS1 OS=Rhodosporidium toruloides (strain NP11) OX=1130832 GN=SUS1 PE=3 SV=1
501	734	M7XII7|M7XII7_RHOT1	8.55	32	16	16	Carbamidomethylation; Oxidation (M); Deamidation (NQ)	66042	45760	62852	127850	163510	231380	32114	20543	25185	54172	57314	101220	0.59:0.38:0.46:1.00:1.06:1.87	59587	174250	25947	70902	0.37:1.00	78908	Acyl-coenzyme A oxidase OS=Rhodosporidium toruloides (strain NP11) OX=1130832 GN=RHTO_03776 PE=3 SV=1
1525	1303	M7WW30|M7WW30_RHOT1	8.55	30	10	10		55506	46939	37109	21887	16767	16475	36324	25529	23250	13742	10259	9180.6	2.64:1.86:1.69:1.00:0.75:0.67	47357	18649	28368	11061	2.56:1.00	56581	Allergen OS=Rhodosporidium toruloides (strain NP11) OX=1130832 GN=RHTO_01275 PE=4 SV=1
3548	4358	M7WZT8|M7WZT8_RHOT1	8.54	3	1	1		5574.1	4424.9	4755.5	830.3	1760.1	2119.4	5574.1	4424.9	4755.5	830.3	1760.1	2119.4	6.71:5.33:5.73:1.00:2.12:2.55	4918.1	1750.8	4918.1	1750.8	2.81:1.00	48680	Inosine/uridine-preferring nucleoside hydrolase OS=Rhodosporidium toruloides (strain NP11) OX=1130832 GN=RHTO_07079 PE=3 SV=1
704	2759	M7WIP7|M7WIP7_RHOT1	8.51	12	4	4		11582	15103	14445	5237.8	5801	4409.3	10580	13833	11963	4942.1	4524.2	3738.6	2.14:2.80:2.42:1.00:0.92:0.76	13710	5634.2	12125	4727.3	2.56:1.00	74169	VHS domain containing protein OS=Rhodosporidium toruloides (strain NP11) OX=1130832 GN=RHTO_03316 PE=4 SV=1
2505	2142	M7WUX7|M7WUX7_RHOT1	8.49	31	7	7	Carbamidomethylation; Oxidation (M)	37942	32071	29712	54515	62282	71462	27729	22691	21182	46343	53285	59660	0.60:0.49:0.46:1.00:1.15:1.29	33760	63105	23867	53096	0.45:1.00	46908	Ribosome biogenesis protein Sqt1 OS=Rhodosporidium toruloides (strain NP11) OX=1130832 GN=RHTO_01523 PE=4 SV=1
3367	9623	M7XGP7|M7XGP7_RHOT1	8.49	19	2	2		3538.7	3537.2	4928.3	8851.1	11834	12986	3538.7	3537.2	4928.3	8851.1	11834	12986	0.40:0.40:0.56:1.00:1.34:1.47	4050.3	11315	4050.3	11315	0.36:1.00	17242	Mitochondrial small subunit ribosomal protein S8 OS=Rhodosporidium toruloides (strain NP11) OX=1130832 GN=RHTO_04480 PE=3 SV=1
3611	10776	M7X520|M7X520_RHOT1	8.46	8	1	1		7410.9	5930.6	11548	14693	24095	21695	7410.9	5930.6	11548	14693	24095	21695	0.50:0.40:0.79:1.00:1.64:1.48	8296.5	20161	8296.5	20161	0.41:1.00	18400	Mitochondrial ribosomal protein subunit S27 OS=Rhodosporidium toruloides (strain NP11) OX=1130832 GN=RHTO_02923 PE=3 SV=1
851	1141	M7X184|M7X184_RHOT1	8.43	27	9	9	Carbamidomethylation; Deamidation (NQ)	21823	23430	26635	61077	52748	44841	12624	12556	15728	39166	33846	22349	0.32:0.32:0.40:1.00:0.86:0.57	23963	52981	13636	31787	0.43:1.00	62742	Proteophosphoglycan 5 OS=Rhodosporidium toruloides (strain NP11) OX=1130832 GN=RHTO_06909 PE=4 SV=1
3433	3984	M7WRG2|M7WRG2_RHOT1	8.38	47	4	4		24339	12453	18168	51458	43324	38880	19063	9826.4	15594	43572	34927	34760	0.44:0.23:0.36:1.00:0.80:0.80	18907	44554	15014	37753	0.40:1.00	12566	SRP9-21 domain-containing protein OS=Rhodosporidium toruloides (strain NP11) OX=1130832 GN=RHTO_02589 PE=4 SV=1
473	546	M7XY96|M7XY96_RHOT1	8.38	55	17	17	Carbamidomethylation; Deamidation (NQ); Oxidation (M)	541910	503160	584090	293930	293930	323470	384200	334970	410880	168380	185600	192940	2.28:1.99:2.44:1.00:1.10:1.15	543590	303810	377220	182310	2.07:1.00	56021	Glycoside hydrolase family 5 OS=Rhodosporidium toruloides (strain NP11) OX=1130832 GN=RHTO_02971 PE=4 SV=1
2600	2026	M7XH78|M7XH78_RHOT1	8.34	28	3	3	Deamidation (NQ)	87894	73890	101050	79770	90335	451190	35954	29954	43449	38809	43115	412620	0.93:0.77:1.12:1.00:1.11:10.63	87611	207360	36452	164850	0.22:1.00	19471	50S ribosomal protein OS=Rhodosporidium toruloides (strain NP11) OX=1130832 GN=RHTO_04282 PE=3 SV=1
2127	3253	M7X6J7|M7X6J7_RHOT1	8.33	32	4	4		27706	24517	29875	14822	13863	6358.3	26898	23316	28140	14600	13261	6358.3	1.84:1.60:1.93:1.00:0.91:0.44	27366	11818	26118	11406	2.29:1.00	20602	DUF1690 domain protein OS=Rhodosporidium toruloides (strain NP11) OX=1130832 GN=RHTO_00409 PE=4 SV=1
3227	2935	M7WSQ3|M7WSQ3_RHOT1	8.33	20	4	4		181240	164690	154300	96444	80061	82496	177980	157880	148930	88430	74110	77779	2.01:1.79:1.68:1.00:0.84:0.88	166840	86477	161700	80249	2.01:1.00	25528	Shr3 amino acid permease chaperone family protein OS=Rhodosporidium toruloides (strain NP11) OX=1130832 GN=RHTO_01976 PE=4 SV=1
650	608	M7WIM5|M7WIM5_RHOT1	8.27	9	6	6	Carbamidomethylation	16874	14372	14799	6592.6	8158.7	5965.1	13770	13202	11667	5347.6	6701.8	4022.6	2.58:2.47:2.18:1.00:1.25:0.75	15348	6905.5	12880	5357.4	2.40:1.00	134728	DNA repair protein rad5 OS=Rhodosporidium toruloides (strain NP11) OX=1130832 GN=RHTO_03613 PE=3 SV=1
3782	2788	M7WLA8|M7WLA8_RHOT1	8.25	20	3	3	Carbamidomethylation	252.9	570.56	574.05	1882.1	1817.1	1391.8	252.9	570.56	574.05	1882.1	1817.1	1391.8	0.13:0.30:0.31:1.00:0.97:0.74	660.34	1918.4	660.34	1918.4	0.34:1.00	31449	Ribosomal large subunit pseudouridine synthase D OS=Rhodosporidium toruloides (strain NP11) OX=1130832 GN=RHTO_05573 PE=4 SV=1
769	1735	M7XJG6|M7XJG6_RHOT1	8.22	61	13	13	Oxidation (M)	71846	67177	61428	28113	26470	28274	28603	27516	30343	14412	11695	12378	1.98:1.91:2.11:1.00:0.81:0.86	67132	28897	28820	12829	2.25:1.00	34163	Uncharacterized protein OS=Rhodosporidium toruloides (strain NP11) OX=1130832 GN=RHTO_03534 PE=4 SV=1
2014	1693	M7WU55|M7WU55_RHOT1	8.22	30	5	5	Deamidation (NQ)	10286	12143	9967.8	18195	16652	24338	7042.5	4169	6198.9	13269	12536	19713	0.53:0.31:0.47:1.00:0.94:1.49	11033	19729	6037.1	15172	0.40:1.00	32892	Short-chain dehydrogenase/reductase SDR family protein OS=Rhodosporidium toruloides (strain NP11) OX=1130832 GN=RHTO_01881 PE=4 SV=1
3661	8693	M7XFH6|M7XFH6_RHOT1	8.16	27	3	3		13805	10915	11071	22775	22986	35271	13805	10915	11071	22775	22986	35271	0.61:0.48:0.49:1.00:1.01:1.55	12237	27242	12237	27242	0.45:1.00	24932	RNA-processing Lsm domain protein OS=Rhodosporidium toruloides (strain NP11) OX=1130832 GN=RHTO_05615 PE=3 SV=1
1870	1620	M7XP96|M7XP96_RHOT1	8.13	32	10	10	Carbamidomethylation; Deamidation (NQ)	24035	23740	20959	56914	44712	50794	13779	14307	12285	35049	27215	33750	0.39:0.41:0.35:1.00:0.78:0.96	23787	51404	13862	32360	0.43:1.00	48192	Dna-directed rna polymerase i subunit rpa43 OS=Rhodosporidium toruloides (strain NP11) OX=1130832 GN=RHTO_01243 PE=4 SV=1
4478	5077	M7X3T8|M7X3T8_RHOT1	8.13	7	1	1	Acetylation (N-term)	9499.6	7864	9058.5	3157.6	4350.7	3244.9	9499.6	7864	9058.5	3157.6	4350.7	3244.9	3.01:2.49:2.87:1.00:1.38:1.03	8807.4	3584.4	8807.4	3584.4	2.46:1.00	22882	Uracil phosphoribosyltransferase OS=Rhodosporidium toruloides (strain NP11) OX=1130832 GN=RHTO_06452 PE=4 SV=1
1925	1523	M7XEL5|M7XEL5_RHOT1	8.09	9	4	4	Carbamidomethylation	5542.7	5546.1	6171.3	13992	13837	12439	4922.9	5134.4	5583	13132	13042	11771	0.37:0.39:0.43:1.00:0.99:0.90	5753.4	13422	5213.5	12649	0.41:1.00	77771	Proteophosphoglycan 5 OS=Rhodosporidium toruloides (strain NP11) OX=1130832 GN=RHTO_01003 PE=4 SV=1
3586	4125	M7XIL3|M7XIL3_RHOT1	8.04	9	2	2	Carbamidomethylation	4410.5	1610.4	4264	9121.7	7172.5	9022	4410.5	1610.4	4264	9121.7	7172.5	9022	0.48:0.18:0.47:1.00:0.79:0.99	3428.3	8438.7	3428.3	8438.7	0.41:1.00	40150	Heat shock transcription factor OS=Rhodosporidium toruloides (strain NP11) OX=1130832 GN=RHTO_06778 PE=3 SV=1
2526	2191	M7WNE2|M7WNE2_RHOT1	8.04	2	1	1		94.912	201.33	375.54	1282.8	1902.2	1328.1	94.912	201.33	375.54	1282.8	1902.2	1328.1	0.07:0.16:0.29:1.00:1.48:1.04	335.9	1504.4	335.9	1504.4	0.22:1.00	55603	Ribonucleoside-diphosphate reductase subunit M2 OS=Rhodosporidium toruloides (strain NP11) OX=1130832 GN=RHTO_04356 PE=3 SV=1
1385	1277	M7WTJ4|M7WTJ4_RHOT1	8	44	9	9	Carbamidomethylation; Deamidation (NQ)	24414	21268	26931	34456	56071	53130	14340	13143	18178	22222	41196	39007	0.65:0.59:0.82:1.00:1.85:1.76	24821	47885	15605	34141	0.46:1.00	37714	Set domain containing protein OS=Rhodosporidium toruloides (strain NP11) OX=1130832 GN=RHTO_01867 PE=4 SV=1
726	492	M7XVT2|M7XVT2_RHOT1	7.97	36	15	15	Deamidation (NQ); Oxidation (M)	101060	90106	102340	181060	189100	280230	43065	39136	43512	82338	83334	99785	0.52:0.48:0.53:1.00:1.01:1.21	99551	216800	41904	88486	0.47:1.00	64150	D-lactate dehydrogenase OS=Rhodosporidium toruloides (strain NP11) OX=1130832 GN=RHTO_06352 PE=4 SV=1
454	377	M7XD32|M7XD32_RHOT1	7.94	35	17	17	Carbamidomethylation; Oxidation (M)	56242	52334	45863	77530	100400	121730	17908	16598	16930	32448	36521	46918	0.55:0.51:0.52:1.00:1.13:1.45	51810	101230	17146	38629	0.44:1.00	77257	Carnitine O-acetyltransferase OS=Rhodosporidium toruloides (strain NP11) OX=1130832 GN=RHTO_01341 PE=3 SV=1
1849	2702	M7WLE9|M7WLE9_RHOT1	7.89	14	5	5		8610	7078.5	6027.8	17797	23371	21483	7856.8	6598.9	5426.2	13729	19129	16538	0.57:0.48:0.40:1.00:1.39:1.20	7304.6	20884	6627.3	16465	0.40:1.00	66696	5-coumarate-CoA ligase OS=Rhodosporidium toruloides (strain NP11) OX=1130832 GN=RHTO_01778 PE=4 SV=1
1985	3586	M7WY79|M7WY79_RHOT1	7.88	2	1	1	Carbamidomethylation	344.73	754.05	1166.5	2472.1	2264.1	1379.5	344.73	754.05	1166.5	2472.1	2264.1	1379.5	0.14:0.31:0.47:1.00:0.92:0.56	755.09	2038.5	755.09	2038.5	0.37:1.00	87769	START-like domain protein OS=Rhodosporidium toruloides (strain NP11) OX=1130832 GN=RHTO_08143 PE=4 SV=1
2874	3168	M7WDL8|M7WDL8_RHOT1	7.85	2	2	2		14990	19189	7617.3	8399.5	5488.2	3656.3	14990	19189	7617.3	8399.5	5488.2	3656.3	1.78:2.28:0.91:1.00:0.65:0.44	13932	5848	13932	5848	2.38:1.00	104548	Reverse transcriptase domain-containing protein OS=Rhodosporidium toruloides (strain NP11) OX=1130832 GN=RHTO_05904 PE=4 SV=1
3784	3319	M7XYT4|M7XYT4_RHOT1	7.85	14	2	2	Carbamidomethylation	34200	34005	23899	73642	57807	63139	34200	34005	23899	73642	57807	63139	0.46:0.46:0.32:1.00:0.78:0.86	30702	64863	30702	64863	0.47:1.00	21495	Adrenodoxin-type ferredoxin OS=Rhodosporidium toruloides (strain NP11) OX=1130832 GN=RHTO_03202 PE=4 SV=1
1249	1480	M7X3D5|M7X3D5_RHOT1	7.82	20	9	9	Acetylation (N-term)	67396	81612	56919	28457	28215	32035	37678	47850	32865	16995	17651	20348	2.22:2.82:1.93:1.00:1.04:1.20	68682	29685	39464	18332	2.15:1.00	49950	Pinin/SDK/MemA protein domain containing protein OS=Rhodosporidium toruloides (strain NP11) OX=1130832 GN=RHTO_05006 PE=3 SV=1
3560	3992	M7WLF2|M7WLF2_RHOT1	7.8	2	1	1	Carbamidomethylation	93.176	1462.9	213.75	863.68	2367.3	1462.4	93.176	1462.9	213.75	863.68	2367.3	1462.4	0.11:1.69:0.25:1.00:2.74:1.69	589.93	1564.4	589.93	1564.4	0.38:1.00	78841	Mannosyl-glycoprotein endo-beta-N-acetylglucosaminidase OS=Rhodosporidium toruloides (strain NP11) OX=1130832 GN=RHTO_05783 PE=3 SV=1
3690	3623	M7Y0Q1|M7Y0Q1_RHOT1	7.66	5	2	2		1021	978.49	656.03	3603.7	1884	1501.3	1021	978.49	656.03	3603.7	1884	1501.3	0.28:0.27:0.18:1.00:0.52:0.42	999.49	2329.7	999.49	2329.7	0.43:1.00	61192	Tubulin/FtsZ GTPase domain containing protein OS=Rhodosporidium toruloides (strain NP11) OX=1130832 GN=RHTO_00576 PE=4 SV=1
591	765	M7WGE7|M7WGE7_RHOT1	7.64	55	23	23		205430	195020	160190	378280	316090	404120	88862	87953	77000	179900	148140	211570	0.49:0.49:0.43:1.00:0.82:1.18	187350	367060	84605	179870	0.47:1.00	52264	Translation initiation factor eIF-4B OS=Rhodosporidium toruloides (strain NP11) OX=1130832 GN=RHTO_04281 PE=4 SV=1
4665	9526	M7WRT8|M7WRT8_RHOT1	7.63	19	2	2	Acetylation (N-term); Carbamidomethylation	8131.5	6854.5	5064.5	2817.7	2635.4	1988.2	8131.5	6854.5	5064.5	2817.7	2635.4	1988.2	2.89:2.43:1.80:1.00:0.94:0.71	6756.3	2576.2	6756.3	2576.2	2.62:1.00	15442	Dynein light chain-related protein OS=Rhodosporidium toruloides (strain NP11) OX=1130832 GN=RHTO_02376 PE=3 SV=1
1353	866	M7WX08|M7WX08_RHOT1	7.6	50	16	16	Carbamidomethylation; Deamidation (NQ); Oxidation (M)	88815	107840	108890	140180	134080	144110	28222	31688	53997	81085	75764	86749	0.35:0.39:0.67:1.00:0.93:1.07	101850	141790	37969	81199	0.47:1.00	40194	GTP binding protein OS=Rhodosporidium toruloides (strain NP11) OX=1130832 GN=RHTO_00664 PE=4 SV=1
3246	9501	M7WZA7|M7WZA7_RHOT1	7.6	12	3	3	Carbamidomethylation	1088.5	1761	1153.7	3550.2	3394.1	4025.3	1088.5	1761	1153.7	3550.2	3394.1	4025.3	0.31:0.50:0.32:1.00:0.96:1.13	1513.1	3692.2	1513.1	3692.2	0.41:1.00	39223	F-box domain containing protein OS=Rhodosporidium toruloides (strain NP11) OX=1130832 GN=RHTO_07150 PE=4 SV=1
3291	2993	M7X0X4|M7X0X4_RHOT1	7.6	49	5	5	Carbamidomethylation; Oxidation (M)	40474	34790	37604	72691	60167	66105	19137	20558	21130	54483	47882	55997	0.35:0.38:0.39:1.00:0.88:1.03	38946	66321	20275	52788	0.38:1.00	7992	Iron/copper transporter Atx1 OS=Rhodosporidium toruloides (strain NP11) OX=1130832 GN=RHTO_06789 PE=4 SV=1
4750	11999	M7XL62|M7XL62_RHOT1	7.59	16	2	2	Oxidation (M)	7054.1	3276.2	2743.6	3416.7	1089.2	1079	6366.6	2767.8	2634.8	2796.1	399.19	710.87	2.28:0.99:0.94:1.00:0.14:0.25	4358	1861.6	3923.1	1302	3.01:1.00	8881	Uncharacterized protein OS=Rhodosporidium toruloides (strain NP11) OX=1130832 GN=RHTO_04798 PE=4 SV=1
1023	632	M7XGY2|M7XGY2_RHOT1	7.53	36	13	13		52010	80963	92808	133180	150320	139250	17502	49851	58656	94839	108060	105220	0.18:0.53:0.62:1.00:1.14:1.11	76345	140920	42887	102710	0.42:1.00	57175	Mitochondrial chaperone bcs1 OS=Rhodosporidium toruloides (strain NP11) OX=1130832 GN=RHTO_04394 PE=3 SV=1
4525	8505	M7WKR9|M7WKR9_RHOT1	7.51	22	2	2		17738	15149	17241	6888.3	7863.1	4342.3	17738	15149	17241	6888.3	7863.1	4342.3	2.58:2.20:2.50:1.00:1.14:0.63	16710	6557.9	16710	6557.9	2.55:1.00	14599	Succinate dehydrogenase [ubiquinone] cytochrome b small subunit OS=Rhodosporidium toruloides (strain NP11) OX=1130832 GN=RHTO_01952 PE=4 SV=1
2455	1593	M7XJF8|M7XJF8_RHOT1	7.48	10	5	5	Acetylation (N-term)	42248	38613	32161	6604.6	8439.7	15001	41319	36271	29792	4004.4	5542.3	12623	10.32:9.06:7.44:1.00:1.38:3.15	37674	10015	35794	7389.7	4.84:1.00	88549	Spindle pole body component OS=Rhodosporidium toruloides (strain NP11) OX=1130832 GN=RHTO_06038 PE=3 SV=1
2803	1906	M7WYP1|M7WYP1_RHOT1	7.45	8	2	2		3275.5	3295.3	1431.2	220.91	1336.3	1121.4	3275.5	3295.3	1431.2	220.91	1336.3	1121.4	14.83:14.92:6.48:1.00:6.05:5.08	3116.6	1229.8	3116.6	1229.8	2.53:1.00	55662	Protein of HAD-superfamily phosphatase subfamily IIIA OS=Rhodosporidium toruloides (strain NP11) OX=1130832 GN=RHTO_07538 PE=4 SV=1
2232	1561	M7WUL3|M7WUL3_RHOT1	7.43	16	5	5		29284	31301	24710	50380	72051	54297	28734	29931	23604	49251	71149	53284	0.58:0.61:0.48:1.00:1.44:1.08	28432	58909	27423	57895	0.47:1.00	69380	Laccase OS=Rhodosporidium toruloides (strain NP11) OX=1130832 GN=RHTO_01378 PE=3 SV=1
2282	3139	M7XT41|M7XT41_RHOT1	7.43	5	2	2		5787.8	5577.5	3339.2	1492.7	2204.3	1855	5787.8	5577.5	3339.2	1492.7	2204.3	1855	3.88:3.74:2.24:1.00:1.48:1.24	4901.5	1871.6	4901.5	1871.6	2.62:1.00	72237	Serine/arginine repetitive matrix protein 1 OS=Rhodosporidium toruloides (strain NP11) OX=1130832 GN=RHTO_07132 PE=4 SV=1
1071	651	M7WF31|M7WF31_RHOT1	7.36	44	16	16	Carbamidomethylation; Oxidation (M)	53669	53064	52680	89374	111650	112560	21198	25518	23982	41428	52579	52531	0.51:0.62:0.58:1.00:1.27:1.27	53687	104820	23566	48846	0.48:1.00	59369	Phenylacetyl-CoA ligase OS=Rhodosporidium toruloides (strain NP11) OX=1130832 GN=RHTO_05404 PE=4 SV=1
3593	11637	M7X1Y6|M7X1Y6_RHOT1	7.36	4	1	1		6976.4	5204.7	4362.9	2562.4	2756	680.81	6976.4	5204.7	4362.9	2562.4	2756	680.81	2.72:2.03:1.70:1.00:1.08:0.27	5514.7	1999.8	5514.7	1999.8	2.76:1.00	90534	DUF907 domain protein OS=Rhodosporidium toruloides (strain NP11) OX=1130832 GN=RHTO_06320 PE=3 SV=1
1569	2240	M7XP63|M7XP63_RHOT1	7.34	17	4	4	Carbamidomethylation; Acetylation (N-term)	6976.5	4353.7	6131.8	10657	12020	16972	6976.5	4353.7	5210.6	10657	12020	16343	0.65:0.41:0.49:1.00:1.13:1.53	6543.1	13636	5621.9	13007	0.43:1.00	50400	Metacaspase CasA OS=Rhodosporidium toruloides (strain NP11) OX=1130832 GN=RHTO_01203 PE=3 SV=1
3320	4732	M7XF18|M7XF18_RHOT1	7.32	2	1	1		1214.4	807.16	1764.5	3135.4	3055.5	3399.9	1214.4	807.16	1764.5	3135.4	3055.5	3399.9	0.39:0.26:0.56:1.00:0.97:1.08	1262	3196.9	1262	3196.9	0.39:1.00	68870	Poly(A) binding protein Crp79 OS=Rhodosporidium toruloides (strain NP11) OX=1130832 GN=RHTO_05628 PE=4 SV=1
3905	2380	M7X3K6|M7X3K6_RHOT1	7.26	12	4	4	Acetylation (N-term)	5546	5027.8	5003.7	12363	12179	7203.1	4955.1	3502	4538.9	11109	11711	6534.2	0.45:0.32:0.41:1.00:1.05:0.59	5192.5	10582	4332	9784.8	0.44:1.00	64537	Major Facilitator Superfamily protein OS=Rhodosporidium toruloides (strain NP11) OX=1130832 GN=RHTO_04860 PE=4 SV=1
3619	4686	M7WU10|M7WU10_RHOT1	7.25	4	2	2		232.14	1240.2	937.44	1770.5	2378.6	2887.8	232.14	1240.2	937.44	1770.5	2378.6	2887.8	0.13:0.70:0.53:1.00:1.34:1.63	1004.9	2345.6	1004.9	2345.6	0.43:1.00	78065	RRM domain-containing protein OS=Rhodosporidium toruloides (strain NP11) OX=1130832 GN=RHTO_06081 PE=4 SV=1
2494	2451	M7WLM1|M7WLM1_RHOT1	7.17	21	4	4	Carbamidomethylation; Deamidation (NQ)	11090	12474	19371	27296	25823	25518	8099.9	9041.9	13196	22465	19446	22966	0.36:0.40:0.59:1.00:0.87:1.02	14312	26213	10113	21625	0.47:1.00	35039	Methyltransferase type 11 McyJ-like protein OS=Rhodosporidium toruloides (strain NP11) OX=1130832 GN=RHTO_05529 PE=4 SV=1
2149	1580	M7XPF7|M7XPF7_RHOT1	7.05	48	10	10		124460	130170	106280	52888	70113	69009	74694	100640	75251	24920	47113	47821	3.00:4.04:3.02:1.00:1.89:1.92	120600	64683	83527	39951	2.09:1.00	36041	Histone deacetylase complex subunit SAP18 OS=Rhodosporidium toruloides (strain NP11) OX=1130832 GN=RHTO_01314 PE=3 SV=1
3747	3279	M7X7S2|M7X7S2_RHOT1	7.03	9	2	2	Carbamidomethylation	1126.6	1552.9	26127	44683	41581	1828.3	1126.6	1552.9	26127	44683	41581	1828.3	0.03:0.03:0.58:1.00:0.93:0.04	9602	29364	9602	29364	0.33:1.00	32724	Checkpoint protein OS=Rhodosporidium toruloides (strain NP11) OX=1130832 GN=RHTO_04234 PE=3 SV=1
3725	14570	M7X616|M7X616_RHOT1	7	13	2	2		1243.6	1389	1951.9	2439.5	5407.5	5414.8	1243.6	1389	1951.9	2439.5	5407.5	5414.8	0.51:0.57:0.80:1.00:2.22:2.22	2000.4	4420.6	2000.4	4420.6	0.45:1.00	38535	Oxoglutarate/iron-dependent oxygenase OS=Rhodosporidium toruloides (strain NP11) OX=1130832 GN=RHTO_00189 PE=3 SV=1
3035	2655	M7XK35|M7XK35_RHOT1	6.88	18	5	5	Carbamidomethylation	24769	26738	20567	12231	12031	15467	23966	26344	19669	11616	11527	10395	2.06:2.27:1.69:1.00:0.99:0.89	24401	13293	23326	11179	2.09:1.00	59082	Extracellular matrix protein 14 OS=Rhodosporidium toruloides (strain NP11) OX=1130832 GN=RHTO_06223 PE=3 SV=1
1246	1461	M7WIW7|M7WIW7_RHOT1	6.86	52	12	12	Carbamidomethylation; Acetylation (N-term)	52838	50504	44310	44598	32028	174940	28110	28839	27386	27595	17226	156340	1.02:1.05:0.99:1.00:0.62:5.67	49806	100980	28112	84182	0.33:1.00	34371	DNA-binding protein OS=Rhodosporidium toruloides (strain NP11) OX=1130832 GN=RHTO_03376 PE=4 SV=1
4361	15730	M7WYA9|M7WYA9_RHOT1	6.85	41	3	3		123990	86033	156660	160020	301990	380550	123990	86033	156660	160020	301990	380550	0.77:0.54:0.98:1.00:1.89:2.38	122230	280850	122230	280850	0.44:1.00	15553	Mitochondrial import receptor subunit TOM22 OS=Rhodosporidium toruloides (strain NP11) OX=1130832 GN=RHTO_07418 PE=3 SV=1
3637	2236	M7XMS9|M7XMS9_RHOT1	6.85	2	1	1		690.49	1017	1343	2411.7	2238.8	2891	690.49	1017	1343	2411.7	2238.8	2891	0.29:0.42:0.56:1.00:0.93:1.20	1016.8	2513.8	1016.8	2513.8	0.40:1.00	75976	MFS phosphate transporter OS=Rhodosporidium toruloides (strain NP11) OX=1130832 GN=RHTO_01548 PE=4 SV=1
2687	3688	M7WXV8|M7WXV8_RHOT1	6.83	10	3	3		13186	16538	10141	7590.4	5400.3	5385.3	13186	16538	10141	7590.4	5400.3	5385.3	1.74:2.18:1.34:1.00:0.71:0.71	13289	6247.9	13289	6247.9	2.13:1.00	53949	Lipase_3 domain-containing protein OS=Rhodosporidium toruloides (strain NP11) OX=1130832 GN=RHTO_07786 PE=4 SV=1
1425	1515	M7WKE8|M7WKE8_RHOT1	6.82	27	12	12	Carbamidomethylation; Acetylation (N-term)	99642	89968	87762	69051	70651	65658	67778	60613	59346	30319	32958	22930	2.24:2.00:1.96:1.00:1.09:0.76	93487	68958	62579	28736	2.18:1.00	67206	Putative actin-binding protein OS=Rhodosporidium toruloides (strain NP11) OX=1130832 GN=RHTO_02299 PE=4 SV=1
1269	525	M7WQN9|M7WQN9_RHOT1	6.81	28	14	14	Carbamidomethylation; Oxidation (M)	41381	42396	54639	57685	135960	58458	15656	17085	22030	20381	96412	16497	0.77:0.84:1.08:1.00:4.73:0.81	47898	84252	18257	44430	0.41:1.00	77135	AP complex subunit beta OS=Rhodosporidium toruloides (strain NP11) OX=1130832 GN=RHTO_03305 PE=3 SV=1
3878	5501	M7XS93|M7XS93_RHOT1	6.78	2	1	1		31.72	0	0	93.531	140.6	0	31.72	0	0	93.531	140.6	0	0.34:0:0:1.00:1.50:0	31.72	117.07	31.72	117.07	0.27:1.00	108888	HTH CENPB-type domain-containing protein OS=Rhodosporidium toruloides (strain NP11) OX=1130832 GN=RHTO_07445 PE=4 SV=1
2117	2183	M7Y070|M7Y070_RHOT1	6.78	14	5	5	Carbamidomethylation	11518	12202	4348.1	2857.9	3476.1	2923.2	10896	11940	3332.3	2503.1	2622.7	1839	4.35:4.77:1.33:1.00:1.05:0.73	9707.6	3676.3	8722.9	2471.1	3.53:1.00	72689	ATP binding protein OS=Rhodosporidium toruloides (strain NP11) OX=1130832 GN=RHTO_00416 PE=3 SV=1
226	1817	M7X4P1|M7X4P1_RHOT1	6.73	4	5	5		8992.6	7473.3	7545.7	4377.6	5558.2	2623.9	6893.5	5839.1	5874.2	2952.1	3027	2126.7	2.34:1.98:1.99:1.00:1.03:0.72	8003.9	4186.5	6202.3	2701.9	2.30:1.00	191046	Prefoldin domain protein OS=Rhodosporidium toruloides (strain NP11) OX=1130832 GN=RHTO_05742 PE=4 SV=1
4853	11352	M7XAE2|M7XAE2_RHOT1	6.71	8	1	1		11187	8163	18012	23472	32714	23729	11187	8163	18012	23472	32714	23729	0.48:0.35:0.77:1.00:1.39:1.01	13022	26638	13022	26638	0.49:1.00	33227	Elongation of fatty acids protein OS=Rhodosporidium toruloides (strain NP11) OX=1130832 GN=RHTO_02657 PE=3 SV=1
1465	1352	M7WFT8|M7WFT8_RHOT1	6.69	28	11	11	Carbamidomethylation	85752	63120	59854	125080	101930	145340	43011	31406	35830	75662	63538	88117	0.57:0.42:0.47:1.00:0.84:1.16	69738	124120	36749	75772	0.48:1.00	46269	Eukaryotic translation initiation factor 3 subunit H OS=Rhodosporidium toruloides (strain NP11) OX=1130832 GN=RHTO_05209 PE=3 SV=1
2424	3098	M7WWS7|M7WWS7_RHOT1	6.63	10	4	4	Carbamidomethylation	1437.2	939.19	961.98	1128.8	7227.8	1544.2	1150.1	616.23	800.97	1128.8	7227.8	1436.1	1.02:0.55:0.71:1.00:6.40:1.27	1112.8	3426.4	855.76	3318.2	0.26:1.00	63629	RNI-like protein OS=Rhodosporidium toruloides (strain NP11) OX=1130832 GN=RHTO_01034 PE=4 SV=1
3491	11149	M7WNW2|M7WNW2_RHOT1	6.62	1	1	1		907.12	913.34	1157.5	312.32	463.57	291.76	907.12	913.34	1157.5	312.32	463.57	291.76	2.90:2.92:3.71:1.00:1.48:0.93	992.67	355.88	992.67	355.88	2.79:1.00	112867	alpha-1 2-Mannosidase OS=Rhodosporidium toruloides (strain NP11) OX=1130832 GN=RHTO_04319 PE=3 SV=1
3788	7072	M7WRF4|M7WRF4_RHOT1	6.62	22	1	1	Acetylation (N-term); Deamidation (NQ)	2868.8	1499.8	746.53	319.09	149.29	79.649	2868.8	1499.8	746.53	319.09	149.29	79.649	8.99:4.70:2.34:1.00:0.47:0.25	1705.1	182.68	1705.1	182.68	9.33:1.00	7117	60S ribosomal protein L29 OS=Rhodosporidium toruloides (strain NP11) OX=1130832 GN=RHTO_02584 PE=3 SV=1
3665	2992	M7X0Q3|M7X0Q3_RHOT1	6.61	6	2	2		2789.6	4347.5	2295.2	6212	8043	9312.1	2789.6	4347.5	2295.2	6212	8043	9312.1	0.45:0.70:0.37:1.00:1.29:1.50	3663.2	8045.8	3663.2	8045.8	0.46:1.00	62863	Glycerophosphocholine acyltransferase 1 OS=Rhodosporidium toruloides (strain NP11) OX=1130832 GN=RHTO_06739 PE=3 SV=1
100	245	M7XC99|M7XC99_RHOT1	6.61	17	24	24	Carbamidomethylation	267260	223730	288510	94452	88760	60066	203080	161830	224250	23953	23828	10373	8.48:6.76:9.36:1.00:0.99:0.43	260520	85683	196390	19385	10.13:1.00	216078	CCR4-NOT transcription complex subunit 1 OS=Rhodosporidium toruloides (strain NP11) OX=1130832 GN=RHTO_01860 PE=4 SV=1
3030	3715	M7WKB4|M7WKB4_RHOT1	6.56	14	2	2	Carbamidomethylation	1625.8	1804.5	2873.3	5655.9	6847.5	5847.2	1625.8	1804.5	2873.3	5655.9	6847.5	5847.2	0.29:0.32:0.51:1.00:1.21:1.03	2101.2	6116.9	2101.2	6116.9	0.34:1.00	30146	Mitochondrial carrier protein OS=Rhodosporidium toruloides (strain NP11) OX=1130832 GN=RHTO_06541 PE=3 SV=1
2098	2661	M7XLZ2|M7XLZ2_RHOT1	6.55	9	2	2		11243	7328.4	4891.8	18855	17192	20808	11243	7328.4	4891.8	18855	17192	20808	0.60:0.39:0.26:1.00:0.91:1.10	7821.1	18952	7821.1	18952	0.41:1.00	47936	Secretory lipase OS=Rhodosporidium toruloides (strain NP11) OX=1130832 GN=RHTO_05114 PE=3 SV=1
3602	9523	M7WD99|M7WD99_RHOT1	6.53	63	4	4	Carbamidomethylation; Acetylation (N-term)	61086	47126	61617	35305	21417	23436	60264	46172	60950	34354	21253	23338	1.75:1.34:1.77:1.00:0.62:0.68	56610	26719	55795	26315	2.12:1.00	9881	Cytochrome c oxidase subunit OS=Rhodosporidium toruloides (strain NP11) OX=1130832 GN=RHTO_06415 PE=3 SV=1
4705	11509	M7XWE5|M7XWE5_RHOT1	6.51	5	1	1		25853	23832	26564	1237.9	524.52	1090.8	25853	23832	26564	1237.9	524.52	1090.8	20.88:19.25:21.46:1.00:0.42:0.88	25416	951.07	25416	951.07	26.72:1.00	42312	Zinc finger C2H2-type domain containing protein OS=Rhodosporidium toruloides (strain NP11) OX=1130832 GN=RHTO_04752 PE=4 SV=1
3982	7365	M7X9K4|M7X9K4_RHOT1	6.49	22	3	3	Oxidation (M)	3315.6	4151.4	5962.2	7596.7	11376	8808.6	2848.2	3816.5	5813.7	7214.7	11376	8808.6	0.39:0.53:0.81:1.00:1.58:1.22	4713.5	9515	4257.3	9133	0.47:1.00	21087	6-pyruvoyltetrahydropterin synthase OS=Rhodosporidium toruloides (strain NP11) OX=1130832 GN=RHTO_03318 PE=3 SV=1
3541	7606	M7WRT9|M7WRT9_RHOT1	6.45	7	2	2		6957.2	6901.5	6456.8	2372.4	2649.5	3171.5	6957.2	6901.5	6456.8	2372.4	2649.5	3171.5	2.93:2.91:2.72:1.00:1.12:1.34	6771.8	2731.1	6771.8	2731.1	2.48:1.00	51217	Mannose-6-phosphate isomerase OS=Rhodosporidium toruloides (strain NP11) OX=1130832 GN=RHTO_02558 PE=3 SV=1
2894	2161	M7WS89|M7WS89_RHOT1	6.45	20	4	4		17829	14764	22564	10254	10766	9717.7	17122	13943	21091	8656.9	8870.2	8106.3	1.98:1.61:2.44:1.00:1.02:0.94	18386	10246	17385	8544.5	2.03:1.00	37771	Short-chain dehydrogenase/reductase SDR family protein OS=Rhodosporidium toruloides (strain NP11) OX=1130832 GN=RHTO_07171 PE=4 SV=1
1065	2519	M7XIZ1|M7XIZ1_RHOT1	6.42	13	5	5	Carbamidomethylation	6713.8	5752	5312.5	12131	15342	14218	4645	4125.7	4079.9	8612.4	11031	7816.6	0.54:0.48:0.47:1.00:1.28:0.91	6472	13897	4283.5	9153.5	0.47:1.00	70604	Electron transfer flavoprotein-ubiquinone oxidoreductase OS=Rhodosporidium toruloides (strain NP11) OX=1130832 GN=RHTO_06913 PE=4 SV=1
4501	7114	M7WKT4|M7WKT4_RHOT1	6.38	8	1	1		321.06	758.79	589.12	1275	1399.2	1333.9	321.06	758.79	589.12	1275	1399.2	1333.9	0.25:0.60:0.46:1.00:1.10:1.05	556.32	1336	556.32	1336	0.42:1.00	29784	Golgi SNAP receptor complex member 2 OS=Rhodosporidium toruloides (strain NP11) OX=1130832 GN=RHTO_05976 PE=4 SV=1
635	2021	M7WCI4|M7WCI4_RHOT1	6.32	35	13	13	Acetylation (N-term); Deamidation (NQ)	85730	67994	50154	33274	31485	24908	54088	33925	28054	17181	18349	14399	3.15:1.97:1.63:1.00:1.07:0.84	68707	30743	38689	16643	2.32:1.00	65164	Splicing factor 3B subunit 2 OS=Rhodosporidium toruloides (strain NP11) OX=1130832 GN=RHTO_07059 PE=4 SV=1
2168	2637	M7WZ12|M7WZ12_RHOT1	6.29	8	3	3		4080.8	7585.2	2917.7	13463	9522.2	12254	4080.8	7585.2	2917.7	13463	9522.2	12254	0.30:0.56:0.22:1.00:0.71:0.91	4990.1	11746	4990.1	11746	0.42:1.00	55097	Mannan endo-1 4-beta-mannosidase OS=Rhodosporidium toruloides (strain NP11) OX=1130832 GN=RHTO_07427 PE=3 SV=1
2466	2329	M7WRD2|M7WRD2_RHOT1	6.29	33	6	6		32524	26760	24951	17711	10881	19266	22379	21407	19430	12708	6892	11599	1.76:1.68:1.53:1.00:0.54:0.91	29005	16162	21072	10400	2.03:1.00	26693	Transcription initiation factor TFIIE subunit beta OS=Rhodosporidium toruloides (strain NP11) OX=1130832 GN=RHTO_03359 PE=4 SV=1
1393	2388	M7WU29|M7WU29_RHOT1	6.29	31	7	7	Carbamidomethylation; Deamidation (NQ)	48427	40417	30641	83125	61330	102850	41475	34302	26065	67347	51817	87411	0.62:0.51:0.39:1.00:0.77:1.30	40141	82533	33947	68858	0.49:1.00	27378	Zinc finger C2H2 LYAR-type protein OS=Rhodosporidium toruloides (strain NP11) OX=1130832 GN=RHTO_01641 PE=4 SV=1
3184	2411	M7X5Y7|M7X5Y7_RHOT1	6.26	16	3	3		23610	21387	21712	19695	2962.5	4216.8	23610	21387	21712	19695	2962.5	4216.8	1.20:1.09:1.10:1.00:0.15:0.21	22237	8958.2	22237	8958.2	2.48:1.00	36161	Cyclin Pch1 OS=Rhodosporidium toruloides (strain NP11) OX=1130832 GN=RHTO_03244 PE=3 SV=1
663	490	M7WUY8|M7WUY8_RHOT1	6.24	15	9	9	Carbamidomethylation	21461	22175	24915	42705	42904	33423	11035	12703	11194	26036	25638	20868	0.42:0.49:0.43:1.00:0.98:0.80	23126	39677	11644	24181	0.48:1.00	111782	Nuclear export protein noc3 OS=Rhodosporidium toruloides (strain NP11) OX=1130832 GN=RHTO_04580 PE=3 SV=1
606	775	M7X5A2|M7X5A2_RHOT1	6.24	29	12	12	Carbamidomethylation; Acetylation (N-term); Oxidation (M)	21733	16556	20015	39710	45062	30213	9879.5	8128.1	9706	21640	23396	15033	0.46:0.38:0.45:1.00:1.08:0.69	21212	39072	9395	20598	0.46:1.00	78102	Plasma membrane protein OS=Rhodosporidium toruloides (strain NP11) OX=1130832 GN=RHTO_02978 PE=4 SV=1
2051	1268	M7XAT0|M7XAT0_RHOT1	6.18	35	8	8		14513	12738	18644	35966	36192	27300	8447.2	7185.9	11142	24741	25016	19225	0.34:0.29:0.45:1.00:1.01:0.78	15793	33153	9256.6	22994	0.40:1.00	44870	Acyl-CoA N-acyltransferase domain protein OS=Rhodosporidium toruloides (strain NP11) OX=1130832 GN=RHTO_02465 PE=4 SV=1
2083	2446	M7X4R2|M7X4R2_RHOT1	6.18	5	4	4		25831	23910	34798	10455	15053	11926	24775	22977	34111	9855.7	14344	11249	2.51:2.33:3.46:1.00:1.46:1.14	28180	12478	27288	11816	2.31:1.00	102172	Beta-mannosidase glycoside hydrolase family 2 protein OS=Rhodosporidium toruloides (strain NP11) OX=1130832 GN=RHTO_03044 PE=4 SV=1
3483	1979	M7XUF2|M7XUF2_RHOT1	6.15	2	1	1		1592.4	580.82	290.9	0	0	49.614	1592.4	580.82	290.9	0	0	49.614	64.00:64.00:64.00:-:-:64.00	821.38	49.614	821.38	49.614	16.56:1.00	89106	RING-type E3 ubiquitin transferase OS=Rhodosporidium toruloides (strain NP11) OX=1130832 GN=RHTO_06927 PE=3 SV=1
864	945	M7WWI8|M7WWI8_RHOT1	6.15	7	6	6		6083.2	4063.8	5822.5	2642.6	2736.7	1620.1	5336	3259.6	4464.6	1764.5	1583.2	1467.3	3.02:1.85:2.53:1.00:0.90:0.83	5382	2509.4	4353.4	1605	2.71:1.00	158021	Exocyst complex component Sec8 OS=Rhodosporidium toruloides (strain NP11) OX=1130832 GN=RHTO_00964 PE=3 SV=1
2385	2384	M7X192|M7X192_RHOT1	6.14	31	5	5	Carbamidomethylation; Oxidation (M)	15350	17845	27599	31790	37736	35957	11123	14036	18770	25472	33740	31085	0.44:0.55:0.74:1.00:1.32:1.22	20265	35393	14643	30099	0.49:1.00	29386	Short-chain dehydrogenase/reductase SDR family protein OS=Rhodosporidium toruloides (strain NP11) OX=1130832 GN=RHTO_06919 PE=3 SV=1
1897	3046	M7XAD7|M7XAD7_RHOT1	6.11	10	5	5		10698	23358	6644.3	5421	4819.9	4984.3	9998.2	22153	5932.9	3595.1	3259.5	4118.5	2.78:6.16:1.65:1.00:0.91:1.15	13708	5075.1	12695	3657.7	3.47:1.00	94809	Transcriptional activator SPT7 OS=Rhodosporidium toruloides (strain NP11) OX=1130832 GN=RHTO_02652 PE=4 SV=1
4076	3052	M7XN83|M7XN83_RHOT1	6.1	3	1	1	Carbamidomethylation	107.38	231.53	340.44	361.66	360.48	906.67	107.38	231.53	340.44	361.66	360.48	906.67	0.30:0.64:0.94:1.00:1.00:2.51	226.45	542.94	226.45	542.94	0.42:1.00	53571	L-arabinokinase OS=Rhodosporidium toruloides (strain NP11) OX=1130832 GN=RHTO_01713 PE=4 SV=1
4512	12007	M7XG10|M7XG10_RHOT1	6.03	24	1	1		14829	12275	8949.6	6223.8	4161.5	4073.8	14829	12275	8949.6	6223.8	4161.5	4073.8	2.38:1.97:1.44:1.00:0.67:0.65	12018	4819.7	12018	4819.7	2.49:1.00	8663	HIG1 domain-containing protein OS=Rhodosporidium toruloides (strain NP11) OX=1130832 GN=RHTO_05251 PE=4 SV=1
4284	3420	M7XXI7|M7XXI7_RHOT1	5.91	5	1	1		0	102.26	0	328.97	479.4	230.72	0	102.26	0	328.97	479.4	230.72	0:0.31:0:1.00:1.46:0.70	102.26	346.36	102.26	346.36	0.30:1.00	36919	Protein of Calcipressin family OS=Rhodosporidium toruloides (strain NP11) OX=1130832 GN=RHTO_02704 PE=3 SV=1
2438	1957	M7XG04|M7XG04_RHOT1	5.9	2	1	1		99.948	282.43	582.91	1068.2	935.74	2603.8	99.948	282.43	582.91	1068.2	935.74	2603.8	0.09:0.26:0.55:1.00:0.88:2.44	482.64	1535.9	482.64	1535.9	0.31:1.00	86093	AB hydrolase-1 domain-containing protein OS=Rhodosporidium toruloides (strain NP11) OX=1130832 GN=RHTO_05246 PE=4 SV=1
2376	2401	M7WNW9|M7WNW9_RHOT1	5.84	21	6	6	Carbamidomethylation; Oxidation (M)	29221	23283	32035	51370	64417	57607	20799	13158	24057	33908	47878	41009	0.61:0.39:0.71:1.00:1.41:1.21	28537	57798	19338	40932	0.47:1.00	38262	4-amino-5-hydroxymethyl-2-methylpyrimidine phosphate synthase OS=Rhodosporidium toruloides (strain NP11) OX=1130832 GN=RHTO_04330 PE=3 SV=1
3714	8601	M7X095|M7X095_RHOT1	5.84	13	2	2	Carbamidomethylation	950.66	1151.4	844.18	1514.1	2177.9	2802	950.66	1151.4	844.18	1514.1	2177.9	2802	0.63:0.76:0.56:1.00:1.44:1.85	1142.9	2389.4	1142.9	2389.4	0.48:1.00	23356	DUF4604 domain-containing protein OS=Rhodosporidium toruloides (strain NP11) OX=1130832 GN=RHTO_07264 PE=4 SV=1
3009	3308	M7XRM0|M7XRM0_RHOT1	5.81	13	2	2		2584.5	1304	1599.9	5228	2980.4	5246.8	2584.5	1304	1599.9	5228	2980.4	5246.8	0.49:0.25:0.31:1.00:0.57:1.00	2239.8	4485.1	2239.8	4485.1	0.50:1.00	38504	MFAP1 domain-containing protein OS=Rhodosporidium toruloides (strain NP11) OX=1130832 GN=RHTO_07733 PE=4 SV=1
4087	2100	M7WDM3|M7WDM3_RHOT1	5.77	6	2	2		1545.7	1078.8	1121.7	2567	2438.3	3112.6	1545.7	1078.8	1121.7	2567	2438.3	3112.6	0.60:0.42:0.44:1.00:0.95:1.21	1248.7	2706	1248.7	2706	0.46:1.00	47487	N2227-like domain protein OS=Rhodosporidium toruloides (strain NP11) OX=1130832 GN=RHTO_05909 PE=4 SV=1
3146	14271	M7WW29|M7WW29_RHOT1	5.71	25	2	2	Acetylation (N-term)	4989	5498	5574.8	2495.3	3242.9	1868.6	4989	5498	5574.8	2495.3	3242.9	1868.6	2.00:2.20:2.23:1.00:1.30:0.75	5353.9	2535.6	5353.9	2535.6	2.11:1.00	17129	Prefoldin subunit 5 OS=Rhodosporidium toruloides (strain NP11) OX=1130832 GN=RHTO_04962 PE=3 SV=1
4079	3426	M7X6L1|M7X6L1_RHOT1	5.69	7	2	2		9213.6	8882.9	9016.2	5300.4	5093.8	4568.3	6609.3	7045.4	6208.2	3422.9	3074.5	3396	1.93:2.06:1.81:1.00:0.90:0.99	9037.6	4987.5	6620.9	3297.8	2.01:1.00	24816	Methyltransferase like 5 OS=Rhodosporidium toruloides (strain NP11) OX=1130832 GN=RHTO_04486 PE=4 SV=1
2359	2216	M7WQC6|M7WQC6_RHOT1	5.63	72	8	8	Carbamidomethylation; Deamidation (NQ)	48764	96617	81581	159260	197060	128490	35710	80567	66662	129950	163000	94565	0.27:0.62:0.51:1.00:1.25:0.73	76014	162480	60980	129170	0.47:1.00	21624	DUF985 and Cupin RmlC-type domain protein OS=Rhodosporidium toruloides (strain NP11) OX=1130832 GN=RHTO_03467 PE=4 SV=1
3503	3020	M7X9G1|M7X9G1_RHOT1	5.63	8	3	3	Carbamidomethylation	1350.6	2113.1	1454.3	3688.9	2963.8	3978.5	1350.6	2113.1	1454.3	3688.9	2963.8	3978.5	0.37:0.57:0.39:1.00:0.80:1.08	1639.3	3543.8	1639.3	3543.8	0.46:1.00	64642	tRNA (uracil-O(2)-)-methyltransferase OS=Rhodosporidium toruloides (strain NP11) OX=1130832 GN=RHTO_03575 PE=3 SV=1
3401	14346	M7WK43|M7WK43_RHOT1	5.61	15	2	2	Carbamidomethylation	812.38	1496.4	549.75	2606	2248.5	3123.1	812.38	1496.4	549.75	2606	2248.5	3123.1	0.31:0.57:0.21:1.00:0.86:1.20	1230.7	2659.2	1230.7	2659.2	0.46:1.00	37828	Ornithine cyclodeaminase OS=Rhodosporidium toruloides (strain NP11) OX=1130832 GN=RHTO_02478 PE=4 SV=1
1380	1059	M7X4B1|M7X4B1_RHOT1	5.57	13	6	6	Carbamidomethylation; Deamidation (NQ)	4665.1	5914	5654.9	15533	8953.6	19516	3798.7	4312.4	4200.7	13539	6123.3	18534	0.28:0.32:0.31:1.00:0.45:1.37	5577.2	14668	4103.9	12732	0.32:1.00	99447	Ribosome biogenesis protein Tsr1 OS=Rhodosporidium toruloides (strain NP11) OX=1130832 GN=RHTO_02676 PE=4 SV=1
398	1753	M7XQM1|M7XQM1_RHOT1	5.55	25	12	12	Deamidation (NQ)	45162	46611	44264	27335	26749	20330	28972	26854	32439	15905	14576	14804	1.82:1.69:2.04:1.00:0.92:0.93	47379	26112	30764	15095	2.04:1.00	95177	U4 tri-SnRNP-associated protein 1 OS=Rhodosporidium toruloides (strain NP11) OX=1130832 GN=RHTO_00787 PE=3 SV=1
1163	1962	M7WRH3|M7WRH3_RHOT1	5.53	44	9	9	Carbamidomethylation; Oxidation (M); Deamidation (NQ)	202000	108020	293110	85997	90498	97553	160770	66572	246780	57649	63773	62652	2.79:1.15:4.28:1.00:1.11:1.09	201510	91747	158040	61358	2.58:1.00	41223	Phosphatidylserine decarboxylase OS=Rhodosporidium toruloides (strain NP11) OX=1130832 GN=RHTO_03399 PE=4 SV=1
3825	2748	M7WP20|M7WP20_RHOT1	5.51	6	2	2		1422.8	2255.9	1506.1	653.69	231.03	894.33	1422.8	2255.9	1506.1	653.69	231.03	894.33	2.18:3.45:2.30:1.00:0.35:1.37	1728.3	666.12	1728.3	666.12	2.59:1.00	60341	MFS multidrug transporter OS=Rhodosporidium toruloides (strain NP11) OX=1130832 GN=RHTO_01021 PE=4 SV=1
4029	4500	M7WZG8|M7WZG8_RHOT1	5.51	2	1	1	Acetylation (N-term)	476.2	531.67	218.28	859.24	906.84	908.48	476.2	531.67	218.28	859.24	906.84	908.48	0.55:0.62:0.25:1.00:1.06:1.06	408.72	891.52	408.72	891.52	0.46:1.00	48358	Salicylate hydroxylase OS=Rhodosporidium toruloides (strain NP11) OX=1130832 GN=RHTO_07562 PE=4 SV=1
1348	1978	M7XW07|M7XW07_RHOT1	5.51	60	14	14	Deamidation (NQ)	152400	133770	127510	65179	63176	51520	94549	79005	70325	32707	27667	26497	2.89:2.42:2.15:1.00:0.85:0.81	138350	61226	81293	28957	2.81:1.00	24073	Suppressor of G2 allele of SKP1 OS=Rhodosporidium toruloides (strain NP11) OX=1130832 GN=RHTO_04606 PE=4 SV=1
4481	6229	M7XR11|M7XR11_RHOT1	5.5	4	1	1		2891.3	3355.4	2892	857.94	1018.7	808.84	2891.3	3355.4	2892	857.94	1018.7	808.84	3.37:3.91:3.37:1.00:1.19:0.94	3046.2	895.15	3046.2	895.15	3.40:1.00	34888	Peptidase M50B-like protein OS=Rhodosporidium toruloides (strain NP11) OX=1130832 GN=RHTO_08011 PE=4 SV=1
4710	11025	M7WU63|M7WU63_RHOT1	5.49	3	1	1		325.9	0	409.41	679.28	1384	982.6	325.9	0	409.41	679.28	1384	982.6	0.48:0:0.60:1.00:2.04:1.45	367.65	1015.3	367.65	1015.3	0.36:1.00	51987	Ubiquitin family protein OS=Rhodosporidium toruloides (strain NP11) OX=1130832 GN=RHTO_01891 PE=4 SV=1
4805	93057	M7X1Y8|M7X1Y8_RHOT1	5.47	21	1	1		0	0	2128	0	575.08	0	0	0	2128	0	575.08	0	-:-:64.00:-:64.00:-	2128	575.08	2128	575.08	3.70:1.00	17284	Transmembrane protein OS=Rhodosporidium toruloides (strain NP11) OX=1130832 GN=RHTO_06129 PE=4 SV=1
4155	10797	M7WDF7|M7WDF7_RHOT1	5.46	10	1	1		1816.9	1213.7	3205.1	656.58	834.71	639.74	1816.9	1213.7	3205.1	656.58	834.71	639.74	2.77:1.85:4.88:1.00:1.27:0.97	2078.6	710.35	2078.6	710.35	2.93:1.00	23710	Translocation protein SEC72 OS=Rhodosporidium toruloides (strain NP11) OX=1130832 GN=RHTO_05973 PE=4 SV=1
3652	5437	M7XWE8|M7XWE8_RHOT1	5.43	4	2	2		5762.1	6005.3	1010.5	679.39	2403.8	1676.9	5762.1	6005.3	1010.5	679.39	2403.8	1676.9	8.48:8.84:1.49:1.00:3.54:2.47	4378.1	1586.7	4378.1	1586.7	2.76:1.00	60469	Required for meiotic nuclear division protein 11 OS=Rhodosporidium toruloides (strain NP11) OX=1130832 GN=RHTO_04757 PE=4 SV=1
4212	4356	M7WS85|M7WS85_RHOT1	5.42	13	2	2	Carbamidomethylation	2480.4	1552.4	3184	4655.3	4356	5979.8	2480.4	1552.4	3184	4655.3	4356	5979.8	0.53:0.33:0.68:1.00:0.94:1.28	2405.6	4997	2405.6	4997	0.48:1.00	24633	Iron-sulfur cluster assembly accessory protein Isa2 OS=Rhodosporidium toruloides (strain NP11) OX=1130832 GN=RHTO_07166 PE=4 SV=1
3738	4127	M7WYT7|M7WYT7_RHOT1	5.4	13	2	2		1339.8	1583.7	3263	4566.5	5798.7	3647.7	1339.8	1583.7	3263	4566.5	5798.7	3647.7	0.29:0.35:0.71:1.00:1.27:0.80	2153.2	4671	2153.2	4671	0.46:1.00	19222	Complex1_LYR_dom domain-containing protein OS=Rhodosporidium toruloides (strain NP11) OX=1130832 GN=RHTO_00200 PE=4 SV=1
4294	3037	M7WNK6|M7WNK6_RHOT1	5.38	16	2	2		3464.8	6839.6	3590.3	7625.7	10706	10816	3464.8	6839.6	3590.3	7625.7	10706	10816	0.45:0.90:0.47:1.00:1.40:1.42	4631.6	9715.9	4631.6	9715.9	0.48:1.00	29713	Phosphatidylethanolamine-binding protein PEBP OS=Rhodosporidium toruloides (strain NP11) OX=1130832 GN=RHTO_04166 PE=4 SV=1
3589	8690	M7X266|M7X266_RHOT1	5.32	13	1	1		4928.2	5020.4	1666.5	9179.8	8805.6	6333.5	4928.2	5020.4	1666.5	9179.8	8805.6	6333.5	0.54:0.55:0.18:1.00:0.96:0.69	3871.7	8106.3	3871.7	8106.3	0.48:1.00	20197	L51_S25_CI-B8 domain-containing protein OS=Rhodosporidium toruloides (strain NP11) OX=1130832 GN=RHTO_06199 PE=4 SV=1
807	2192	M7WYG5|M7WYG5_RHOT1	5.3	16	9	9	Deamidation (NQ); Carbamidomethylation	12560	11126	10721	23156	18508	19714	7857.4	6682.9	5440	17217	10763	12415	0.46:0.39:0.32:1.00:0.63:0.72	11726	20460	6660.1	13465	0.49:1.00	78488	Carnitine O-acetyltransferase OS=Rhodosporidium toruloides (strain NP11) OX=1130832 GN=RHTO_00095 PE=3 SV=1
4332	8173	M7XEP1|M7XEP1_RHOT1	5.26	4	1	1	Carbamidomethylation	1109.8	707.39	2608.2	7915.2	6612.3	8067.1	1109.8	707.39	2608.2	7915.2	6612.3	8067.1	0.14:0.09:0.33:1.00:0.84:1.02	1475.2	7531.5	1475.2	7531.5	0.20:1.00	40148	Macrofage activating glycoprotein OS=Rhodosporidium toruloides (strain NP11) OX=1130832 GN=RHTO_05850 PE=4 SV=1
4041	5178	M7WY68|M7WY68_RHOT1	5.26	4	1	1		1227.3	1259.8	1328.2	728.83	723.83	349.07	1227.3	1259.8	1328.2	728.83	723.83	349.07	1.68:1.73:1.82:1.00:0.99:0.48	1271.8	600.58	1271.8	600.58	2.12:1.00	72939	Molybdenum cofactor biosynthesis protein OS=Rhodosporidium toruloides (strain NP11) OX=1130832 GN=RHTO_00005 PE=3 SV=1
3414	3019	M7XXJ7|M7XXJ7_RHOT1	5.22	19	3	3	Carbamidomethylation	1019.9	1204.4	3025.8	6065.7	3145.1	2992.9	1019.9	1204.4	3025.8	6065.7	3145.1	2992.9	0.17:0.20:0.50:1.00:0.52:0.49	2175.3	4671.5	2175.3	4671.5	0.47:1.00	36303	GTP-binding protein OS=Rhodosporidium toruloides (strain NP11) OX=1130832 GN=RHTO_02714 PE=3 SV=1
1178	993	M7XRJ2|M7XRJ2_RHOT1	5.21	21	9	9	Deamidation (NQ)	24848	25420	66479	17737	17410	32244	18660	19214	56896	10465	10130	23441	1.78:1.84:5.44:1.00:0.97:2.24	39206	22464	31590	14679	2.15:1.00	79259	Gamma-glutamyltranspeptidase OS=Rhodosporidium toruloides (strain NP11) OX=1130832 GN=RHTO_07703 PE=4 SV=1
4841	5335	M7WNL4|M7WNL4_RHOT1	5.21	10	1	1		770.48	1439.6	1080.3	3278.9	3676.1	3715.7	770.48	1439.6	1080.3	3278.9	3676.1	3715.7	0.23:0.44:0.33:1.00:1.12:1.13	1096.8	3556.9	1096.8	3556.9	0.31:1.00	21095	NADH-ubiquinone oxidoreductase 21 kDa subunit OS=Rhodosporidium toruloides (strain NP11) OX=1130832 GN=RHTO_04436 PE=4 SV=1
4277	2424	M7XK80|M7XK80_RHOT1	5.19	22	3	3		5152.5	1838.9	3332.4	8111	10420	7197.3	5152.5	1838.9	3332.4	8111	10420	7197.3	0.64:0.23:0.41:1.00:1.28:0.89	3441.3	8576	3441.3	8576	0.40:1.00	30521	GDT1 family protein OS=Rhodosporidium toruloides (strain NP11) OX=1130832 GN=RHTO_06258 PE=3 SV=1
4176	13649	M7WS69|M7WS69_RHOT1	5.16	11	1	1		9518.5	11928	5392.4	29050	10536	16810	9518.5	11928	5392.4	29050	10536	16810	0.33:0.41:0.19:1.00:0.36:0.58	8946.3	18799	8946.3	18799	0.48:1.00	7337	Mitochondrial ATPase F1 complex epsilon subunit OS=Rhodosporidium toruloides (strain NP11) OX=1130832 GN=RHTO_07146 PE=3 SV=1
2860	3199	M7WWR1|M7WWR1_RHOT1	5.1	3	2	2		1542.4	915.33	741.01	3526.3	1693	1896.9	1542.4	915.33	741.01	3526.3	1693	1896.9	0.44:0.26:0.21:1.00:0.48:0.54	1066.2	2443.2	1066.2	2443.2	0.44:1.00	154753	BRCT domain containing protein OS=Rhodosporidium toruloides (strain NP11) OX=1130832 GN=RHTO_02784 PE=4 SV=1
2407	3460	M7WU34|M7WU34_RHOT1	5.1	10	3	3		5973.7	2978.1	6054.3	2035.2	1418.5	1273.7	5973.7	2978.1	6054.3	2035.2	1418.5	1273.7	2.94:1.46:2.97:1.00:0.70:0.63	5002	1738.8	5002	1738.8	2.88:1.00	48200	L-lactate dehydrogenase (Cytochrome) OS=Rhodosporidium toruloides (strain NP11) OX=1130832 GN=RHTO_01856 PE=3 SV=1
2691	1850	M7WVG7|M7WVG7_RHOT1	5.09	15	3	3		9389.3	5809.6	7015.2	3010.3	4051.3	3807.7	9389.3	5809.6	7015.2	3010.3	4051.3	3807.7	3.12:1.93:2.33:1.00:1.35:1.26	7404.7	3623.1	7404.7	3623.1	2.04:1.00	42199	Nucleoporin p58/p45 OS=Rhodosporidium toruloides (strain NP11) OX=1130832 GN=RHTO_01301 PE=4 SV=1
4790	11175	M7WQZ7|M7WQZ7_RHOT1	5.08	21	1	1		3260.6	4624.4	4418.6	2333.4	1890.1	1651.8	3260.6	4624.4	4418.6	2333.4	1890.1	1651.8	1.40:1.98:1.89:1.00:0.81:0.71	4101.2	1958.4	4101.2	1958.4	2.09:1.00	8626	Uncharacterized protein OS=Rhodosporidium toruloides (strain NP11) OX=1130832 GN=RHTO_07848 PE=4 SV=1
1203	684	M7WU06|M7WU06_RHOT1	5.08	65	15	15	Carbamidomethylation	63460	59500	83805	108140	101550	117080	23323	18900	35660	50693	47023	60506	0.46:0.37:0.70:1.00:0.93:1.19	68922	109030	25961	52741	0.49:1.00	36335	NADPH2:quinone reductase OS=Rhodosporidium toruloides (strain NP11) OX=1130832 GN=RHTO_01826 PE=4 SV=1
3329	2730	M7XCM2|M7XCM2_RHOT1	4.98	7	2	2	Carbamidomethylation	566.05	674.06	529.72	1803	1910.4	1097.9	566.05	674.06	529.72	1803	1910.4	1097.9	0.31:0.37:0.29:1.00:1.06:0.61	715.84	1603.7	715.84	1603.7	0.45:1.00	64240	WD repeat domain 8 OS=Rhodosporidium toruloides (strain NP11) OX=1130832 GN=RHTO_01589 PE=4 SV=1
4592	6559	M7X0U7|M7X0U7_RHOT1	4.97	5	1	1		0	120.84	177.59	1090.4	314.3	794.84	0	120.84	177.59	1090.4	314.3	794.84	0:0.11:0.16:1.00:0.29:0.73	149.22	733.17	149.22	733.17	0.20:1.00	36330	Dihydroorotate oxidase OS=Rhodosporidium toruloides (strain NP11) OX=1130832 GN=RHTO_06990 PE=4 SV=1
1681	1385	M7XK01|M7XK01_RHOT1	4.96	13	3	3		2245.5	1056.4	3180.8	12360	2377	5112.1	2245.5	1056.4	3180.8	12360	2377	5112.1	0.18:0.09:0.26:1.00:0.19:0.41	2366	6616.3	2366	6616.3	0.36:1.00	39836	Peroxidase OS=Rhodosporidium toruloides (strain NP11) OX=1130832 GN=RHTO_06193 PE=3 SV=1
3709	2076	M7X2U4|M7X2U4_RHOT1	4.92	3	1	1		654.78	364.8	207.48	929.03	1277.4	426.47	654.78	364.8	207.48	929.03	1277.4	426.47	0.70:0.39:0.22:1.00:1.37:0.46	409.02	877.62	409.02	877.62	0.47:1.00	58563	Vacuolar calcium ion transporter h(+) exchanger OS=Rhodosporidium toruloides (strain NP11) OX=1130832 GN=RHTO_04608 PE=3 SV=1
4819	11512	M7XLE3|M7XLE3_RHOT1	4.9	24	2	2	Carbamidomethylation	515.38	821.41	927.68	337.48	343.78	219.85	515.38	821.41	927.68	337.48	343.78	219.85	1.53:2.43:2.75:1.00:1.02:0.65	862.08	370.16	862.08	370.16	2.33:1.00	19173	Transmembrane protein OS=Rhodosporidium toruloides (strain NP11) OX=1130832 GN=RHTO_04879 PE=4 SV=1
3376	3581	M7XWA3|M7XWA3_RHOT1	4.88	9	2	2		1585.9	2260.8	1267.2	5817	967.81	5044.2	1585.9	2260.8	1267.2	5817	967.81	5044.2	0.27:0.39:0.22:1.00:0.17:0.87	1977.5	4677.2	1977.5	4677.2	0.42:1.00	39695	Catechol dioxygenase OS=Rhodosporidium toruloides (strain NP11) OX=1130832 GN=RHTO_04707 PE=3 SV=1
2334	3213	M7WL51|M7WL51_RHOT1	4.87	2	1	1		1347.3	340.18	404.32	1506.2	1952.8	1093.1	1347.3	340.18	404.32	1506.2	1952.8	1093.1	0.89:0.23:0.27:1.00:1.30:0.73	697.28	1517.3	697.28	1517.3	0.46:1.00	71409	Mtw1 kinetochore complex DSN1 OS=Rhodosporidium toruloides (strain NP11) OX=1130832 GN=RHTO_02083 PE=4 SV=1
4384	2392	M7WSU5|M7WSU5_RHOT1	4.85	1	1	1		718.75	698.35	785.47	519.13	185.73	373.31	718.75	698.35	785.47	519.13	185.73	373.31	1.38:1.35:1.51:1.00:0.36:0.72	734.19	359.39	734.19	359.39	2.04:1.00	75971	DUF251 domain membrane protein OS=Rhodosporidium toruloides (strain NP11) OX=1130832 GN=RHTO_02168 PE=4 SV=1
2134	3789	M7WY95|M7WY95_RHOT1	4.85	8	2	2		735.92	988.11	1156	2183.4	1752.8	2092.4	735.92	988.11	1156	2183.4	1752.8	2092.4	0.34:0.45:0.53:1.00:0.80:0.96	1072.9	2201.2	1072.9	2201.2	0.49:1.00	50716	Peptidase cysteine/serine trypsin-like protein OS=Rhodosporidium toruloides (strain NP11) OX=1130832 GN=RHTO_08163 PE=4 SV=1
4462	4923	M7XXK0|M7XXK0_RHOT1	4.85	9	1	1		79.3	0	83.138	196.15	305.44	222.81	79.3	0	83.138	196.15	305.44	222.81	0.40:0:0.42:1.00:1.56:1.14	81.219	241.46	81.219	241.46	0.34:1.00	23399	Cytochrome b5 reductase 4 OS=Rhodosporidium toruloides (strain NP11) OX=1130832 GN=RHTO_02719 PE=3 SV=1
3961	6084	M7XUE7|M7XUE7_RHOT1	4.79	8	2	2		897.9	756.14	1545.8	2351.7	2363.9	2466.1	897.9	756.14	1545.8	2351.7	2363.9	2466.1	0.38:0.32:0.66:1.00:1.01:1.05	1066.6	2393.9	1066.6	2393.9	0.45:1.00	43997	cAMP-independent regulatory protein pac2 OS=Rhodosporidium toruloides (strain NP11) OX=1130832 GN=RHTO_06922 PE=4 SV=1
1263	1998	M7WZG6|M7WZG6_RHOT1	4.78	13	6	6		43522	52058	22547	29729	23209	12502	41239	49369	21313	19982	21717	11207	2.06:2.47:1.07:1.00:1.09:0.56	39418	21840	37307	17635	2.12:1.00	79778	Myb-like DNA-binding protein REB1 OS=Rhodosporidium toruloides (strain NP11) OX=1130832 GN=RHTO_07220 PE=4 SV=1
4054	7060	M7XWT6|M7XWT6_RHOT1	4.77	6	1	1		99.078	156.86	0	592.02	694.28	74.642	99.078	156.86	0	592.02	694.28	74.642	0.17:0.26:0:1.00:1.17:0.13	127.97	453.65	127.97	453.65	0.28:1.00	33530	SURF1-like protein OS=Rhodosporidium toruloides (strain NP11) OX=1130832 GN=RHTO_04893 PE=4 SV=1
1981	1746	M7XPW7|M7XPW7_RHOT1	4.67	19	6	6	Carbamidomethylation; Deamidation (NQ)	15654	22273	12946	31402	26872	31610	6595.3	14787	7297.5	20233	19061	20410	0.33:0.73:0.36:1.00:0.94:1.01	17433	29961	9767.8	19901	0.49:1.00	52780	tRNA-dihydrouridine synthase 2 OS=Rhodosporidium toruloides (strain NP11) OX=1130832 GN=RHTO_00402 PE=4 SV=1
4147	5286	M7WZ50|M7WZ50_RHOT1	4.65	14	2	2	Carbamidomethylation	1198	1259	719.72	1449.2	3401.7	2993.2	1198	1259	719.72	1449.2	3401.7	2993.2	0.83:0.87:0.50:1.00:2.35:2.07	1118.9	3039	1118.9	3039	0.37:1.00	39495	GCN5-related N-acetyltransferase OS=Rhodosporidium toruloides (strain NP11) OX=1130832 GN=RHTO_00340 PE=4 SV=1
2569	2857	M7XTL8|M7XTL8_RHOT1	4.65	6	1	1		1575.7	2159.4	3081.2	4071	5055.1	4905.7	1575.7	2159.4	3081.2	4071	5055.1	4905.7	0.39:0.53:0.76:1.00:1.24:1.21	2272.1	4677.3	2272.1	4677.3	0.49:1.00	33054	Ribosomal protein L22 OS=Rhodosporidium toruloides (strain NP11) OX=1130832 GN=RHTO_07302 PE=4 SV=1
2777	6064	M7WT69|M7WT69_RHOT1	4.61	2	1	1		1175.9	1093.7	1050.7	1375	2954.8	4656.5	1175.9	1093.7	1050.7	1375	2954.8	4656.5	0.86:0.80:0.76:1.00:2.15:3.39	1106.8	2995.4	1106.8	2995.4	0.37:1.00	76880	Phenylalanine ammonia-lyase OS=Rhodosporidium toruloides (strain NP11) OX=1130832 GN=RHTO_01960 PE=3 SV=1
3455	5125	M7WKM2|M7WKM2_RHOT1	4.59	6	2	2	Acetylation (N-term)	4258.4	4269.1	3213.7	1199.1	2617.9	1492.7	4258.4	4269.1	3213.7	1199.1	2617.9	1492.7	3.55:3.56:2.68:1.00:2.18:1.24	3913.7	1926.5	3913.7	1926.5	2.03:1.00	63021	DASH complex subunit Spc34 OS=Rhodosporidium toruloides (strain NP11) OX=1130832 GN=RHTO_02194 PE=4 SV=1
2128	5156	M7WV31|M7WV31_RHOT1	4.56	27	5	5	Carbamidomethylation; Acetylation (N-term)	8956.4	9186.1	12221	12126	22891	27574	6948.8	7727.4	9522.3	9737.2	18431	21629	0.71:0.79:0.98:1.00:1.89:2.22	10568	20864	8066.2	16599	0.49:1.00	40226	Mitochondrial carrier protein OS=Rhodosporidium toruloides (strain NP11) OX=1130832 GN=RHTO_04631 PE=3 SV=1
2688	3988	M7XB48|M7XB48_RHOT1	4.43	4	1	1		112.28	162.57	0	223.25	677.34	154.89	112.28	162.57	0	223.25	677.34	154.89	0.50:0.73:0:1.00:3.03:0.69	137.42	351.83	137.42	351.83	0.39:1.00	57726	Ribonuclease III OS=Rhodosporidium toruloides (strain NP11) OX=1130832 GN=RHTO_02330 PE=4 SV=1
3347	3439	M7WPN1|M7WPN1_RHOT1	4.36	13	2	2		6751.6	6791.5	4709.4	3281.2	2770.5	2804.4	6751.6	6791.5	4709.4	3281.2	2770.5	2804.4	2.06:2.07:1.44:1.00:0.84:0.85	6084.2	2952	6084.2	2952	2.06:1.00	29450	Chaperone regulator OS=Rhodosporidium toruloides (strain NP11) OX=1130832 GN=RHTO_03824 PE=4 SV=1
3537	4629	M7XKY6|M7XKY6_RHOT1	4.35	3	1	1		120.74	229.29	422.42	1199.9	650.07	478.58	120.74	229.29	422.42	1199.9	650.07	478.58	0.10:0.19:0.35:1.00:0.54:0.40	371.76	933.06	371.76	933.06	0.40:1.00	58422	Protein kinase domain-containing protein OS=Rhodosporidium toruloides (strain NP11) OX=1130832 GN=RHTO_02429 PE=4 SV=1
2613	11164	M7XUX8|M7XUX8_RHOT1	4.33	38	2	2	Oxidation (M); Deamidation (NQ)	0	424.93	5092.4	307.41	1761.7	8694.1	0	424.93	3078.9	307.41	1135.3	5699.5	0:1.38:10.02:1.00:3.69:18.54	4226.1	6428.1	2212.6	4617.6	0.48:1.00	17795	ATP synthase subunit delta mitochondrial OS=Rhodosporidium toruloides (strain NP11) OX=1130832 GN=RHTO_06057 PE=3 SV=1
3850	3433	M7XNU1|M7XNU1_RHOT1	4.32	26	3	3		8076.6	3347.6	6744.8	3300.7	2827.2	2327.6	8076.6	3347.6	6744.8	3300.7	2827.2	2327.6	2.45:1.01:2.04:1.00:0.86:0.71	6056.3	2818.5	6056.3	2818.5	2.15:1.00	25607	Vesicle transport v-snare protein vti1 OS=Rhodosporidium toruloides (strain NP11) OX=1130832 GN=RHTO_00012 PE=3 SV=1
3231	1937	M7WYX3|M7WYX3_RHOT1	4.3	5	2	2		603.89	1139.2	1066.2	5931.2	5653.6	1617.8	603.89	1139.2	1066.2	5931.2	5653.6	1617.8	0.10:0.19:0.18:1.00:0.95:0.27	1022.1	4400.8	1022.1	4400.8	0.23:1.00	62590	MFS transporter acetyl-CoA transporter OS=Rhodosporidium toruloides (strain NP11) OX=1130832 GN=RHTO_07603 PE=4 SV=1
3025	5626	M7XM09|M7XM09_RHOT1	4.25	1	1	1		357.55	331.54	202.16	206.03	199.86	4881.7	357.55	331.54	202.16	206.03	199.86	4881.7	1.74:1.61:0.98:1.00:0.97:23.69	297.08	1762.5	297.08	1762.5	0.17:1.00	98825	Zinc finger C2H2-type domain containing protein OS=Rhodosporidium toruloides (strain NP11) OX=1130832 GN=RHTO_02680 PE=4 SV=1
2541	3981	M7X1I6|M7X1I6_RHOT1	4.19	2	1	1		167.55	87.411	308.83	580.22	808.63	448.14	167.55	87.411	308.83	580.22	808.63	448.14	0.29:0.15:0.53:1.00:1.39:0.77	281.89	612.33	281.89	612.33	0.46:1.00	84402	Membrane anchor Opy2 N-terminal domain containing protein OS=Rhodosporidium toruloides (strain NP11) OX=1130832 GN=RHTO_07029 PE=4 SV=1
4436	4215	M7WXD9|M7WXD9_RHOT1	4.16	5	1	1		255.55	457.63	286.61	832.85	672.93	610.96	255.55	457.63	286.61	832.85	672.93	610.96	0.31:0.55:0.34:1.00:0.81:0.73	333.26	705.58	333.26	705.58	0.47:1.00	27457	Tubulin-folding cofactor b OS=Rhodosporidium toruloides (strain NP11) OX=1130832 GN=RHTO_00814 PE=4 SV=1
2293	2499	M7WYE2|M7WYE2_RHOT1	4.15	10	5	5	Carbamidomethylation	6901	6733.7	12015	11727	16181	19851	5864.2	5535.3	10396	10699	15153	19466	0.55:0.52:0.97:1.00:1.42:1.82	8637.9	16107	7265.3	15106	0.48:1.00	94785	GC-rich sequence DNA-binding factor OS=Rhodosporidium toruloides (strain NP11) OX=1130832 GN=RHTO_07740 PE=4 SV=1
3273	5794	M7WVA6|M7WVA6_RHOT1	4.1	2	1	1		2135.1	2001.7	1799.2	633.03	533.24	1430.5	2135.1	2001.7	1799.2	633.03	533.24	1430.5	3.37:3.16:2.84:1.00:0.84:2.26	1978.7	865.58	1978.7	865.58	2.29:1.00	39194	Chromatin modification-related protein OS=Rhodosporidium toruloides (strain NP11) OX=1130832 GN=RHTO_01422 PE=3 SV=1
2429	4507	M7XMF4|M7XMF4_RHOT1	4.07	4	2	2		581.87	577.65	1534.2	1175.1	1053.7	22856	581.87	577.65	1534.2	1175.1	1053.7	22856	0.50:0.49:1.31:1.00:0.90:19.45	959.44	8361.5	959.44	8361.5	0.11:1.00	104087	SCY1-like protein kinase OS=Rhodosporidium toruloides (strain NP11) OX=1130832 GN=RHTO_02816 PE=4 SV=1
3517	3070	M7WE16|M7WE16_RHOT1	4.02	8	1	1		3392	2703	1934.8	1892.1	735.83	1225.6	3392	2703	1934.8	1892.1	735.83	1225.6	1.79:1.43:1.02:1.00:0.39:0.65	2676.6	1284.5	2676.6	1284.5	2.08:1.00	29612	Mitotic spindle assembly checkpoint protein MAD2B OS=Rhodosporidium toruloides (strain NP11) OX=1130832 GN=RHTO_05765 PE=3 SV=1
4140	13974	M7WCW3|M7WCW3_RHOT1	4	4	1	1		2070.9	323.83	222.64	0	0	295.51	2070.9	323.83	222.64	0	0	295.51	64.00:64.00:64.00:-:-:64.00	872.46	295.51	872.46	295.51	2.95:1.00	33094	Ditrans polycis-polyprenyl diphosphate synthase ((2E 6E)-farnesyldiphosphate specific) OS=Rhodosporidium toruloides (strain NP11) OX=1130832 GN=RHTO_06594 PE=3 SV=1
4196	13409	M7X168|M7X168_RHOT1	3.99	8	1	1		1517.7	1812.9	1043.8	893.34	513.11	76.116	1517.7	1812.9	1043.8	893.34	513.11	76.116	1.70:2.03:1.17:1.00:0.57:0.09	1458.1	597.58	1458.1	597.58	2.44:1.00	32660	Tho complex subunit 7-like protein OS=Rhodosporidium toruloides (strain NP11) OX=1130832 GN=RHTO_06065 PE=4 SV=1
3468	2724	M7X4M9|M7X4M9_RHOT1	3.96	2	1	1		22958	19235	2384.8	38265	36895	39712	22958	19235	2384.8	38265	36895	39712	0.60:0.50:0.06:1.00:0.96:1.04	14859	38290	14859	38290	0.39:1.00	101958	Chromatin assembly factor 1 subunit A OS=Rhodosporidium toruloides (strain NP11) OX=1130832 GN=RHTO_03004 PE=4 SV=1
4738	6478	M7X0P5|M7X0P5_RHOT1	3.92	2	1	1		12345	10141	4828.5	3761.6	2313.7	4932	12345	10141	4828.5	3761.6	2313.7	4932	3.28:2.70:1.28:1.00:0.62:1.31	9104.6	3669.1	9104.6	3669.1	2.48:1.00	34356	Uncharacterized protein OS=Rhodosporidium toruloides (strain NP11) OX=1130832 GN=RHTO_06729 PE=4 SV=1
4667	11249	M7WI85|M7WI85_RHOT1	3.88	33	2	2		5587.6	3258.3	4256.5	4668.8	8746.3	9265.2	5587.6	3258.3	4256.5	4668.8	8746.3	9265.2	1.20:0.70:0.91:1.00:1.87:1.98	4367.5	8870.9	4367.5	8870.9	0.49:1.00	10323	Mitochondrial small subunit ribosomal protein S19 OS=Rhodosporidium toruloides (strain NP11) OX=1130832 GN=RHTO_03736 PE=3 SV=1
3237	13280	M7X7V7|M7X7V7_RHOT1	3.87	4	1	1		990.54	1427.7	586.66	279.13	187.35	0	990.54	1427.7	586.66	279.13	187.35	0	3.55:5.11:2.10:1.00:0.67:0	1001.6	233.24	1001.6	233.24	4.29:1.00	40087	WW domain-binding protein 4 OS=Rhodosporidium toruloides (strain NP11) OX=1130832 GN=RHTO_00603 PE=4 SV=1
4843	12024	M7X0E0|M7X0E0_RHOT1	3.84	8	1	1		525.41	489.77	611.57	1432.5	1480.4	1378	525.41	489.77	611.57	1432.5	1480.4	1378	0.37:0.34:0.43:1.00:1.03:0.96	542.25	1430.3	542.25	1430.3	0.38:1.00	17015	Trafficking protein particle complex subunit 2-like protein OS=Rhodosporidium toruloides (strain NP11) OX=1130832 GN=RHTO_06800 PE=3 SV=1
4543	3351	M7XZ89|M7XZ89_RHOT1	3.84	3	1	1		3275.4	3766.2	2287	1120.4	1158.9	1367.6	3275.4	3766.2	2287	1120.4	1158.9	1367.6	2.92:3.36:2.04:1.00:1.03:1.22	3109.5	1215.7	3109.5	1215.7	2.56:1.00	63652	Mannan endo-1 4-beta-mannosidase glycoside hydrolase family 5 protein OS=Rhodosporidium toruloides (strain NP11) OX=1130832 GN=RHTO_00061 PE=4 SV=1
4344	3842	M7XCE4|M7XCE4_RHOT1	3.83	25	1	1		194.53	466.85	438.88	0	40.183	268.83	194.53	466.85	438.88	0	40.183	268.83	64.00:64.00:64.00:-:64.00:64.00	366.75	154.51	366.75	154.51	2.37:1.00	12683	Zinc_ribbon_15 domain-containing protein OS=Rhodosporidium toruloides (strain NP11) OX=1130832 GN=RHTO_01905 PE=4 SV=1
3053	4815	M7WLE6|M7WLE6_RHOT1	3.83	3	1	1		947.78	892.96	475.39	1886.8	2138.2	2001.8	947.78	892.96	475.39	1886.8	2138.2	2001.8	0.50:0.47:0.25:1.00:1.13:1.06	772.04	2008.9	772.04	2008.9	0.38:1.00	95092	Lgl_C domain-containing protein OS=Rhodosporidium toruloides (strain NP11) OX=1130832 GN=RHTO_05618 PE=4 SV=1
4211	3983	M7WZS0|M7WZS0_RHOT1	3.75	4	1	1		4313.1	1043.1	1106.7	4716.4	6903.7	5558.6	4313.1	1043.1	1106.7	4716.4	6903.7	5558.6	0.91:0.22:0.23:1.00:1.46:1.18	2154.3	5726.3	2154.3	5726.3	0.38:1.00	51209	Protein of transmembrane adaptor Erv26 family OS=Rhodosporidium toruloides (strain NP11) OX=1130832 GN=RHTO_07315 PE=3 SV=1
1320	1187	M7WHX4|M7WHX4_RHOT1	3.74	4	3	3	Carbamidomethylation	4477.7	1278.8	3646.4	15296	6627.7	5983.1	4477.7	1278.8	3646.4	15296	6627.7	5983.1	0.29:0.08:0.24:1.00:0.43:0.39	3134.3	9302.1	3134.3	9302.1	0.34:1.00	128632	Phospholipid-transporting ATPase OS=Rhodosporidium toruloides (strain NP11) OX=1130832 GN=RHTO_03620 PE=3 SV=1
3818	4236	M7XSL5|M7XSL5_RHOT1	3.73	1	1	1		13910	287.69	68.657	393.66	688.27	395.69	13910	287.69	68.657	393.66	688.27	395.69	35.34:0.73:0.17:1.00:1.75:1.01	4755.4	492.54	4755.4	492.54	9.65:1.00	124457	Tubulin-specific chaperone D OS=Rhodosporidium toruloides (strain NP11) OX=1130832 GN=RHTO_07555 PE=4 SV=1
4408	7826	M7XV18|M7XV18_RHOT1	3.7	4	1	1		5348.2	717.25	3450.1	1289.3	1560	967.09	5348.2	717.25	3450.1	1289.3	1560	967.09	4.15:0.56:2.68:1.00:1.21:0.75	3171.8	1272.1	3171.8	1272.1	2.49:1.00	35673	Serine/threonine-protein phosphatase OS=Rhodosporidium toruloides (strain NP11) OX=1130832 GN=RHTO_06097 PE=3 SV=1
4360	12731	M7WP69|M7WP69_RHOT1	3.69	25	1	1	Acetylation (N-term)	5980.1	4950.3	7286.9	2832.6	3694.5	850.43	5980.1	4950.3	7286.9	2832.6	3694.5	850.43	2.11:1.75:2.57:1.00:1.30:0.30	6072.5	2459.2	6072.5	2459.2	2.47:1.00	12258	CYSTM domain-containing protein OS=Rhodosporidium toruloides (strain NP11) OX=1130832 GN=RHTO_03894 PE=4 SV=1
3160	2470	M7XML0|M7XML0_RHOT1	3.68	2	1	1		0	82.883	269.12	494.8	495.51	0	0	82.883	269.12	494.8	495.51	0	0:0.17:0.54:1.00:1.00:0	225.81	495.15	225.81	495.15	0.46:1.00	104001	Phosphatidylinositol-bisphosphatase OS=Rhodosporidium toruloides (strain NP11) OX=1130832 GN=RHTO_01874 PE=3 SV=1
278	361	M7WE37|M7WE37_RHOT1	3.65	13	13	13	Carbamidomethylation	18959	18129	20858	24174	51779	17856	9319.8	6944.2	9251.4	9626.9	36782	7152.6	0.97:0.72:0.96:1.00:3.82:0.74	20083	31269	8505.1	17854	0.48:1.00	168522	ATP-dependent RNA helicase OS=Rhodosporidium toruloides (strain NP11) OX=1130832 GN=RHTO_05785 PE=4 SV=1
4653	3955	M7XCV5|M7XCV5_RHOT1	3.65	7	2	2		1378.6	1742.4	1531.6	2429.1	7623.8	1679	1378.6	1742.4	1531.6	2429.1	7623.8	1679	0.57:0.72:0.63:1.00:3.14:0.69	1696	3910.6	1696	3910.6	0.43:1.00	45542	Inositolphosphorylceramide synthase OS=Rhodosporidium toruloides (strain NP11) OX=1130832 GN=RHTO_01679 PE=4 SV=1
2659	2743	M7XSJ1|M7XSJ1_RHOT1	3.63	1	1	1		0	1339.1	62.096	0	148.48	0	0	1339.1	62.096	0	148.48	0	-:64.00:64.00:-:64.00:-	700.6	148.48	700.6	148.48	4.72:1.00	98997	Protein of Nucleotide-diphospho-sugar transferase predicted family OS=Rhodosporidium toruloides (strain NP11) OX=1130832 GN=RHTO_07540 PE=4 SV=1
2197	4375	M7WL14|M7WL14_RHOT1	3.61	1	1	1		9471.7	301.8	100.29	866.66	238.24	133.77	9471.7	301.8	100.29	866.66	238.24	133.77	10.93:0.35:0.12:1.00:0.27:0.15	3291.3	412.89	3291.3	412.89	7.97:1.00	102963	C6 transcription factor OS=Rhodosporidium toruloides (strain NP11) OX=1130832 GN=RHTO_05651 PE=4 SV=1
2993	2462	M7XUR8|M7XUR8_RHOT1	3.6	1	1	1		819.77	817.14	874.21	71.455	614.15	195.77	819.77	817.14	874.21	71.455	614.15	195.77	11.47:11.44:12.23:1.00:8.59:2.74	837.04	293.79	837.04	293.79	2.85:1.00	127079	Ubiquitin-conjugating enzyme E2 Q OS=Rhodosporidium toruloides (strain NP11) OX=1130832 GN=RHTO_07047 PE=4 SV=1
797	938	M7XAB1|M7XAB1_RHOT1	3.58	31	10	10	Oxidation (M)	47484	45230	33568	23159	23614	17739	32071	29990	19318	11452	10834	5864.7	2.80:2.62:1.69:1.00:0.95:0.51	42578	21504	27127	9383.4	2.89:1.00	54166	SWR1-complex protein 4 OS=Rhodosporidium toruloides (strain NP11) OX=1130832 GN=RHTO_02622 PE=3 SV=1
1254	2484	M7X575|M7X575_RHOT1	3.55	15	5	5	Acetylation (N-term)	11766	5595.5	12470	19824	15801	23329	10143	4646.3	11833	17339	15113	20947	0.58:0.27:0.68:1.00:0.87:1.21	9943.8	19651	8874.2	17799	0.50:1.00	60651	Mitochondrial ribosomal small-subunit protein Mrp51 OS=Rhodosporidium toruloides (strain NP11) OX=1130832 GN=RHTO_03220 PE=4 SV=1
1554	1281	M7XU34|M7XU34_RHOT1	3.54	15	7	7	Carbamidomethylation	11260	54400	14436	13568	15575	14109	7145.5	49244	8652.3	9564.8	9337.7	8374.8	0.75:5.15:0.90:1.00:0.98:0.88	30975	14513	25614	9092.4	2.82:1.00	80204	Glycosyltransferase family 90 protein OS=Rhodosporidium toruloides (strain NP11) OX=1130832 GN=RHTO_06787 PE=4 SV=1
2365	2737	M7WPP4|M7WPP4_RHOT1	3.52	10	4	4	Carbamidomethylation	3592.8	4023.6	3680.3	17121	3239.5	3739.4	3134.5	3523.3	3338	16991	3052.2	3380.2	0.18:0.21:0.20:1.00:0.18:0.20	3765.6	8033.5	3331.9	7807.7	0.43:1.00	47988	Short-chain dehydrogenase/reductase SDR family protein OS=Rhodosporidium toruloides (strain NP11) OX=1130832 GN=RHTO_04117 PE=4 SV=1
2811	2833	M7XJT3|M7XJT3_RHOT1	3.52	37	7	7		22373	27010	36952	12196	12394	12924	21351	25835	35130	10734	9359	10863	1.99:2.41:3.27:1.00:0.87:1.01	29056	12505	27439	10319	2.66:1.00	30494	3-oxoacyl-[acyl-carrier protein] reductase OS=Rhodosporidium toruloides (strain NP11) OX=1130832 GN=RHTO_03342 PE=3 SV=1
3722	5057	M7X6M6|M7X6M6_RHOT1	3.5	5	2	2	Carbamidomethylation	519.01	1423.5	1759.7	1626.2	1808.9	4685.2	519.01	1423.5	1759.7	1626.2	1808.9	4685.2	0.32:0.88:1.08:1.00:1.11:2.88	1234.1	2706.8	1234.1	2706.8	0.46:1.00	56436	F-box domain-containing protein OS=Rhodosporidium toruloides (strain NP11) OX=1130832 GN=RHTO_04506 PE=4 SV=1
4378	4330	M7XML8|M7XML8_RHOT1	3.5	4	1	1		1774.8	270.35	1048.4	499.16	259.54	112.79	1774.8	270.35	1048.4	499.16	259.54	112.79	3.56:0.54:2.10:1.00:0.52:0.23	1031.2	435.75	1031.2	435.75	2.37:1.00	39247	Transmembrane protein OS=Rhodosporidium toruloides (strain NP11) OX=1130832 GN=RHTO_01884 PE=4 SV=1
4414	6881	M7X3Y0|M7X3Y0_RHOT1	3.49	4	1	1	Acetylation (N-term)	539.43	551.61	803.02	1607.4	2299	827.69	539.43	551.61	803.02	1607.4	2299	827.69	0.34:0.34:0.50:1.00:1.43:0.51	631.35	1578	631.35	1578	0.40:1.00	44182	EAF domain-containing protein OS=Rhodosporidium toruloides (strain NP11) OX=1130832 GN=RHTO_04975 PE=4 SV=1
3689	2942	M7WJV6|M7WJV6_RHOT1	3.49	4	1	1	Carbamidomethylation	278.77	148.56	177.16	351.53	537.11	787.59	278.77	148.56	177.16	351.53	537.11	787.59	0.79:0.42:0.50:1.00:1.53:2.24	201.5	558.75	201.5	558.75	0.36:1.00	54616	Amidohydrolase 3 OS=Rhodosporidium toruloides (strain NP11) OX=1130832 GN=RHTO_02356 PE=4 SV=1
4446	8941	M7WQL5|M7WQL5_RHOT1	3.43	1	1	1	Acetylation (N-term)	1080.8	382.57	1135.5	2205.9	2049.3	1831.5	1080.8	382.57	1135.5	2205.9	2049.3	1831.5	0.49:0.17:0.51:1.00:0.93:0.83	866.28	2028.9	866.28	2028.9	0.43:1.00	53160	Nickel/cobalt efflux system OS=Rhodosporidium toruloides (strain NP11) OX=1130832 GN=RHTO_07687 PE=3 SV=1
4280	5245	M7XT51|M7XT51_RHOT1	3.42	7	1	1		58.89	0	0	125.56	123.86	0	58.89	0	0	125.56	123.86	0	0.47:0:0:1.00:0.99:0	58.89	124.71	58.89	124.71	0.47:1.00	39650	tRNA N(3)-methylcytidine methyltransferase OS=Rhodosporidium toruloides (strain NP11) OX=1130832 GN=RHTO_07142 PE=3 SV=1
4129	3613	M7XMU3|M7XMU3_RHOT1	3.41	3	1	1	Acetylation (N-term)	173.73	538.64	151.85	62.922	0	55.507	173.73	538.64	151.85	62.922	0	55.507	2.76:8.56:2.41:1.00:0:0.88	288.07	59.214	288.07	59.214	4.86:1.00	65410	Cation/H+ exchanger OS=Rhodosporidium toruloides (strain NP11) OX=1130832 GN=RHTO_02942 PE=4 SV=1
4174	10424	M7XYY8|M7XYY8_RHOT1	3.39	10	1	1		0	1795.3	1135.5	701.41	721.06	295.99	0	1795.3	1135.5	701.41	721.06	295.99	0:2.56:1.62:1.00:1.03:0.42	1465.4	572.82	1465.4	572.82	2.56:1.00	10574	Protein PET100 OS=Rhodosporidium toruloides (strain NP11) OX=1130832 GN=RHTO_03257 PE=4 SV=1
4624	15657	M7WMF6|M7WMF6_RHOT1	3.39	11	1	1		1257.6	945.64	3545.9	180.85	1259.5	403.11	1257.6	945.64	3545.9	180.85	1259.5	403.11	6.95:5.23:19.61:1.00:6.96:2.23	1916.4	815.65	1916.4	815.65	2.35:1.00	16433	Secreted protein OS=Rhodosporidium toruloides (strain NP11) OX=1130832 GN=RHTO_05168 PE=4 SV=1
3200	2679	M7WXC6|M7WXC6_RHOT1	3.37	19	4	4		12090	15527	15006	93686	12824	9379.1	11259	13877	13452	91544	10188	8451.2	0.12:0.15:0.15:1.00:0.11:0.09	14208	38908	12863	37006	0.35:1.00	52134	Etoposide-induced 2.4 family protein OS=Rhodosporidium toruloides (strain NP11) OX=1130832 GN=RHTO_02985 PE=4 SV=1
4866	15789	M7Y0R1|M7Y0R1_RHOT1	3.37	13	1	1	Acetylation (N-term)	1118.2	1078.4	1122.5	542.73	200.63	599.43	1118.2	1078.4	1122.5	542.73	200.63	599.43	2.06:1.99:2.07:1.00:0.37:1.10	1106.3	447.6	1106.3	447.6	2.47:1.00	11749	ATP-synt_DE_N domain-containing protein OS=Rhodosporidium toruloides (strain NP11) OX=1130832 GN=RHTO_00586 PE=4 SV=1
4574	7254	M7WTU1|M7WTU1_RHOT1	3.31	3	1	1		692.16	1011.4	1166.9	2281.3	1897.7	2618.7	692.16	1011.4	1166.9	2281.3	1897.7	2618.7	0.30:0.44:0.51:1.00:0.83:1.15	956.83	2265.9	956.83	2265.9	0.42:1.00	42466	Alpha/beta hydrolase fold-1 domain containing protein OS=Rhodosporidium toruloides (strain NP11) OX=1130832 GN=RHTO_01561 PE=4 SV=1
598	2428	M7WZD1|M7WZD1_RHOT1	3.28	9	8	8		13445	8444.9	7634.8	21599	20327	9130.3	3800.5	4024.9	3739.3	16361	16792	5137.1	0.23:0.25:0.23:1.00:1.03:0.31	9841.6	17019	3854.9	12764	0.30:1.00	187401	SH3 domain protein OS=Rhodosporidium toruloides (strain NP11) OX=1130832 GN=RHTO_00435 PE=4 SV=1
1751	2566	M7WXX1|M7WXX1_RHOT1	3.24	4	3	3		57679	1276.2	60084	2698.3	26028	2255.4	57679	1276.2	60084	2698.3	26028	2255.4	21.38:0.47:22.27:1.00:9.65:0.84	39711	10327	39711	10327	3.85:1.00	174303	Putative membrane-bound transcriptional activator OS=Rhodosporidium toruloides (strain NP11) OX=1130832 GN=RHTO_07806 PE=4 SV=1
2912	3432	M7WKJ8|M7WKJ8_RHOT1	3.23	5	1	1	Carbamidomethylation	509.98	272.97	600.93	861.19	690.41	1872.8	509.98	272.97	600.93	861.19	690.41	1872.8	0.59:0.32:0.70:1.00:0.80:2.17	461.29	1141.5	461.29	1141.5	0.40:1.00	40228	Mitochondrial carrier protein OS=Rhodosporidium toruloides (strain NP11) OX=1130832 GN=RHTO_06483 PE=3 SV=1
4356	10149	M7X338|M7X338_RHOT1	3.19	8	1	1		0	57.226	354.71	821.28	1024.3	700.67	0	57.226	354.71	821.28	1024.3	700.67	0:0.07:0.43:1.00:1.25:0.85	205.97	848.74	205.97	848.74	0.24:1.00	21285	37S ribosomal protein OS=Rhodosporidium toruloides (strain NP11) OX=1130832 GN=RHTO_04709 PE=3 SV=1
2580	2620	M7WTF9|M7WTF9_RHOT1	3.16	21	3	3		9324.7	2374.9	939.09	1434.2	1930.9	1309.1	9324.7	2374.9	939.09	1434.2	1930.9	1309.1	6.50:1.66:0.65:1.00:1.35:0.91	5867.7	1797.9	5867.7	1797.9	3.26:1.00	28994	Endonuclease relaxase MobA/VirD2 family protein OS=Rhodosporidium toruloides (strain NP11) OX=1130832 GN=RHTO_02036 PE=4 SV=1
4371	5094	M7X537|M7X537_RHOT1	3.14	4	1	1		0	109.18	0	269.9	353.61	0	0	109.18	0	269.9	353.61	0	0:0.40:0:1.00:1.31:0	109.18	311.76	109.18	311.76	0.35:1.00	75016	Protein kinase domain-containing protein OS=Rhodosporidium toruloides (strain NP11) OX=1130832 GN=RHTO_03180 PE=4 SV=1
3199	2137	M7WPC2|M7WPC2_RHOT1	3.14	6	1	1		4996.3	4914.8	5943.3	12971	9563.2	11000	4996.3	4914.8	5943.3	12971	9563.2	11000	0.39:0.38:0.46:1.00:0.74:0.85	5284.8	11178	5284.8	11178	0.47:1.00	37530	Cell division control protein Cdc28 OS=Rhodosporidium toruloides (strain NP11) OX=1130832 GN=RHTO_00671 PE=4 SV=1
2523	3543	M7X159|M7X159_RHOT1	2.99	9	4	4	Carbamidomethylation	66429	6513.6	7235.5	17539	6690	7704	65996	6091.1	6401.8	17182	5909	7621.9	3.84:0.35:0.37:1.00:0.34:0.44	27008	11070	26163	10554	2.48:1.00	77639	Long-chain-alcohol oxidase OS=Rhodosporidium toruloides (strain NP11) OX=1130832 GN=RHTO_06879 PE=3 SV=1
2643	3211	M7X3V4|M7X3V4_RHOT1	2.97	2	2	2		1343.6	845.47	944.27	438.05	4416.5	4024.3	1343.6	845.47	944.27	438.05	4416.5	4024.3	3.07:1.93:2.16:1.00:10.08:9.19	1044.5	2959.6	1044.5	2959.6	0.35:1.00	151344	Rho guanyl-nucleotide exchange factor OS=Rhodosporidium toruloides (strain NP11) OX=1130832 GN=RHTO_04945 PE=4 SV=1
3688	2589	M7WZ13|M7WZ13_RHOT1	2.95	2	1	1		1405.2	1406	575.45	585.32	238.29	402.73	1405.2	1406	575.45	585.32	238.29	402.73	2.40:2.40:0.98:1.00:0.41:0.69	1128.9	408.78	1128.9	408.78	2.76:1.00	82051	Aa_trans domain-containing protein OS=Rhodosporidium toruloides (strain NP11) OX=1130832 GN=RHTO_07653 PE=4 SV=1
2342	1946	M7XW12|M7XW12_RHOT1	2.94	19	3	3		3143.8	1257.4	1912.9	7016.4	7660.8	2446.5	3143.8	1257.4	1912.9	7016.4	7660.8	2446.5	0.45:0.18:0.27:1.00:1.09:0.35	3087.2	8168.2	3087.2	8168.2	0.38:1.00	48471	Translation initiation factor eIF-4E OS=Rhodosporidium toruloides (strain NP11) OX=1130832 GN=RHTO_04611 PE=3 SV=1
3876	2917	M7WUZ4|M7WUZ4_RHOT1	2.94	4	1	1	Carbamidomethylation	299.47	653.45	810.55	1902.4	1793	1457	299.47	653.45	810.55	1902.4	1793	1457	0.16:0.34:0.43:1.00:0.94:0.77	688.05	1717.5	688.05	1717.5	0.40:1.00	57961	DUF2235 family protein OS=Rhodosporidium toruloides (strain NP11) OX=1130832 GN=RHTO_04590 PE=4 SV=1
1614	2823	M7X6X8|M7X6X8_RHOT1	2.92	3	1	1		286.32	350.7	417.57	1278.4	856.02	1095.3	286.32	350.7	417.57	1278.4	856.02	1095.3	0.22:0.27:0.33:1.00:0.67:0.86	399.82	1076.6	399.82	1076.6	0.37:1.00	85697	Exocyst complex component EXO84 OS=Rhodosporidium toruloides (strain NP11) OX=1130832 GN=RHTO_00544 PE=3 SV=1
891	1654	M7XJS8|M7XJS8_RHOT1	2.92	8	1	1		827.33	0	406.68	0	178.38	258.57	827.33	0	406.68	0	178.38	258.57	64.00:-:64.00:-:64.00:64.00	617.01	218.48	617.01	218.48	2.82:1.00	26657	Ubiquitin C OS=Rhodosporidium toruloides (strain NP11) OX=1130832 GN=RHTO_06133 PE=4 SV=1
1716	1882	M7WEP6|M7WEP6_RHOT1	2.88	36	8	8	Carbamidomethylation	70077	68235	36355	35969	36093	28970	56528	52331	24344	20394	19844	16945	2.77:2.57:1.19:1.00:0.97:0.83	59283	33920	45462	19061	2.39:1.00	45695	tRNA (adenine(58)-N(1))-methyltransferase catalytic subunit TRM61 OS=Rhodosporidium toruloides (strain NP11) OX=1130832 GN=RHTO_05465 PE=3 SV=1
2105	5515	M7X5M1|M7X5M1_RHOT1	2.87	7	2	2	Carbamidomethylation	14571	891.34	1771.9	1861.3	1538.6	1536.1	14571	891.34	1771.9	1861.3	1538.6	1536.1	7.83:0.48:0.95:1.00:0.83:0.83	5744.7	1645.3	5744.7	1645.3	3.49:1.00	61533	E3 ubiquitin-protein ligase RAD18 OS=Rhodosporidium toruloides (strain NP11) OX=1130832 GN=RHTO_03118 PE=4 SV=1
1069	1246	M7WLR1|M7WLR1_RHOT1	2.87	5	5	5	Carbamidomethylation	3742.3	4105.7	3888.1	4689	25226	3423.3	2744.9	3735.2	3164.5	4104	24625	2718.1	0.67:0.91:0.77:1.00:6.00:0.66	4173.4	11113	3476.2	10482	0.33:1.00	140357	[Histone H3]-trimethyl-L-lysine(9) demethylase OS=Rhodosporidium toruloides (strain NP11) OX=1130832 GN=RHTO_01913 PE=3 SV=1
3293	3167	M7WVL1|M7WVL1_RHOT1	2.86	2	1	1		1518.8	1418.7	1716.9	454.37	1241.8	381.83	1518.8	1418.7	1716.9	454.37	1241.8	381.83	3.34:3.12:3.78:1.00:2.73:0.84	1551.5	692.67	1551.5	692.67	2.24:1.00	118442	Vacuolar protein sorting-associated protein 41 OS=Rhodosporidium toruloides (strain NP11) OX=1130832 GN=RHTO_01104 PE=3 SV=1
4661	3990	M7X919|M7X919_RHOT1	2.83	5	1	1		367.5	282.71	266.34	982.54	963.85	1625.6	367.5	282.71	266.34	982.54	963.85	1625.6	0.37:0.29:0.27:1.00:0.98:1.65	305.52	1190.7	305.52	1190.7	0.26:1.00	17324	Membrane-associated eicosanoid/glutathione metabolism (MAPEG) protein OS=Rhodosporidium toruloides (strain NP11) OX=1130832 GN=RHTO_03723 PE=4 SV=1
2880	3266	M7XAU6|M7XAU6_RHOT1	2.78	5	1	1		0	39.792	0	64.4	151.81	0	0	39.792	0	64.4	151.81	0	0:0.62:0:1.00:2.36:0	39.792	108.1	39.792	108.1	0.37:1.00	63645	Magnesium transporter OS=Rhodosporidium toruloides (strain NP11) OX=1130832 GN=RHTO_02485 PE=3 SV=1
3675	5088	M7XFF6|M7XFF6_RHOT1	2.74	1	1	1		160.08	309.72	605.58	244.09	0	95.589	160.08	309.72	605.58	244.09	0	95.589	0.66:1.27:2.48:1.00:0:0.39	358.46	169.84	358.46	169.84	2.11:1.00	78819	Zn(2)-C6 fungal-type transcription factor OS=Rhodosporidium toruloides (strain NP11) OX=1130832 GN=RHTO_05590 PE=4 SV=1
4554	6577	M7XI65|M7XI65_RHOT1	2.67	6	1	1	Carbamidomethylation	2688.9	1312.6	2522.1	682.21	1501.9	954.56	2688.9	1312.6	2522.1	682.21	1501.9	954.56	3.94:1.92:3.70:1.00:2.20:1.40	2174.5	1046.2	2174.5	1046.2	2.08:1.00	26667	Phox/Bem1p domain containing protein OS=Rhodosporidium toruloides (strain NP11) OX=1130832 GN=RHTO_07318 PE=4 SV=1
461	753	M7XNF4|M7XNF4_RHOT1	2.67	3	5	5	Carbamidomethylation	9903.1	3134.8	5040.1	3566.4	3274.5	2437.5	8934.1	2208.6	2159.7	2301.8	2096.9	1824.9	3.88:0.96:0.94:1.00:0.91:0.79	6026	3180.1	4434.1	2074.6	2.14:1.00	286434	RTA-like protein two-component response regulator OS=Rhodosporidium toruloides (strain NP11) OX=1130832 GN=RHTO_03183 PE=4 SV=1
877	966	M7WVA9|M7WVA9_RHOT1	2.6	18	11	11		25147	85195	25582	18335	19036	20466	14016	70215	12021	6187	6693	6584.6	2.27:11.35:1.94:1.00:1.08:1.06	45308	19279	32084	6488.2	4.94:1.00	101683	Vacuolar import and degradation protein OS=Rhodosporidium toruloides (strain NP11) OX=1130832 GN=RHTO_01246 PE=4 SV=1
3061	4446	M7WZ41|M7WZ41_RHOT1	2.58	3	1	1		14137	941.93	740.87	1651.1	1584.5	442.13	14137	941.93	740.87	1651.1	1584.5	442.13	8.56:0.57:0.45:1.00:0.96:0.27	5273.3	1225.9	5273.3	1225.9	4.30:1.00	41343	Secretory pathway protein Ssp120 OS=Rhodosporidium toruloides (strain NP11) OX=1130832 GN=RHTO_00330 PE=4 SV=1
3888	6897	M7XCN4|M7XCN4_RHOT1	2.56	5	2	2		372.99	4774.8	761.82	798.25	920.75	922.84	372.99	4774.8	761.82	798.25	920.75	922.84	0.47:5.98:0.95:1.00:1.15:1.16	2757.9	880.61	2757.9	880.61	3.13:1.00	56924	Monooxygenase OS=Rhodosporidium toruloides (strain NP11) OX=1130832 GN=RHTO_01604 PE=4 SV=1
2873	2771	M7X4T6|M7X4T6_RHOT1	2.53	2	1	1		0	0	75.702	141.8	224.57	0	0	0	75.702	141.8	224.57	0	0:0:0.53:1.00:1.58:0	75.702	183.19	75.702	183.19	0.41:1.00	143961	Exostosin-like protein glycosyltransferase family 47 protein OS=Rhodosporidium toruloides (strain NP11) OX=1130832 GN=RHTO_03069 PE=3 SV=1
2194	1761	M7WZ63|M7WZ63_RHOT1	2.5	14	5	5	Carbamidomethylation	2997.1	1824.9	2991.1	5074.8	6022.7	3664.5	2378.8	1356.8	2152.2	4241.6	4791.6	3186.8	0.56:0.32:0.51:1.00:1.13:0.75	2604.4	4920.7	1962.6	4073.3	0.48:1.00	90816	Protein arginine N-methyltransferase OS=Rhodosporidium toruloides (strain NP11) OX=1130832 GN=RHTO_00355 PE=3 SV=1
3402	15718	M7WEK3|M7WEK3_RHOT1	2.46	4	1	1	Carbamidomethylation	155.66	51.313	0	38.99	304.59	304.79	155.66	51.313	0	38.99	304.59	304.79	3.99:1.32:0:1.00:7.81:7.82	103.49	216.12	103.49	216.12	0.48:1.00	42834	Cystathionine gamma-synthase OS=Rhodosporidium toruloides (strain NP11) OX=1130832 GN=RHTO_05589 PE=3 SV=1
1811	2262	M7WUQ3|M7WUQ3_RHOT1	2.41	2	1	1		1119.9	1309.1	565.35	420.08	566.11	0	1119.9	1309.1	565.35	420.08	566.11	0	2.67:3.12:1.35:1.00:1.35:0	998.1	493.09	998.1	493.09	2.02:1.00	98363	WW/Rsp5/WWP domain containing protein OS=Rhodosporidium toruloides (strain NP11) OX=1130832 GN=RHTO_06316 PE=4 SV=1
4418	9416	M7X4B4|M7X4B4_RHOT1	2.41	2	1	1		4547.3	6858.1	6647.6	2321.7	5207.9	964.66	4547.3	6858.1	6647.6	2321.7	5207.9	964.66	1.96:2.95:2.86:1.00:2.24:0.42	6017.7	2831.4	6017.7	2831.4	2.13:1.00	51488	SH3 domain protein OS=Rhodosporidium toruloides (strain NP11) OX=1130832 GN=RHTO_05901 PE=4 SV=1
4318	10216	M7XIX4|M7XIX4_RHOT1	2.38	10	1	1	Carbamidomethylation	0	0	89.888	241.12	142.31	0	0	0	89.888	241.12	142.31	0	0:0:0.37:1.00:0.59:0	89.888	191.72	89.888	191.72	0.47:1.00	26585	Protein tyrosine phosphatase OS=Rhodosporidium toruloides (strain NP11) OX=1130832 GN=RHTO_06893 PE=3 SV=1
2397	2772	M7WV22|M7WV22_RHOT1	2.34	1	1	1		0	168.37	0	439.17	0	296.69	0	168.37	0	439.17	0	296.69	0:0.38:0:1.00:0:0.68	168.37	367.93	168.37	367.93	0.46:1.00	154726	WD repeat protein OS=Rhodosporidium toruloides (strain NP11) OX=1130832 GN=RHTO_01352 PE=4 SV=1
3313	5936	M7XZQ4|M7XZQ4_RHOT1	2.33	3	1	1		1668.5	1374	1417.4	546.45	287.39	325.95	1668.5	1374	1417.4	546.45	287.39	325.95	3.05:2.51:2.59:1.00:0.53:0.60	1486.6	386.59	1486.6	386.59	3.85:1.00	75643	Splicing factor 45 OS=Rhodosporidium toruloides (strain NP11) OX=1130832 GN=RHTO_00246 PE=4 SV=1
3524	3369	M7X7L7|M7X7L7_RHOT1	2.32	2	1	1		293.09	625.87	175.11	230.12	202.62	69.268	293.09	625.87	175.11	230.12	202.62	69.268	1.27:2.72:0.76:1.00:0.88:0.30	364.69	167.34	364.69	167.34	2.18:1.00	107809	Sodium/calcium exchanger membrane protein OS=Rhodosporidium toruloides (strain NP11) OX=1130832 GN=RHTO_00523 PE=3 SV=1
3664	7334	M7XWI2|M7XWI2_RHOT1	2.27	4	1	1		0	287.67	0	0	71.335	0	0	287.67	0	0	71.335	0	-:64.00:-:-:64.00:-	287.67	71.335	287.67	71.335	4.03:1.00	71688	Zinc finger CCCH-type protein OS=Rhodosporidium toruloides (strain NP11) OX=1130832 GN=RHTO_04792 PE=4 SV=1
4603	15075	M7WZ04|M7WZ04_RHOT1	2.27	11	1	1		869.17	693.76	2162.8	249.29	970.93	543.17	869.17	693.76	2162.8	249.29	970.93	543.17	3.49:2.78:8.68:1.00:3.89:2.18	1465.4	676.53	1465.4	676.53	2.17:1.00	14015	Uncharacterized protein OS=Rhodosporidium toruloides (strain NP11) OX=1130832 GN=RHTO_07638 PE=4 SV=1
3183	5816	M7X6X2|M7X6X2_RHOT1	2.24	2	1	1		245.74	0	204.37	571.05	593.23	409.29	245.74	0	204.37	571.05	593.23	409.29	0.43:0:0.36:1.00:1.04:0.72	225.05	524.52	225.05	524.52	0.43:1.00	83350	START-like domain protein OS=Rhodosporidium toruloides (strain NP11) OX=1130832 GN=RHTO_04430 PE=4 SV=1
2648	2603	M7X5L1|M7X5L1_RHOT1	2.22	3	1	1		460.18	566.41	8035	2567.2	104.94	100.01	460.18	566.41	8035	2567.2	104.94	100.01	0.18:0.22:3.13:1.00:0.04:0.04	3020.5	1438.6	3020.5	1438.6	2.10:1.00	90509	Transcription factor TFIIB OS=Rhodosporidium toruloides (strain NP11) OX=1130832 GN=RHTO_03108 PE=4 SV=1
4776	7035	M7WXK8|M7WXK8_RHOT1	2.2	4	1	1		598.5	246.14	474.51	2872.4	404.82	462.28	598.5	246.14	474.51	2872.4	404.82	462.28	0.21:0.09:0.17:1.00:0.14:0.16	439.71	1246.5	439.71	1246.5	0.35:1.00	34094	Transporter OS=Rhodosporidium toruloides (strain NP11) OX=1130832 GN=RHTO_07953 PE=4 SV=1
3297	3553	M7X6Y9|M7X6Y9_RHOT1	2.18	2	1	1		47.098	594.37	238.52	203.58	103	113.42	47.098	594.37	238.52	203.58	103	113.42	0.23:2.92:1.17:1.00:0.51:0.56	293.33	140	293.33	140	2.10:1.00	92028	Glycosyltransferase family 92 protein OS=Rhodosporidium toruloides (strain NP11) OX=1130832 GN=RHTO_04445 PE=4 SV=1
3940	14508	M7X0A1|M7X0A1_RHOT1	2.17	8	1	1	Acetylation (N-term)	374.23	820.46	1233.4	235.52	549.17	345.84	374.23	820.46	1233.4	235.52	549.17	345.84	1.59:3.48:5.24:1.00:2.33:1.47	941.42	425.83	941.42	425.83	2.21:1.00	29687	Clathrin light chain OS=Rhodosporidium toruloides (strain NP11) OX=1130832 GN=RHTO_07269 PE=3 SV=1
3315	5915	M7WZK2|M7WZK2_RHOT1	2.09	2	1	1		1321.8	1008.8	281.52	493.41	4127.5	1424	1321.8	1008.8	281.52	493.41	4127.5	1424	2.68:2.04:0.57:1.00:8.37:2.89	870.7	2015	870.7	2015	0.43:1.00	70677	Proteophosphoglycan 5 OS=Rhodosporidium toruloides (strain NP11) OX=1130832 GN=RHTO_00510 PE=4 SV=1
2902	1924	M7XST2|M7XST2_RHOT1	2.07	2	1	1		167.4	288.57	535.68	695.09	697.18	675.32	167.4	288.57	535.68	695.09	697.18	675.32	0.24:0.42:0.77:1.00:1.00:0.97	330.55	689.2	330.55	689.2	0.48:1.00	62214	Alpha-1 3-mannosyltransferase OS=Rhodosporidium toruloides (strain NP11) OX=1130832 GN=RHTO_07610 PE=4 SV=1

## Sheet: IFO0559-Ammonia-96h
Protein Group	Protein ID	Accession	Significance	Coverage (%)	#Peptides	#Unique	PTM	5I01 Area	5I02 Area	5I03 Area	5101 Area	5102 Area	5103 Area	5I01 Area (top-3 peptides)	5I02 Area (top-3 peptides)	5I03 Area (top-3 peptides)	5101 Area (top-3 peptides)	5102 Area (top-3 peptides)	5103 Area (top-3 peptides)	Sample Profile (Ratio)	5I0 Area	510 Area	5I0 Area (top-3 peptides)	510 Area (top-3 peptides)	Group Profile (Ratio)	Avg. Mass	Description
81	462	M7XJM1|M7XJM1_RHOT1	14.1	48	19	19	Carbamidomethylation; Deamidation (NQ); Oxidation (M)	738760	452040	497700	2248800	3145200	3604900	346370	91115	218750	1436600	1812500	2036600	0.17:0.04:0.11:0.71:0.89:1.00	641320	3002400	244300	1761900	0.14:1.00	45770	Short/branched chain acyl-CoA dehydrogenase OS=Rhodosporidium toruloides (strain NP11) OX=1130832 GN=RHTO_03594 PE=3 SV=1
132	75	M7WW95|M7WW95_RHOT1	13.57	50	26	26	Carbamidomethylation; Acetylation (N-term); Deamidation (NQ); Oxidation (M)	897210	874790	754140	1604800	2207400	2747100	105270	1407.8	86073	702950	891990	1046100	0.10:0.02:0.08:0.67:0.85:1.00	980190	2198000	79031	880360	0.09:1.00	60891	2-methylcitrate dehydratase OS=Rhodosporidium toruloides (strain NP11) OX=1130832 GN=RHTO_05042 PE=3 SV=1
83	37	M7XEU6|M7XEU6_RHOT1	12.42	55	23	23	Carbamidomethylation; Acetylation (N-term); Deamidation (NQ); Oxidation (M)	1908800	1069400	1833600	2302700	3125200	4242100	159150	22078	154120	1411000	1754500	1894800	0.08:0.02:0.08:0.74:0.93:1.00	1802800	3224300	153500	1686800	0.09:1.00	53213	Fumarate hydratase OS=Rhodosporidium toruloides (strain NP11) OX=1130832 GN=RHTO_05746 PE=3 SV=1
239	463	M7WMR9|M7WMR9_RHOT1	12.37	43	16	16	Carbamidomethylation; Oxidation (M)	55514	70594	53129	436650	637710	848800	24601	28541	17397	267100	402710	442640	0.06:0.06:0.04:0.60:0.91:1.00	67106	642210	26965	370820	0.07:1.00	60655	Malate synthase OS=Rhodosporidium toruloides (strain NP11) OX=1130832 GN=RHTO_01459 PE=4 SV=1
62	13	M7WR40|M7WR40_RHOT1	12.36	69	32	32	Carbamidomethylation; Acetylation (N-term); Deamidation (NQ); Oxidation (M)	3189600	1244300	2453700	5636600	6143600	6325400	840970	12599	640170	3398500	2621800	3094100	0.27:0.02:0.21:1.10:0.85:1.00	2881800	6035300	780720	3038100	0.26:1.00	52473	Dihydrolipoyl dehydrogenase OS=Rhodosporidium toruloides (strain NP11) OX=1130832 GN=RHTO_07893 PE=3 SV=1
290	274	M7XSC4|M7XSC4_RHOT1	12.3	45	21	21	Carbamidomethylation; Deamidation (NQ); Oxidation (M)	347540	147660	184070	681180	1022800	1286400	56639	10262	37912	222680	320330	417590	0.14:0.02:0.09:0.53:0.77:1.00	270940	997300	42282	320200	0.13:1.00	61790	Phosphoenolpyruvate carboxykinase (ATP) OS=Rhodosporidium toruloides (strain NP11) OX=1130832 GN=RHTO_07480 PE=3 SV=1
2054	2314	M7WML5|M7WML5_RHOT1	12.23	33	5	5	Acetylation (N-term)	39624	5062.2	17931	146180	170150	184200	30775	412.12	13708	143180	163980	174470	0.18:0.02:0.08:0.82:0.94:1.00	29738	166840	22908	160540	0.14:1.00	16563	SCP2 sterol-binding domain containing protein OS=Rhodosporidium toruloides (strain NP11) OX=1130832 GN=RHTO_05228 PE=4 SV=1
2095	1622	M7X890|M7X890_RHOT1	11.52	30	6	6	Carbamidomethylation	140650	252800	138300	29248	26579	25174	129130	246480	125480	17893	16595	14737	8.76:16.73:8.51:1.21:1.13:1.00	198300	27000	186600	16408	11.37:1.00	28996	Glutathione S-transferase OS=Rhodosporidium toruloides (strain NP11) OX=1130832 GN=RHTO_03923 PE=4 SV=1
739	1639	M7XZR4|M7XZR4_RHOT1	11.21	7	4	4		6726.9	2329.8	57048	210460	210590	227990	6185.1	2329.8	56453	209010	208780	226900	0.03:0.02:0.25:0.92:0.92:1.00	23553	216340	22985	214900	0.11:1.00	120339	Tuftelin-interacting protein 11 OS=Rhodosporidium toruloides (strain NP11) OX=1130832 GN=RHTO_00256 PE=3 SV=1
3435	3770	M7X108|M7X108_RHOT1	11.09	1	1	1	Acetylation (N-term)	4224.5	1048.6	10512	48967	81614	54945	4224.5	1048.6	10512	48967	81614	54945	0.08:0.02:0.19:0.89:1.49:1.00	6336.3	61842	6336.3	61842	0.10:1.00	100371	Zn(2)-C6 fungal-type transcription factor OS=Rhodosporidium toruloides (strain NP11) OX=1130832 GN=RHTO_06819 PE=4 SV=1
172	94	M7WWV0|M7WWV0_RHOT1	11.03	47	26	26	Carbamidomethylation; Acetylation (N-term); Deamidation (NQ); Oxidation (M)	360410	284650	312900	781460	1132300	1307100	60595	29045	55801	280040	396310	352030	0.17:0.08:0.16:0.80:1.13:1.00	378650	1076100	56914	342790	0.17:1.00	74221	Carnitine O-acetyltransferase OS=Rhodosporidium toruloides (strain NP11) OX=1130832 GN=RHTO_01064 PE=3 SV=1
154	292	M7WLD5|M7WLD5_RHOT1	11.01	52	22	22	Carbamidomethylation; Oxidation (M); Deamidation (NQ)	214060	191730	163650	619250	969800	1283800	62767	52408	44840	241440	423160	406350	0.15:0.13:0.11:0.59:1.04:1.00	218260	958400	60758	356980	0.17:1.00	60271	Isocitrate lyase OS=Rhodosporidium toruloides (strain NP11) OX=1130832 GN=RHTO_05768 PE=3 SV=1
1446	2374	M7X0I3|M7X0I3_RHOT1	10.93	41	5	5	Carbamidomethylation; Oxidation (M)	60774	9278.8	29950	68452	138630	98762	11800	1833.3	10776	52511	110980	57092	0.21:0.03:0.19:0.92:1.94:1.00	44526	102620	11716	73528	0.16:1.00	19528	Iron-sulfur cluster assembly protein OS=Rhodosporidium toruloides (strain NP11) OX=1130832 GN=RHTO_06850 PE=3 SV=1
4091	11533	M7XBC5|M7XBC5_RHOT1	10.7	12	1	1	Acetylation (N-term); Oxidation (M)	15419	9994.7	25235	35783	50684	38278	2186.3	0	5668.9	27939	40932	21353	0.10:0:0.27:1.31:1.92:1.00	21169	41582	3927.6	30075	0.13:1.00	11778	RING-box protein 1 OS=Rhodosporidium toruloides (strain NP11) OX=1130832 GN=RHTO_01939 PE=4 SV=1
1491	1539	M7WQD1|M7WQD1_RHOT1	10.69	16	8	8		73008	304130	48725	38484	41063	46613	51439	289600	30389	14030	14466	15101	3.41:19.18:2.01:0.93:0.96:1.00	147660	42053	125610	14532	8.64:1.00	57827	Coatomer subunit delta OS=Rhodosporidium toruloides (strain NP11) OX=1130832 GN=RHTO_03633 PE=3 SV=1
403	497	M7WQ77|M7WQ77_RHOT1	10.65	19	10	10	Oxidation (M)	128010	299100	125380	81851	75662	57060	89800	256300	75862	14603	16375	22396	4.01:11.44:3.39:0.65:0.73:1.00	204940	72916	154230	17791	8.67:1.00	102674	Mechanosensitive ion channel protein OS=Rhodosporidium toruloides (strain NP11) OX=1130832 GN=RHTO_03833 PE=3 SV=1
1180	1689	M7WTC5|M7WTC5_RHOT1	10.65	13	3	3	Oxidation (M)	16757	3383.2	12197	38408	53810	34407	6180.3	606.59	5183.3	35495	49586	28991	0.21:0.02:0.18:1.22:1.71:1.00	14123	42208	5662.7	38024	0.15:1.00	50746	G-patch domain protein OS=Rhodosporidium toruloides (strain NP11) OX=1130832 GN=RHTO_01792 PE=3 SV=1
1061	2804	M7XHF4|M7XHF4_RHOT1	10.55	3	2	2		277.53	0	106660	1366.8	1492.7	893.26	277.53	0	106660	1366.8	1492.7	893.26	0.31:0:64.00:1.53:1.67:1.00	53469	1250.9	53469	1250.9	42.74:1.00	146527	Ras-like guanine nucleotide exchange factor OS=Rhodosporidium toruloides (strain NP11) OX=1130832 GN=RHTO_07651 PE=4 SV=1
230	59	M7WK27|M7WK27_RHOT1	10.49	44	17	17	Acetylation (N-term)	137160	32277	69106	484130	557260	392290	48867	1798	11587	212990	186320	130870	0.37:0.02:0.09:1.63:1.42:1.00	105750	477900	27242	176720	0.15:1.00	75577	Carbohydrate-Binding Module Family 48 protein OS=Rhodosporidium toruloides (strain NP11) OX=1130832 GN=RHTO_02458 PE=4 SV=1
2912	2850	M7X3S2|M7X3S2_RHOT1	10.48	21	2	2		2827.5	4328	10293	66844	153560	51886	2827.5	4328	10293	66844	153560	51886	0.05:0.08:0.20:1.29:2.96:1.00	5866.3	90763	5866.3	90763	0.06:1.00	12468	Uncharacterized protein OS=Rhodosporidium toruloides (strain NP11) OX=1130832 GN=RHTO_06514 PE=4 SV=1
1619	1739	M7XE48|M7XE48_RHOT1	10.48	18	5	5		26034	930.69	10626	95362	99701	89108	22271	930.69	6242.3	85358	87837	80500	0.28:0.02:0.08:1.06:1.09:1.00	15679	94724	11605	84565	0.14:1.00	42014	Protein phosphatase 2c OS=Rhodosporidium toruloides (strain NP11) OX=1130832 GN=RHTO_01309 PE=3 SV=1
3195	3298	M7XIW6|M7XIW6_RHOT1	10.47	6	2	2		8761.6	606.38	1388.1	19661	57507	44937	8761.6	606.38	1388.1	19661	57507	44937	0.19:0.02:0.03:0.44:1.28:1.00	7398.3	40702	7398.3	40702	0.18:1.00	47944	Proteophosphoglycan ppg4 OS=Rhodosporidium toruloides (strain NP11) OX=1130832 GN=RHTO_03652 PE=4 SV=1
3508	7537	M7X5H5|M7X5H5_RHOT1	10.41	13	2	2	Acetylation (N-term); Deamidation (NQ)	4217.2	938.43	1782.6	23037	24955	23865	4217.2	938.43	1782.6	23037	24955	23865	0.18:0.04:0.07:0.97:1.05:1.00	2953.1	23953	2953.1	23953	0.12:1.00	26191	Class E vacuolar protein-sorting machinery protein hse2 OS=Rhodosporidium toruloides (strain NP11) OX=1130832 GN=RHTO_05497 PE=4 SV=1
2807	2769	M7XKS3|M7XKS3_RHOT1	10.4	6	1	1	Oxidation (M)	25038	15279	22149	21296	36117	25122	3683.4	326.26	4020.2	18433	31041	17108	0.22:0.02:0.23:1.08:1.81:1.00	24446	27512	3105.6	22194	0.14:1.00	35058	Phosphatase activator OS=Rhodosporidium toruloides (strain NP11) OX=1130832 GN=RHTO_04663 PE=4 SV=1
2939	2413	M7X5S3|M7X5S3_RHOT1	10.38	15	1	1	Acetylation (N-term)	2563.5	0	263.79	25453	25175	27501	2563.5	0	263.79	25453	25175	27501	0.09:0:0.02:0.93:0.92:1.00	1841	26043	1841	26043	0.07:1.00	12729	DnaJ family protein OS=Rhodosporidium toruloides (strain NP11) OX=1130832 GN=RHTO_00109 PE=4 SV=1
4781	12000	M7X203|M7X203_RHOT1	10.28	8	1	1		2565.8	236.65	2426.5	18540	23184	24315	2565.8	236.65	2426.5	18540	23184	24315	0.11:0.02:0.10:0.76:0.95:1.00	1964.7	22013	1964.7	22013	0.09:1.00	24500	Uncharacterized protein OS=Rhodosporidium toruloides (strain NP11) OX=1130832 GN=RHTO_06340 PE=4 SV=1
1631	2716	M7WLS0|M7WLS0_RHOT1	10.27	9	6	6	Deamidation (NQ); Oxidation (M); Acetylation (N-term)	27375	24107	15151	87582	149290	156560	21024	22144	4647.4	77032	119880	126180	0.17:0.18:0.04:0.61:0.95:1.00	25421	131150	17696	107700	0.16:1.00	60852	MFS polyamine transporter OS=Rhodosporidium toruloides (strain NP11) OX=1130832 GN=RHTO_05378 PE=4 SV=1
552	587	M7WV90|M7WV90_RHOT1	10.26	17	7	7	Carbamidomethylation; Deamidation (NQ); Oxidation (M)	235030	306460	209280	59571	67092	51941	168690	265470	147020	31423	29222	26143	6.45:10.15:5.62:1.20:1.12:1.00	270870	60642	206060	28929	7.12:1.00	94707	Extracellular metalloproteinase OS=Rhodosporidium toruloides (strain NP11) OX=1130832 GN=RHTO_04696 PE=3 SV=1
2121	2159	M7X428|M7X428_RHOT1	10.24	50	6	6	Carbamidomethylation; Oxidation (M)	858880	468720	682500	135100	170990	119610	655150	416110	476620	83254	108600	91597	7.15:4.54:5.20:0.91:1.19:1.00	722340	144500	537250	95800	5.61:1.00	10127	60S ribosomal protein l43 OS=Rhodosporidium toruloides (strain NP11) OX=1130832 GN=RHTO_05035 PE=3 SV=1
4105	3686	M7XUJ6|M7XUJ6_RHOT1	10.21	39	2	2	Deamidation (NQ)	3893.1	0	395.51	11018	16066	19638	3670.5	0	395.51	11018	16066	19531	0.19:0:0.02:0.56:0.82:1.00	3668.7	17472	3446.1	17364	0.20:1.00	10915	Chaperonin GroES OS=Rhodosporidium toruloides (strain NP11) OX=1130832 GN=RHTO_06972 PE=3 SV=1
2998	2878	M7XWN0|M7XWN0_RHOT1	10.2	18	2	2	Carbamidomethylation; Oxidation (M)	4271.6	3179.3	6823.5	20002	29541	20745	1879.1	0	3718.7	18962	28205	17258	0.11:0:0.22:1.10:1.63:1.00	6213.6	23429	2798.9	21475	0.13:1.00	33255	Mitochondrial RNA splicing protein OS=Rhodosporidium toruloides (strain NP11) OX=1130832 GN=RHTO_04847 PE=3 SV=1
335	376	M7WQR1|M7WQR1_RHOT1	10.15	31	15	15	Acetylation (N-term); Deamidation (NQ); Oxidation (M)	53571	28877	47449	152730	161110	185510	20967	875.55	9235.4	81614	78981	74882	0.28:0.02:0.12:1.09:1.05:1.00	52533	167560	12664	78492	0.16:1.00	101985	Fps/Fes/Fer/CIP4-like and SAFF domain-containing protein OS=Rhodosporidium toruloides (strain NP11) OX=1130832 GN=RHTO_03335 PE=4 SV=1
4248	12077	M7WXP2|M7WXP2_RHOT1	10.08	12	1	1	Carbamidomethylation; Acetylation (N-term)	1708.6	977.34	2811.3	17898	23478	11742	1708.6	977.34	2811.3	17898	23478	11742	0.15:0.08:0.24:1.52:2.00:1.00	2149.2	17706	2149.2	17706	0.12:1.00	13802	DNA-directed RNA polymerase subunit OS=Rhodosporidium toruloides (strain NP11) OX=1130832 GN=RHTO_07983 PE=3 SV=1
2010	3441	M7X5A4|M7X5A4_RHOT1	10.04	12	2	2		3197.2	0	909.24	14245	14783	10394	3197.2	0	909.24	14245	14783	10394	0.31:0:0.09:1.37:1.42:1.00	2147.5	13141	2147.5	13141	0.16:1.00	34815	BAR domain protein OS=Rhodosporidium toruloides (strain NP11) OX=1130832 GN=RHTO_05591 PE=4 SV=1
1173	1540	M7X3A8|M7X3A8_RHOT1	9.82	29	6	6	Carbamidomethylation; Oxidation (M)	64459	14909	48282	149580	192580	263600	36785	6262.5	27627	125160	158220	190670	0.19:0.03:0.14:0.66:0.83:1.00	52819	201920	29505	158020	0.19:1.00	44864	Medium-chain-acyl-CoA dehydrogenase OS=Rhodosporidium toruloides (strain NP11) OX=1130832 GN=RHTO_04971 PE=3 SV=1
3269	8009	M7WTF7|M7WTF7_RHOT1	9.78	8	1	1		3012.2	0	3461.4	12162	18940	19010	3012.2	0	3461.4	12162	18940	19010	0.16:0:0.18:0.64:1.00:1.00	3236.8	16704	3236.8	16704	0.19:1.00	28346	NADH:ubiquinone oxidoreductase intermediate-associated protein 30 OS=Rhodosporidium toruloides (strain NP11) OX=1130832 GN=RHTO_01827 PE=3 SV=1
4874	12005	M7XHG1|M7XHG1_RHOT1	9.69	5	1	1		475.09	0	595.52	5807.9	808.05	5425.9	475.09	0	595.52	5807.9	808.05	5425.9	0.09:0:0.11:1.07:0.15:1.00	535.3	4014	535.3	4014	0.13:1.00	41894	Protein of lipase class 3 family OS=Rhodosporidium toruloides (strain NP11) OX=1130832 GN=RHTO_07661 PE=4 SV=1
3855	6565	M7WEP1|M7WEP1_RHOT1	9.61	28	1	1		683.75	0	0	6050.4	4210.8	6388.6	683.75	0	0	6050.4	4210.8	6388.6	0.11:0:0:0.95:0.66:1.00	683.75	5549.9	683.75	5549.9	0.12:1.00	8758	Glucose-repressible protein Grg1 OS=Rhodosporidium toruloides (strain NP11) OX=1130832 GN=RHTO_05460 PE=4 SV=1
4418	12009	M7XJC9|M7XJC9_RHOT1	9.59	22	1	1		1987.1	0	0	10315	10913	17609	1987.1	0	0	10315	10913	17609	0.11:0:0:0.59:0.62:1.00	1987.1	12946	1987.1	12946	0.15:1.00	19534	Uncharacterized protein OS=Rhodosporidium toruloides (strain NP11) OX=1130832 GN=RHTO_03494 PE=4 SV=1
2891	3486	M7XQT8|M7XQT8_RHOT1	9.59	7	2	2	Carbamidomethylation	530.03	0	866.59	7171.2	9387.4	2861	530.03	0	866.59	7171.2	9387.4	2861	0.19:0:0.30:2.51:3.28:1.00	949.58	6473.2	949.58	6473.2	0.15:1.00	55420	Transcription factor OS=Rhodosporidium toruloides (strain NP11) OX=1130832 GN=RHTO_07941 PE=4 SV=1
3240	2500	M7XB43|M7XB43_RHOT1	9.56	11	3	3	Carbamidomethylation	1775.1	0	235.04	4797.8	7414.9	6582	1775.1	0	235.04	4797.8	7414.9	6582	0.27:0:0.04:0.73:1.13:1.00	1712	6264.9	1712	6264.9	0.27:1.00	53546	S-adenosylmethionine-dependent methyltransferase OS=Rhodosporidium toruloides (strain NP11) OX=1130832 GN=RHTO_02212 PE=4 SV=1
689	1015	M7XBX1|M7XBX1_RHOT1	9.5	13	3	3	Carbamidomethylation; Oxidation (M)	288840	135460	251800	48496	79693	39028	151810	79115	126630	786.98	2214	4635.4	32.75:17.07:27.32:0.17:0.48:1.00	271280	60575	140130	3514	39.88:1.00	17567	Small subunit ribosomal protein S27Ae OS=Rhodosporidium toruloides (strain NP11) OX=1130832 GN=RHTO_02115 PE=3 SV=1
3332	4141	M7XHA1|M7XHA1_RHOT1	9.47	17	2	2		232.86	333.06	148.78	5962.1	5486	5681.4	232.86	333.06	148.78	5962.1	5486	5681.4	0.04:0.06:0.03:1.05:0.97:1.00	495.16	5709.8	495.16	5709.8	0.09:1.00	21468	Cylicin_N domain-containing protein OS=Rhodosporidium toruloides (strain NP11) OX=1130832 GN=RHTO_07576 PE=4 SV=1
4630	7706	M7WCG1|M7WCG1_RHOT1	9.45	7	1	1		2308.3	0	958.88	7491	9160	8266.4	2308.3	0	958.88	7491	9160	8266.4	0.28:0:0.12:0.91:1.11:1.00	1633.6	8305.8	1633.6	8305.8	0.20:1.00	34953	Sulfite efflux pump SSU1 (Fragment) OS=Rhodosporidium toruloides (strain NP11) OX=1130832 GN=RHTO_07681 PE=3 SV=1
3262	3407	M7WWX5|M7WWX5_RHOT1	9.39	10	1	1		548.13	0	132.24	1344.2	2275.9	2565.3	548.13	0	132.24	1344.2	2275.9	2565.3	0.21:0:0.05:0.52:0.89:1.00	340.18	2061.8	340.18	2061.8	0.16:1.00	23611	LisH dimerization motif containing protein (Fragment) OS=Rhodosporidium toruloides (strain NP11) OX=1130832 GN=RHTO_01094 PE=4 SV=1
1395	3552	M7XC90|M7XC90_RHOT1	9.37	3	1	1	Acetylation (N-term)	7982.3	618.75	3511.7	26139	30245	26326	7982.3	618.75	3511.7	26139	30245	26326	0.30:0.02:0.13:0.99:1.15:1.00	4970.5	27570	4970.5	27570	0.18:1.00	54720	G2/M transition checkpoint protein Sum2 OS=Rhodosporidium toruloides (strain NP11) OX=1130832 GN=RHTO_01850 PE=4 SV=1
4438	12020	M7WQF0|M7WQF0_RHOT1	9.24	8	1	1		1360.4	0	1624.3	4865.7	8754.1	8334.9	1360.4	0	1624.3	4865.7	8754.1	8334.9	0.16:0:0.19:0.58:1.05:1.00	1492.4	7318.2	1492.4	7318.2	0.20:1.00	13001	F-type H+-transporting ATPase subunit h OS=Rhodosporidium toruloides (strain NP11) OX=1130832 GN=RHTO_03654 PE=4 SV=1
3494	6203	M7X664|M7X664_RHOT1	9.24	2	1	1		212.76	0	226.97	1523	1406.3	869.06	212.76	0	226.97	1523	1406.3	869.06	0.24:0:0.26:1.75:1.62:1.00	219.87	1266.1	219.87	1266.1	0.17:1.00	69982	Trna-dihydrouridine synthase 1 OS=Rhodosporidium toruloides (strain NP11) OX=1130832 GN=RHTO_00013 PE=4 SV=1
3726	2347	M7WYZ1|M7WYZ1_RHOT1	9.21	8	1	1		270.98	0	63.716	182.87	3005	595.35	270.98	0	63.716	182.87	3005	595.35	0.46:0:0.11:0.31:5.05:1.00	167.35	1261.1	167.35	1261.1	0.13:1.00	28660	Kinase-related protein OS=Rhodosporidium toruloides (strain NP11) OX=1130832 GN=RHTO_00270 PE=4 SV=1
566	877	M7X6U4|M7X6U4_RHOT1	9.19	43	10	10	Carbamidomethylation; Deamidation (NQ); Oxidation (M)	223070	25065	125710	557060	781460	485430	115550	7418.8	63810	290270	405570	276990	0.42:0.03:0.23:1.05:1.46:1.00	159980	607990	77619	324280	0.24:1.00	45139	Allergen OS=Rhodosporidium toruloides (strain NP11) OX=1130832 GN=RHTO_00203 PE=4 SV=1
1812	4523	M7XDV6|M7XDV6_RHOT1	9.16	3	1	1		267.01	0	498.78	2548.5	1912.6	3234.2	267.01	0	498.78	2548.5	1912.6	3234.2	0.08:0:0.15:0.79:0.59:1.00	382.89	2565.1	382.89	2565.1	0.15:1.00	86157	Pex24p domain-containing protein OS=Rhodosporidium toruloides (strain NP11) OX=1130832 GN=RHTO_01219 PE=4 SV=1
3978	8695	M7XPG8|M7XPG8_RHOT1	9.1	2	1	1	Carbamidomethylation	2094.9	3445	2701.5	230.82	53.106	407.46	2094.9	3445	2701.5	230.82	53.106	407.46	5.14:8.45:6.63:0.57:0.13:1.00	3147.1	345.7	3147.1	345.7	9.10:1.00	76804	Tenascin XB OS=Rhodosporidium toruloides (strain NP11) OX=1130832 GN=RHTO_00212 PE=4 SV=1
3079	2681	M7WKY2|M7WKY2_RHOT1	8.99	6	1	1		4111.2	0	3654.2	12247	19685	21979	4111.2	0	3654.2	12247	19685	21979	0.19:0:0.17:0.56:0.90:1.00	3983.6	17970	3983.6	17970	0.22:1.00	39890	Homoserine kinase OS=Rhodosporidium toruloides (strain NP11) OX=1130832 GN=RHTO_02013 PE=3 SV=1
1897	3459	M7XVB1|M7XVB1_RHOT1	8.92	2	1	1		103.74	0	241.58	1275.8	1854.6	918.17	103.74	0	241.58	1275.8	1854.6	918.17	0.11:0:0.26:1.39:2.02:1.00	345.32	1349.5	345.32	1349.5	0.26:1.00	73061	Transcriptional regulator Cti6 OS=Rhodosporidium toruloides (strain NP11) OX=1130832 GN=RHTO_06187 PE=4 SV=1
2278	2685	M7WJJ1|M7WJJ1_RHOT1	8.87	11	3	3	Carbamidomethylation	6055.4	0	1514.8	17794	18106	13890	6055.4	0	1514.8	17794	18106	13890	0.44:0:0.11:1.28:1.30:1.00	4148.9	17423	4148.9	17423	0.24:1.00	58696	Nuclear polyadenylated RNA-binding protein Nab2 OS=Rhodosporidium toruloides (strain NP11) OX=1130832 GN=RHTO_02600 PE=4 SV=1
3336	6368	M7XYZ8|M7XYZ8_RHOT1	8.8	9	2	2		1502.4	1617.1	1860	9288.3	13590	11713	1502.4	1617.1	1860	9288.3	13590	11713	0.13:0.14:0.16:0.79:1.16:1.00	1966.8	11530	1966.8	11530	0.17:1.00	47320	Protein phosphatase OS=Rhodosporidium toruloides (strain NP11) OX=1130832 GN=RHTO_03267 PE=3 SV=1
4402	7742	M7XRB9|M7XRB9_RHOT1	8.79	8	1	1		890.18	565.53	828.65	4297.7	5514.9	6480.7	890.18	565.53	828.65	4297.7	5514.9	6480.7	0.14:0.09:0.13:0.66:0.85:1.00	841.17	5431.1	841.17	5431.1	0.15:1.00	25993	Vacuolar protein sorting-associated protein 29 OS=Rhodosporidium toruloides (strain NP11) OX=1130832 GN=RHTO_08096 PE=3 SV=1
2953	3092	M7XSA2|M7XSA2_RHOT1	8.78	5	1	1		975.1	0	85.788	1738.2	2645.4	4903.9	975.1	0	85.788	1738.2	2645.4	4903.9	0.20:0:0.02:0.35:0.54:1.00	589.34	3095.8	589.34	3095.8	0.19:1.00	53350	Chromatin modification-related protein OS=Rhodosporidium toruloides (strain NP11) OX=1130832 GN=RHTO_07455 PE=3 SV=1
345	682	M7XG51|M7XG51_RHOT1	8.77	32	11	11	Deamidation (NQ); Oxidation (M)	309650	205000	220740	545760	699370	664230	103130	37856	75491	331330	388270	378210	0.27:0.10:0.20:0.88:1.03:1.00	287760	638720	84892	365940	0.23:1.00	59392	Mitochondrial import inner membrane translocase subunit TIM50 OS=Rhodosporidium toruloides (strain NP11) OX=1130832 GN=RHTO_05286 PE=3 SV=1
2574	4972	M7XI24|M7XI24_RHOT1	8.69	7	2	2		876.63	0	623.6	3865.3	3824.2	2833.1	876.63	0	623.6	3865.3	3824.2	2833.1	0.31:0:0.22:1.36:1.35:1.00	920.8	3507.5	920.8	3507.5	0.26:1.00	67019	Tyrosyl-DNA phosphodiesterase 1 OS=Rhodosporidium toruloides (strain NP11) OX=1130832 GN=RHTO_07283 PE=3 SV=1
1193	2702	M7WLE9|M7WLE9_RHOT1	8.61	11	4	4	Carbamidomethylation; Oxidation (M)	3924.7	4604.9	2312.2	19419	23211	25641	3784.6	4046.1	2182	19419	23211	24128	0.16:0.17:0.09:0.80:0.96:1.00	4371.1	23765	4094.7	22252	0.18:1.00	66696	5-coumarate-CoA ligase OS=Rhodosporidium toruloides (strain NP11) OX=1130832 GN=RHTO_01778 PE=4 SV=1
574	550	M7WQS8|M7WQS8_RHOT1	8.59	68	17	17	Carbamidomethylation; Oxidation (M)	2378000	2575800	2409600	807140	1061700	1125300	1173800	1529600	1228300	190120	252640	318310	3.69:4.81:3.86:0.60:0.79:1.00	2618300	998050	1369200	253690	5.40:1.00	34524	G-protein complex beta subunit OS=Rhodosporidium toruloides (strain NP11) OX=1130832 GN=RHTO_07772 PE=3 SV=1
1544	1748	M7WTU3|M7WTU3_RHOT1	8.55	11	4	4		87620	84700	75788	10311	9808.9	9341.8	85343	84700	73012	9648.1	9658	9341.8	9.14:9.07:7.82:1.03:1.03:1.00	94763	10070	92237	9663.2	9.55:1.00	57412	MFS monosaccharide transporter OS=Rhodosporidium toruloides (strain NP11) OX=1130832 GN=RHTO_06016 PE=3 SV=1
2940	2703	M7XJF2|M7XJF2_RHOT1	8.54	5	1	1		538.85	4055.6	2795.7	181.71	0	262.08	538.85	4055.6	2795.7	181.71	0	262.08	2.06:15.48:10.67:0.69:0:1.00	2463.4	221.89	2463.4	221.89	11.10:1.00	52664	Response to drug-related protein OS=Rhodosporidium toruloides (strain NP11) OX=1130832 GN=RHTO_03519 PE=4 SV=1
673	448	M7Y0B9|M7Y0B9_RHOT1	8.53	5	6	6	Carbamidomethylation; Deamidation (NQ)	64175	15076	29838	3922.6	6574.2	9934.4	63511	14227	28031	2998.5	5477.4	6776.8	9.37:2.10:4.14:0.44:0.81:1.00	44698	6934.6	43354	5084.3	8.53:1.00	219347	Chitin synthase OS=Rhodosporidium toruloides (strain NP11) OX=1130832 GN=RHTO_00456 PE=3 SV=1
3862	10534	M7X774|M7X774_RHOT1	8.52	10	1	1		565.15	0	0	1301.1	1036.8	1764.2	565.15	0	0	1301.1	1036.8	1764.2	0.32:0:0:0.74:0.59:1.00	565.15	1560.2	565.15	1560.2	0.36:1.00	30529	Enoyl-CoA hydratase/isomerase family protein OS=Rhodosporidium toruloides (strain NP11) OX=1130832 GN=RHTO_04298 PE=4 SV=1
3071	2887	M7WYK8|M7WYK8_RHOT1	8.51	4	1	1		287.05	163.21	207.57	2213.7	2728.1	2817.2	287.05	163.21	207.57	2213.7	2728.1	2817.2	0.10:0.06:0.07:0.79:0.97:1.00	267.14	2586.3	267.14	2586.3	0.10:1.00	44745	Proteophosphoglycan ppg4 OS=Rhodosporidium toruloides (strain NP11) OX=1130832 GN=RHTO_07810 PE=4 SV=1
1510	1423	M7XFQ0|M7XFQ0_RHOT1	8.5	27	8	8	Deamidation (NQ)	97400	29642	128500	279390	363080	410400	64433	16090	79348	198180	240160	318540	0.20:0.05:0.25:0.62:0.75:1.00	109160	351290	68047	252290	0.27:1.00	49262	FIST domain-containing protein OS=Rhodosporidium toruloides (strain NP11) OX=1130832 GN=RHTO_05531 PE=4 SV=1
2932	3135	M7X0N9|M7X0N9_RHOT1	8.48	14	3	3	Carbamidomethylation	1907.8	0	2871.3	8436.1	11350	11042	1907.8	0	2871.3	8436.1	11350	11042	0.17:0:0.26:0.76:1.03:1.00	2389.6	10276	2389.6	10276	0.23:1.00	55905	Aldehyde dehydrogenase OS=Rhodosporidium toruloides (strain NP11) OX=1130832 GN=RHTO_06724 PE=3 SV=1
561	492	M7XVT2|M7XVT2_RHOT1	8.35	37	14	14	Carbamidomethylation; Deamidation (NQ); Oxidation (M)	101080	108000	102610	300060	390510	384770	44767	36433	38453	173070	202030	195430	0.23:0.19:0.20:0.89:1.03:1.00	120170	358640	45485	190180	0.24:1.00	64150	D-lactate dehydrogenase OS=Rhodosporidium toruloides (strain NP11) OX=1130832 GN=RHTO_06352 PE=4 SV=1
2255	1862	M7XFK3|M7XFK3_RHOT1	8.16	15	5	5	Acetylation (N-term)	387370	433860	211490	120590	118290	28926	287960	332740	156530	72097	66321	16423	17.53:20.26:9.53:4.39:4.04:1.00	391200	93033	295140	54061	5.46:1.00	67480	MFS transporter drug:H+ antiporter OS=Rhodosporidium toruloides (strain NP11) OX=1130832 GN=RHTO_05471 PE=4 SV=1
4306	4269	M7XK84|M7XK84_RHOT1	8.08	2	1	1	Deamidation (NQ)	3792.6	810.95	5467.1	41866	37623	26928	3792.6	810.95	5467.1	41866	37623	26928	0.14:0.03:0.20:1.55:1.40:1.00	3356.9	35472	3356.9	35472	0.09:1.00	58349	D-lactate dehydrogenase OS=Rhodosporidium toruloides (strain NP11) OX=1130832 GN=RHTO_06263 PE=4 SV=1
4260	4418	M7XI72|M7XI72_RHOT1	8.04	27	2	2	Oxidation (M)	453.05	0	76.877	880.6	1938.9	1055.6	453.05	0	76.877	880.6	1938.9	1055.6	0.43:0:0.07:0.83:1.84:1.00	393.45	1484.6	393.45	1484.6	0.27:1.00	23761	Ubiquitin like superfamily protein OS=Rhodosporidium toruloides (strain NP11) OX=1130832 GN=RHTO_04130 PE=4 SV=1
1407	1611	M7WGR5|M7WGR5_RHOT1	8.03	25	5	5	Oxidation (M)	7340.2	0	4722.8	23811	18453	12982	5361.9	0	2739.2	22137	17016	11712	0.46:0:0.23:1.89:1.45:1.00	6031.5	18416	4050.6	16955	0.24:1.00	56075	Rho GTPase-activating protein OS=Rhodosporidium toruloides (strain NP11) OX=1130832 GN=RHTO_04167 PE=4 SV=1
640	339	M7XZA1|M7XZA1_RHOT1	8.01	60	18	18	Carbamidomethylation; Deamidation (NQ); Oxidation (M)	261440	227460	284250	483090	498400	406870	63451	19156	65562	276510	294720	198330	0.32:0.10:0.33:1.39:1.49:1.00	306100	463170	62381	256520	0.24:1.00	48295	Actin binding protein OS=Rhodosporidium toruloides (strain NP11) OX=1130832 GN=RHTO_00076 PE=3 SV=1
4328	4001	M7XDL7|M7XDL7_RHOT1	7.99	4	1	1	Deamidation (NQ)	0	0	142.75	16236	3650.2	8202.9	0	0	142.75	16236	3650.2	8202.9	0:0:0.02:1.98:0.44:1.00	142.75	9363.1	142.75	9363.1	0.02:1.00	31655	NmrA-like domain containing protein OS=Rhodosporidium toruloides (strain NP11) OX=1130832 GN=RHTO_06575 PE=4 SV=1
4792	12472	M7WYD6|M7WYD6_RHOT1	7.97	15	1	1		1168.4	2920.6	840.66	8910.8	27452	6207.2	1168.4	2920.6	840.66	8910.8	27452	6207.2	0.19:0.47:0.14:1.44:4.42:1.00	2550	14190	2550	14190	0.18:1.00	8097	ATPase V0 complex subunit E OS=Rhodosporidium toruloides (strain NP11) OX=1130832 GN=RHTO_07443 PE=3 SV=1
2230	3222	M7X5P8|M7X5P8_RHOT1	7.92	1	1	1		18161	15447	15352	3116.8	2265.8	3435.1	18161	15447	15352	3116.8	2265.8	3435.1	5.29:4.50:4.47:0.91:0.66:1.00	16320	2939.2	16320	2939.2	5.55:1.00	120422	High-glucose-regulated protein 8 OS=Rhodosporidium toruloides (strain NP11) OX=1130832 GN=RHTO_03143 PE=4 SV=1
1883	2168	M7WXI9|M7WXI9_RHOT1	7.86	8	4	4		7267.8	0	5242.6	22931	18589	39552	6858.4	0	4801.6	22563	18043	38787	0.18:0:0.12:0.58:0.47:1.00	7610.3	27024	7185.1	26464	0.27:1.00	69228	SET domain-containing protein OS=Rhodosporidium toruloides (strain NP11) OX=1130832 GN=RHTO_08124 PE=4 SV=1
3421	3143	M7WLK2|M7WLK2_RHOT1	7.86	7	2	2		1416.2	0	88.217	3160.8	4807.9	1470.8	1416.2	0	88.217	3160.8	4807.9	1470.8	0.96:0:0.06:2.15:3.27:1.00	1141.3	3146.5	1141.3	3146.5	0.36:1.00	42193	rRNA processing protein Fcf2 OS=Rhodosporidium toruloides (strain NP11) OX=1130832 GN=RHTO_05509 PE=4 SV=1
670	1068	M7WJD0|M7WJD0_RHOT1	7.81	30	9	9	Carbamidomethylation; Oxidation (M)	73666	25304	72109	130340	173960	181700	24682	2773.7	21996	60820	96073	99750	0.25:0.03:0.22:0.61:0.96:1.00	70400	164610	20565	85548	0.24:1.00	60144	[acyl-carrier-protein] S-malonyltransferase OS=Rhodosporidium toruloides (strain NP11) OX=1130832 GN=RHTO_02545 PE=4 SV=1
87	43	M7WLV3|M7WLV3_RHOT1	7.8	51	25	25	Carbamidomethylation; Deamidation (NQ); Oxidation (M)	572180	182250	309340	620240	866730	810950	92232	33169	51395	189250	339520	260280	0.35:0.13:0.20:0.73:1.30:1.00	460910	765970	104480	263020	0.40:1.00	73548	Ca2+-binding actin-bundling protein OS=Rhodosporidium toruloides (strain NP11) OX=1130832 GN=RHTO_01547 PE=4 SV=1
31	8	M7XRT0|M7XRT0_RHOT1	7.75	55	38	38	Deamidation (NQ); Oxidation (M)	759150	262530	754150	1384600	1855100	2340300	183530	47319	189910	480260	597370	757430	0.24:0.06:0.25:0.63:0.79:1.00	711760	1863400	161100	614380	0.26:1.00	89770	Heat shock protein/chaperonin OS=Rhodosporidium toruloides (strain NP11) OX=1130832 GN=RHTO_07803 PE=4 SV=1
478	232	M7WQI8|M7WQI8_RHOT1	7.75	7	6	6		11996	11804	29639	4904.8	4740.6	3034.7	10095	11804	27145	2207.4	2695.6	2435.3	4.15:4.85:11.15:0.91:1.11:1.00	22289	4946.9	20091	2603.5	7.72:1.00	164340	ABC transporter OS=Rhodosporidium toruloides (strain NP11) OX=1130832 GN=RHTO_03557 PE=4 SV=1
1933	1993	M7X6E7|M7X6E7_RHOT1	7.72	22	5	5		3097.5	2229.2	3683.3	13564	17784	14710	2877.5	2229.2	2630.8	12961	17343	14482	0.20:0.15:0.18:0.89:1.20:1.00	3998.6	15385	3336.7	14928	0.22:1.00	41343	Ribosome assembly protein 3 OS=Rhodosporidium toruloides (strain NP11) OX=1130832 GN=RHTO_00083 PE=4 SV=1
4618	11352	M7XAE2|M7XAE2_RHOT1	7.71	8	1	1		904.23	0	4315.3	15465	14401	13550	904.23	0	4315.3	15465	14401	13550	0.07:0:0.32:1.14:1.06:1.00	2769.4	14472	2769.4	14472	0.19:1.00	33227	Elongation of fatty acids protein OS=Rhodosporidium toruloides (strain NP11) OX=1130832 GN=RHTO_02657 PE=3 SV=1
3752	4312	M7XDJ5|M7XDJ5_RHOT1	7.71	2	1	1	Deamidation (NQ)	900.64	0	859.96	7047.1	8667.2	13955	900.64	0	859.96	7047.1	8667.2	13955	0.06:0:0.06:0.50:0.62:1.00	880.3	9889.9	880.3	9889.9	0.09:1.00	83993	Zinc finger RING-type protein OS=Rhodosporidium toruloides (strain NP11) OX=1130832 GN=RHTO_01526 PE=4 SV=1
4224	5311	M7X3W4|M7X3W4_RHOT1	7.65	5	1	1		4084.1	693.12	1015.3	255.2	472.43	0	4084.1	693.12	1015.3	255.2	472.43	0	64.00:64.00:64.00:64.00:64.00:-	1930.8	363.82	1930.8	363.82	5.31:1.00	26768	Small GTPase Rho type OS=Rhodosporidium toruloides (strain NP11) OX=1130832 GN=RHTO_02757 PE=4 SV=1
1400	1737	M7WUZ1|M7WUZ1_RHOT1	7.61	15	5	5	Acetylation (N-term)	14707	2708.2	11321	43324	52134	45146	12372	2708.2	10349	41304	48259	42173	0.29:0.06:0.25:0.98:1.14:1.00	13571	46868	11917	43912	0.27:1.00	55699	ATP-dependent rna helicase dbp8 OS=Rhodosporidium toruloides (strain NP11) OX=1130832 GN=RHTO_01110 PE=3 SV=1
4750	5331	M7X846|M7X846_RHOT1	7.6	16	1	1	Acetylation (N-term)	1463.1	164.76	547.86	8244.3	6405.2	5634.2	1463.1	164.76	547.86	8244.3	6405.2	5634.2	0.26:0.03:0.10:1.46:1.14:1.00	883.21	6761.3	883.21	6761.3	0.13:1.00	11547	Elongin-C OS=Rhodosporidium toruloides (strain NP11) OX=1130832 GN=RHTO_04121 PE=3 SV=1
197	873	M7XIV0|M7XIV0_RHOT1	7.59	15	10	10	Carbamidomethylation; Oxidation (M)	27591	3978.4	30316	94635	93478	79113	13068	449.1	16598	49027	53892	46564	0.28:0.02:0.36:1.05:1.16:1.00	28474	89177	14729	49828	0.30:1.00	153898	Stress response protein NST1 OS=Rhodosporidium toruloides (strain NP11) OX=1130832 GN=RHTO_03636 PE=3 SV=1
4010	8534	M7WKP3|M7WKP3_RHOT1	7.56	13	1	1	Deamidation (NQ); Oxidation (M)	21641	39997	19461	10487	15858	8924.5	8683.1	22377	8832.1	1418.3	2219	3485.6	2.49:6.42:2.53:0.41:0.64:1.00	31512	12167	15893	2784.5	5.71:1.00	11465	NADH dehydrogenase [ubiquinone] 1 alpha subcomplex subunit 13 OS=Rhodosporidium toruloides (strain NP11) OX=1130832 GN=RHTO_02315 PE=4 SV=1
2073	2135	M7WLA0|M7WLA0_RHOT1	7.55	19	5	5	Carbamidomethylation	6195.9	1310.6	4745.8	21878	23305	25861	5975.8	1310.6	4611.7	20496	22215	24356	0.25:0.05:0.19:0.84:0.91:1.00	5851.8	23727	5497.5	22356	0.25:1.00	52083	tRNA-splicing endonuclease subunit Sen2 OS=Rhodosporidium toruloides (strain NP11) OX=1130832 GN=RHTO_02118 PE=3 SV=1
4740	10552	M7X8Q2|M7X8Q2_RHOT1	7.48	5	1	1		4324.5	2904.4	1507	19415	43832	3526.1	4324.5	2904.4	1507	19415	43832	3526.1	1.23:0.82:0.43:5.51:12.43:1.00	3436.1	22258	3436.1	22258	0.15:1.00	39298	Zip-like iron-zinc transporter OS=Rhodosporidium toruloides (strain NP11) OX=1130832 GN=RHTO_03852 PE=3 SV=1
2283	1774	M7WN50|M7WN50_RHOT1	7.48	34	8	8	Carbamidomethylation; Oxidation (M)	52599	28958	29896	120640	193500	204050	36878	22190	17132	94931	141870	137120	0.27:0.16:0.12:0.69:1.03:1.00	43150	172730	28427	124640	0.23:1.00	33831	2-nitropropane dioxygenase OS=Rhodosporidium toruloides (strain NP11) OX=1130832 GN=RHTO_04275 PE=4 SV=1
3551	5669	M7WPY7|M7WPY7_RHOT1	7.44	18	1	1		281.85	0	0	1430.3	1027.1	1979.9	281.85	0	0	1430.3	1027.1	1979.9	0.14:0:0:0.72:0.52:1.00	281.85	1479.1	281.85	1479.1	0.19:1.00	11136	ATP synthase F1 subunit epsilon OS=Rhodosporidium toruloides (strain NP11) OX=1130832 GN=RHTO_03655 PE=3 SV=1
1692	2210	M7WGM9|M7WGM9_RHOT1	7.43	5	1	1		320.65	0	115.55	4793.1	3789.4	4707.5	320.65	0	115.55	4793.1	3789.4	4707.5	0.07:0:0.02:1.02:0.80:1.00	218.1	4430	218.1	4430	0.05:1.00	58315	Dihydrolipoamide acetyltransferase component of pyruvate dehydrogenase complex OS=Rhodosporidium toruloides (strain NP11) OX=1130832 GN=RHTO_04367 PE=3 SV=1
4766	11990	M7XIC2|M7XIC2_RHOT1	7.42	8	1	1	Carbamidomethylation	8201.1	50475	6569.9	2095.6	2599.4	4049.4	8201.1	50475	6569.9	2095.6	2599.4	4049.4	2.03:12.46:1.62:0.52:0.64:1.00	21749	2914.8	21749	2914.8	7.46:1.00	22562	PalI-related protein OS=Rhodosporidium toruloides (strain NP11) OX=1130832 GN=RHTO_07368 PE=4 SV=1
1987	1337	M7X584|M7X584_RHOT1	7.41	29	8	8	Carbamidomethylation	41006	70976	46809	19844	28152	25628	27208	54329	32886	5280.4	8676.7	8264.5	3.29:6.57:3.98:0.64:1.05:1.00	60393	25179	43330	7658.9	5.66:1.00	37200	Lectin mannose-binding 2 OS=Rhodosporidium toruloides (strain NP11) OX=1130832 GN=RHTO_05566 PE=4 SV=1
4164	3423	M7WU75|M7WU75_RHOT1	7.4	3	1	1	Carbamidomethylation	1243.3	5931.8	2050	309.68	912.36	409.83	1243.3	5931.8	2050	309.68	912.36	409.83	3.03:14.47:5.00:0.76:2.23:1.00	3075	543.96	3075	543.96	5.65:1.00	70981	Transmembrane 9 superfamily member OS=Rhodosporidium toruloides (strain NP11) OX=1130832 GN=RHTO_06146 PE=3 SV=1
2839	3753	M7XTG0|M7XTG0_RHOT1	7.38	1	1	1		624.8	0	99.77	1403.3	1323.4	1506.1	624.8	0	99.77	1403.3	1323.4	1506.1	0.41:0:0.07:0.93:0.88:1.00	362.29	1411	362.29	1411	0.26:1.00	125486	GYF domain containing protein OS=Rhodosporidium toruloides (strain NP11) OX=1130832 GN=RHTO_07242 PE=4 SV=1
3545	4468	M7WU13|M7WU13_RHOT1	7.37	3	1	1	Acetylation (N-term)	1178.5	584.44	1389.1	5971.1	7496.9	4397.5	1178.5	584.44	1389.1	5971.1	7496.9	4397.5	0.27:0.13:0.32:1.36:1.70:1.00	1132.7	5955.2	1132.7	5955.2	0.19:1.00	45816	Phosphatidylinositol glycan class U OS=Rhodosporidium toruloides (strain NP11) OX=1130832 GN=RHTO_01626 PE=3 SV=1
3911	4656	M7WRX4|M7WRX4_RHOT1	7.32	2	1	1		1583.1	4507.7	2220.9	349.98	0	1125.8	1583.1	4507.7	2220.9	349.98	0	1125.8	1.41:4.00:1.97:0.31:0:1.00	2770.6	737.91	2770.6	737.91	3.75:1.00	42918	Golgi apparatus membrane protein TVP38 OS=Rhodosporidium toruloides (strain NP11) OX=1130832 GN=RHTO_02588 PE=3 SV=1
3723	3152	M7WIM3|M7WIM3_RHOT1	7.29	11	2	2	Acetylation (N-term)	1115.1	0	243.86	1576	2342.5	4031.9	1115.1	0	243.86	1576	2342.5	4031.9	0.28:0:0.06:0.39:0.58:1.00	1017.8	2650.1	1017.8	2650.1	0.38:1.00	42790	Late endosome to vacuole transport-related protein OS=Rhodosporidium toruloides (strain NP11) OX=1130832 GN=RHTO_03608 PE=3 SV=1
841	975	M7X7U0|M7X7U0_RHOT1	7.28	15	4	4	Oxidation (M)	47012	10268	26721	32726	33292	29666	7821	407.35	9169.2	31529	29792	26048	0.30:0.02:0.35:1.21:1.14:1.00	34357	31895	7321.6	29123	0.25:1.00	56407	COP9 signalosome complex subunit 1 OS=Rhodosporidium toruloides (strain NP11) OX=1130832 GN=RHTO_00588 PE=3 SV=1
61	144	M7X6X3|M7X6X3_RHOT1	7.22	43	28	28	Carbamidomethylation; Acetylation (N-term); Deamidation (NQ); Oxidation (M)	972800	435770	854000	1932000	2660700	2607000	323080	80427	256500	689020	925400	909520	0.36:0.09:0.28:0.76:1.02:1.00	905380	2404400	262200	841310	0.31:1.00	84753	Aconitate hydratase mitochondrial OS=Rhodosporidium toruloides (strain NP11) OX=1130832 GN=RHTO_00539 PE=3 SV=1
4688	6357	M7X6Q2|M7X6Q2_RHOT1	7.22	15	1	1	Carbamidomethylation	110220	17135	49105	11477	18312	6909.5	110220	17135	49105	11477	18312	6909.5	15.95:2.48:7.11:1.66:2.65:1.00	70255	15754	70255	15754	4.46:1.00	12907	60S ribosomal protein l34 OS=Rhodosporidium toruloides (strain NP11) OX=1130832 GN=RHTO_00469 PE=3 SV=1
1846	2553	M7X9Q1|M7X9Q1_RHOT1	7.15	25	5	5	Oxidation (M)	583430	224740	670310	210740	377080	167060	468430	199420	465550	49294	123610	82151	5.70:2.43:5.67:0.60:1.50:1.00	599610	252150	454760	85542	5.32:1.00	17276	Eukaryotic translation initiation factor 5A OS=Rhodosporidium toruloides (strain NP11) OX=1130832 GN=RHTO_03373 PE=3 SV=1
2750	1758	M7WPT1|M7WPT1_RHOT1	7.09	24	5	5	Carbamidomethylation	10809	133210	8093.1	3709.2	11248	10952	8935.2	133210	7750.3	3549.9	10459	9493.4	0.94:14.03:0.82:0.37:1.10:1.00	51871	9943.2	50763	8806.1	5.76:1.00	38572	Monoglyceride lipase YJU3-like protein OS=Rhodosporidium toruloides (strain NP11) OX=1130832 GN=RHTO_03913 PE=4 SV=1
2319	2417	M7XD22|M7XD22_RHOT1	7.06	9	3	3		4252.1	0	2367.9	11847	12132	12947	4252.1	0	2367.9	11847	12132	12947	0.33:0:0.18:0.92:0.94:1.00	3310	12309	3310	12309	0.27:1.00	68994	Ubx domain containing protein OS=Rhodosporidium toruloides (strain NP11) OX=1130832 GN=RHTO_01331 PE=4 SV=1
2496	2299	M7XRM8|M7XRM8_RHOT1	7.04	10	2	2		1513.6	1893.1	693.84	7352.7	4036.7	12353	1513.6	1893.1	693.84	7352.7	4036.7	12353	0.12:0.15:0.06:0.60:0.33:1.00	1450.1	8583.5	1450.1	8583.5	0.17:1.00	19851	Signal peptidase complex catalytic subunit SEC11 OS=Rhodosporidium toruloides (strain NP11) OX=1130832 GN=RHTO_07743 PE=3 SV=1
288	511	M7XFQ9|M7XFQ9_RHOT1	7.04	30	15	15	Carbamidomethylation; Deamidation (NQ); Oxidation (M)	80722	30993	51868	171240	185610	133740	50193	2998.3	32303	134760	150600	101740	0.49:0.03:0.32:1.32:1.48:1.00	70194	163940	40663	129030	0.32:1.00	67005	ATP-dependent rrna helicase rrp3 OS=Rhodosporidium toruloides (strain NP11) OX=1130832 GN=RHTO_05345 PE=3 SV=1
721	644	M7X3L3|M7X3L3_RHOT1	6.99	46	14	14	Carbamidomethylation; Oxidation (M)	88752	27265	49167	124750	176350	161020	38248	1960.1	22325	89138	118460	93199	0.41:0.02:0.24:0.96:1.27:1.00	68377	157030	28208	100270	0.28:1.00	41185	KH domain RNA-binding protein OS=Rhodosporidium toruloides (strain NP11) OX=1130832 GN=RHTO_05101 PE=4 SV=1
3889	11024	M7WRM5|M7WRM5_RHOT1	6.98	18	3	3	Carbamidomethylation	5102.8	1653.7	6623.8	8929.2	25373	14276	2179.1	1653.7	3759.2	6015.4	22178	13147	0.17:0.13:0.29:0.46:1.69:1.00	7191.9	16193	4297.8	13780	0.31:1.00	15060	Ribosomal protein L32 OS=Rhodosporidium toruloides (strain NP11) OX=1130832 GN=RHTO_02644 PE=3 SV=1
2422	2441	M7XFQ7|M7XFQ7_RHOT1	6.97	33	5	5	Carbamidomethylation	44752	12998	31802	78795	107750	121010	36883	6337.1	17223	68796	89216	104210	0.35:0.06:0.17:0.66:0.86:1.00	40481	105340	27512	89871	0.31:1.00	26568	GrpE protein homolog OS=Rhodosporidium toruloides (strain NP11) OX=1130832 GN=RHTO_08022 PE=3 SV=1
390	734	M7XII7|M7XII7_RHOT1	6.96	32	18	18	Carbamidomethylation; Oxidation (M)	58014	93103	67724	217590	277840	460800	22669	31552	29444	89325	99809	206910	0.11:0.15:0.14:0.43:0.48:1.00	82379	320240	31389	132010	0.24:1.00	78908	Acyl-coenzyme A oxidase OS=Rhodosporidium toruloides (strain NP11) OX=1130832 GN=RHTO_03776 PE=3 SV=1
1393	2544	M7WYI4|M7WYI4_RHOT1	6.93	3	2	2		497.77	0	431.35	2553.1	1691.6	1491.2	497.77	0	431.35	2553.1	1691.6	1491.2	0.33:0:0.29:1.71:1.13:1.00	584.26	1912	584.26	1912	0.31:1.00	113895	Proteophosphoglycan ppg4 OS=Rhodosporidium toruloides (strain NP11) OX=1130832 GN=RHTO_07785 PE=4 SV=1
4221	5065	M7WRH5|M7WRH5_RHOT1	6.9	19	2	2	Carbamidomethylation	1891.5	2517.3	837.92	9708.5	8343	3327.7	1706.9	906.67	837.92	8802.8	7386.3	2753.2	0.62:0.33:0.30:3.20:2.68:1.00	2196.6	7126.4	1298.9	6314.1	0.21:1.00	8329	Ubiquitin-like modifier HUB1 OS=Rhodosporidium toruloides (strain NP11) OX=1130832 GN=RHTO_02599 PE=4 SV=1
2715	4784	M7X6S8|M7X6S8_RHOT1	6.89	11	3	3	Deamidation (NQ)	6258.4	9367	6745.4	29922	36441	36392	5046.2	8283.9	4597.8	27059	30033	31809	0.16:0.26:0.14:0.85:0.94:1.00	8597.8	34252	6821.2	29634	0.23:1.00	24895	Proteophosphoglycan ppg4 OS=Rhodosporidium toruloides (strain NP11) OX=1130832 GN=RHTO_00183 PE=4 SV=1
610	881	M7WR12|M7WR12_RHOT1	6.88	22	9	9	Acetylation (N-term); Deamidation (NQ); Oxidation (M)	117350	247170	103410	82063	101040	103390	62257	168490	60321	13313	23834	19241	3.24:8.76:3.14:0.69:1.24:1.00	169880	100220	104310	20143	5.18:1.00	63867	Preprotein translocase subunit YidC OS=Rhodosporidium toruloides (strain NP11) OX=1130832 GN=RHTO_03435 PE=3 SV=1
3486	3144	M7WYA8|M7WYA8_RHOT1	6.84	2	1	1		4799.4	10932	5922.8	1309.8	1287.6	129.77	4799.4	10932	5922.8	1309.8	1287.6	129.77	36.98:64.00:45.64:10.09:9.92:1.00	8151.1	1140.9	8151.1	1140.9	7.14:1.00	55689	Solute carrier family 40 protein OS=Rhodosporidium toruloides (strain NP11) OX=1130832 GN=RHTO_00040 PE=3 SV=1
568	565	M7WZP5|M7WZP5_RHOT1	6.84	47	14	14	Acetylation (N-term); Deamidation (NQ)	660450	195960	578870	910960	1227400	1405200	333950	52441	278640	697770	921120	1023700	0.33:0.05:0.27:0.68:0.90:1.00	573990	1182700	272940	880870	0.31:1.00	45226	Ubiquinol-cytochrome c reductase core subunit 2 OS=Rhodosporidium toruloides (strain NP11) OX=1130832 GN=RHTO_00545 PE=4 SV=1
3741	2932	M7X706|M7X706_RHOT1	6.84	56	4	4	Carbamidomethylation; Oxidation (M)	26105	28074	24931	10568	11787	11761	19788	26015	15921	1142.1	1840.5	3933.8	5.03:6.61:4.05:0.29:0.47:1.00	29901	11372	22851	2305.5	9.91:1.00	13540	5-hydroxyisourate hydrolase OS=Rhodosporidium toruloides (strain NP11) OX=1130832 GN=RHTO_00273 PE=3 SV=1
3693	3433	M7XNU1|M7XNU1_RHOT1	6.82	9	1	1		1178.2	0	469.05	1936.9	2794.4	3763.4	1178.2	0	469.05	1936.9	2794.4	3763.4	0.31:0:0.12:0.51:0.74:1.00	823.62	2831.6	823.62	2831.6	0.29:1.00	25607	Vesicle transport v-snare protein vti1 OS=Rhodosporidium toruloides (strain NP11) OX=1130832 GN=RHTO_00012 PE=3 SV=1
4433	10437	M7WLK8|M7WLK8_RHOT1	6.77	17	1	1		533.33	0	0	2800.8	2045	637.43	533.33	0	0	2800.8	2045	637.43	0.84:0:0:4.39:3.21:1.00	533.33	1827.7	533.33	1827.7	0.29:1.00	6635	Translation machinery associated TMA7 OS=Rhodosporidium toruloides (strain NP11) OX=1130832 GN=RHTO_01858 PE=4 SV=1
1440	983	M7X0P7|M7X0P7_RHOT1	6.75	60	9	9	Carbamidomethylation; Oxidation (M)	208380	137710	108570	23561	43498	69237	154010	100200	84204	10415	23604	44613	3.45:2.25:1.89:0.23:0.53:1.00	179570	46061	132380	26211	5.05:1.00	24962	Mitochondrial peroxiredoxin 6 1-Cys peroxiredoxin OS=Rhodosporidium toruloides (strain NP11) OX=1130832 GN=RHTO_06930 PE=3 SV=1
3739	6403	M7X5W6|M7X5W6_RHOT1	6.74	22	2	2	Oxidation (M)	6128.8	12380	10945	13942	17287	15318	1774.1	3055.5	4119.6	13505	16619	14284	0.12:0.21:0.29:0.95:1.16:1.00	11641	15516	3820.4	14802	0.26:1.00	23234	DUF614 domain protein OS=Rhodosporidium toruloides (strain NP11) OX=1130832 GN=RHTO_05232 PE=4 SV=1
2055	1733	M7XQI3|M7XQI3_RHOT1	6.72	28	6	6		15846	2781	9592.6	41504	48060	42722	10185	2431.6	7749.6	29543	34085	32813	0.31:0.07:0.24:0.90:1.04:1.00	12840	44218	8159.1	32147	0.25:1.00	38017	Allergen OS=Rhodosporidium toruloides (strain NP11) OX=1130832 GN=RHTO_00747 PE=4 SV=1
4490	8601	M7X095|M7X095_RHOT1	6.69	9	1	1		132.88	0	44.106	122.84	886.61	413.71	132.88	0	44.106	122.84	886.61	413.71	0.32:0:0.11:0.30:2.14:1.00	88.495	474.39	88.495	474.39	0.19:1.00	23356	DUF4604 domain-containing protein OS=Rhodosporidium toruloides (strain NP11) OX=1130832 GN=RHTO_07264 PE=4 SV=1
3051	5022	M7X2B1|M7X2B1_RHOT1	6.66	3	1	1		191.66	709.44	355.93	1586.4	1792.5	3007.5	191.66	709.44	355.93	1586.4	1792.5	3007.5	0.06:0.24:0.12:0.53:0.60:1.00	419.01	2128.8	419.01	2128.8	0.20:1.00	51053	Monooxygenase OS=Rhodosporidium toruloides (strain NP11) OX=1130832 GN=RHTO_04645 PE=4 SV=1
2104	2977	M7XJK1|M7XJK1_RHOT1	6.65	13	2	2		22361	1833.3	6285.9	42073	60403	28374	22361	1833.3	6285.9	42073	60403	28374	0.79:0.06:0.22:1.48:2.13:1.00	14477	43617	14477	43617	0.33:1.00	23495	DUF1014-domain-containing protein OS=Rhodosporidium toruloides (strain NP11) OX=1130832 GN=RHTO_06073 PE=3 SV=1
2376	2477	M7WXQ8|M7WXQ8_RHOT1	6.62	26	4	4		5520.3	999.23	4053.9	12067	17912	13933	4780.4	417.1	3376.9	11223	17148	13202	0.36:0.03:0.26:0.85:1.30:1.00	4733.6	14637	4067.2	13858	0.29:1.00	27639	37S ribosomal protein OS=Rhodosporidium toruloides (strain NP11) OX=1130832 GN=RHTO_03125 PE=3 SV=1
1797	2512	M7X5B9|M7X5B9_RHOT1	6.62	2	2	2		1936.3	143250	1856.5	2791.8	1947.3	2391.2	1936.3	143250	1856.5	2791.8	1947.3	2391.2	0.81:59.91:0.78:1.17:0.81:1.00	49239	2376.8	49239	2376.8	20.72:1.00	143546	RNA binding protein Jsn1 OS=Rhodosporidium toruloides (strain NP11) OX=1130832 GN=RHTO_02998 PE=4 SV=1
514	1753	M7XQM1|M7XQM1_RHOT1	6.61	5	2	2		5741.4	0	3949.5	14910	15295	15290	5741.4	0	3949.5	14910	15295	15290	0.38:0:0.26:0.98:1.00:1.00	4845.4	15165	4845.4	15165	0.32:1.00	95177	U4 tri-SnRNP-associated protein 1 OS=Rhodosporidium toruloides (strain NP11) OX=1130832 GN=RHTO_00787 PE=3 SV=1
4111	15730	M7WYA9|M7WYA9_RHOT1	6.61	8	1	1		384.07	0	741.99	5577.9	5530.6	4435.7	384.07	0	741.99	5577.9	5530.6	4435.7	0.09:0:0.17:1.26:1.25:1.00	563.03	5181.4	563.03	5181.4	0.11:1.00	15553	Mitochondrial import receptor subunit TOM22 OS=Rhodosporidium toruloides (strain NP11) OX=1130832 GN=RHTO_07418 PE=3 SV=1
2008	1519	M7WVB0|M7WVB0_RHOT1	6.61	31	7	7	Carbamidomethylation; Oxidation (M)	65595	32618	46926	137060	193510	186990	38168	18263	28603	94223	114860	134210	0.28:0.14:0.21:0.70:0.86:1.00	57130	173100	33711	114430	0.29:1.00	37541	NAD-dependent epimerase/dehydratase OS=Rhodosporidium toruloides (strain NP11) OX=1130832 GN=RHTO_04716 PE=4 SV=1
3366	5448	M7WMW4|M7WMW4_RHOT1	6.58	4	1	1		1447.9	589.58	336.89	2809.5	4645	4697	1447.9	589.58	336.89	2809.5	4645	4697	0.31:0.13:0.07:0.60:0.99:1.00	875.37	4050.5	875.37	4050.5	0.22:1.00	52314	Lysocardiolipin and lysophospholipid acyltransferase OS=Rhodosporidium toruloides (strain NP11) OX=1130832 GN=RHTO_01519 PE=3 SV=1
2925	2346	M7XMZ6|M7XMZ6_RHOT1	6.58	8	3	3	Acetylation (N-term)	10619	16772	8034.7	2135.3	3565.4	1289.5	10619	16772	8034.7	2135.3	3565.4	1289.5	8.23:13.01:6.23:1.66:2.76:1.00	12947	2482.3	12947	2482.3	5.22:1.00	71323	C6 transcription factor OS=Rhodosporidium toruloides (strain NP11) OX=1130832 GN=RHTO_01628 PE=4 SV=1
85	63	M7WS38|M7WS38_RHOT1	6.56	56	25	25	Carbamidomethylation; Acetylation (N-term); Deamidation (NQ); Oxidation (M)	565270	230220	421840	1179100	1463500	1701700	241580	72519	190010	483670	605320	583510	0.41:0.12:0.33:0.83:1.04:1.00	487990	1450100	202710	558710	0.36:1.00	59495	Acetyl-CoA hydrolase OS=Rhodosporidium toruloides (strain NP11) OX=1130832 GN=RHTO_07106 PE=3 SV=1
3023	4521	M7WIS3|M7WIS3_RHOT1	6.53	2	1	1		143.96	0	0	293.72	292.63	326.85	143.96	0	0	293.72	292.63	326.85	0.44:0:0:0.90:0.90:1.00	143.96	304.4	143.96	304.4	0.47:1.00	94699	Bromodomain transcription factor OS=Rhodosporidium toruloides (strain NP11) OX=1130832 GN=RHTO_03336 PE=4 SV=1
2330	3297	M7XQJ6|M7XQJ6_RHOT1	6.52	6	1	1		260.66	0	403.23	1233.3	631.36	1845.4	260.66	0	403.23	1233.3	631.36	1845.4	0.14:0:0.22:0.67:0.34:1.00	331.95	1236.7	331.95	1236.7	0.27:1.00	38761	Protein MAK16 OS=Rhodosporidium toruloides (strain NP11) OX=1130832 GN=RHTO_00762 PE=3 SV=1
1566	1558	M7WYP6|M7WYP6_RHOT1	6.46	58	8	8	Carbamidomethylation; Acetylation (N-term); Deamidation (NQ); Oxidation (M)	611070	269000	335050	174680	231540	258880	397410	235680	213520	56141	61540	96673	4.11:2.44:2.21:0.58:0.64:1.00	459810	221840	309430	71451	4.33:1.00	17653	Peptidyl-prolyl cis-trans isomerase OS=Rhodosporidium toruloides (strain NP11) OX=1130832 GN=RHTO_00155 PE=3 SV=1
648	1567	M7XXD2|M7XXD2_RHOT1	6.45	27	8	8	Acetylation (N-term); Deamidation (NQ); Oxidation (M)	1172300	435520	723400	321730	503000	336210	748400	300410	420550	61029	137140	116300	6.44:2.58:3.62:0.52:1.18:1.00	978160	390040	628560	104820	6.00:1.00	27816	60S ribosomal protein l32 OS=Rhodosporidium toruloides (strain NP11) OX=1130832 GN=RHTO_05103 PE=3 SV=1
4767	11994	M7XQ84|M7XQ84_RHOT1	6.44	23	1	1	Carbamidomethylation	532.86	1664.5	1060.2	337.59	152.63	119.44	532.86	1664.5	1060.2	337.59	152.63	119.44	4.46:13.94:8.88:2.83:1.28:1.00	1210.1	381.14	1210.1	381.14	3.17:1.00	10538	DUF4536 domain-containing protein OS=Rhodosporidium toruloides (strain NP11) OX=1130832 GN=RHTO_00507 PE=4 SV=1
1409	1285	M7XXS3|M7XXS3_RHOT1	6.44	30	7	7	Oxidation (M)	32519	22887	24356	72393	106410	157970	21244	15455	18191	49693	79394	106370	0.20:0.15:0.17:0.47:0.75:1.00	31278	113880	22075	78486	0.28:1.00	39041	3-hydroxybutyryl-CoA dehydrogenase OS=Rhodosporidium toruloides (strain NP11) OX=1130832 GN=RHTO_02800 PE=3 SV=1
4783	12012	M7XE53|M7XE53_RHOT1	6.43	8	1	1	Oxidation (M)	19181	40641	21728	3754.4	5463.5	8212.9	13199	39305	14290	182.41	367.74	3356.5	3.93:11.71:4.26:0.05:0.11:1.00	27940	5810.2	22265	1302.2	17.10:1.00	15771	ER-derived vesicles protein ERV14 OS=Rhodosporidium toruloides (strain NP11) OX=1130832 GN=RHTO_01313 PE=3 SV=1
4030	9527	M7XZL4|M7XZL4_RHOT1	6.43	28	2	2		1382.7	98.475	1109.7	2355.3	1744.6	24850	1382.7	98.475	1109.7	2355.3	1744.6	24850	0.06:0.02:0.04:0.09:0.07:1.00	1093.7	9650.1	1093.7	9650.1	0.11:1.00	14691	Thioredoxin-like protein 5 OS=Rhodosporidium toruloides (strain NP11) OX=1130832 GN=RHTO_00191 PE=4 SV=1
41	57	M7X6H4|M7X6H4_RHOT1	6.42	52	32	32	Acetylation (N-term); Deamidation (NQ); Oxidation (M)	1184700	1223000	1043600	1589200	2280800	2577500	308170	113820	277960	626410	997020	927400	0.33:0.12:0.30:0.68:1.08:1.00	1307900	2149300	274580	850280	0.32:1.00	71941	Endoplasmic reticulum chaperone BiP OS=Rhodosporidium toruloides (strain NP11) OX=1130832 GN=RHTO_00384 PE=3 SV=1
1051	613	M7X7M2|M7X7M2_RHOT1	6.41	63	14	14	Carbamidomethylation; Deamidation (NQ)	359800	77183	207750	527940	667720	925670	144530	13170	85587	217320	281820	416810	0.35:0.03:0.21:0.52:0.68:1.00	269830	708050	110500	306260	0.36:1.00	38803	Elongation factor Ts mitochondrial OS=Rhodosporidium toruloides (strain NP11) OX=1130832 GN=TSF1 PE=3 SV=1
471	472	M7WFY9|M7WFY9_RHOT1	6.4	45	14	14	Deamidation (NQ); Oxidation (M)	265770	104440	191360	252970	305220	245040	68174	13521	32628	141460	171590	124580	0.55:0.11:0.26:1.14:1.38:1.00	238510	268570	58961	146350	0.40:1.00	51965	Cell division control protein Cdc12 OS=Rhodosporidium toruloides (strain NP11) OX=1130832 GN=RHTO_04519 PE=3 SV=1
251	343	M7X1C7|M7X1C7_RHOT1	6.35	44	23	23	Carbamidomethylation; Oxidation (M); Acetylation (N-term); Deamidation (NQ)	616530	436630	727130	689990	916600	1178500	109120	52679	129990	329560	389800	483070	0.23:0.11:0.27:0.68:0.81:1.00	697680	930520	113280	400810	0.28:1.00	55264	Succinyl-CoA:3-ketoacid-coenzyme A transferase OS=Rhodosporidium toruloides (strain NP11) OX=1130832 GN=RHTO_06125 PE=3 SV=1
1430	658	M7WRI9|M7WRI9_RHOT1	6.33	33	8	8	Carbamidomethylation	140610	140760	137100	44223	42849	24512	98899	111850	106340	29740	29927	16850	5.87:6.64:6.31:1.77:1.78:1.00	165040	38447	123400	25506	4.84:1.00	42010	Protein of caleosin family OS=Rhodosporidium toruloides (strain NP11) OX=1130832 GN=RHTO_03414 PE=4 SV=1
3061	3253	M7X6J7|M7X6J7_RHOT1	6.33	15	1	1		439.63	0	683.4	2853.2	2373.7	1109.7	439.63	0	683.4	2853.2	2373.7	1109.7	0.40:0:0.62:2.57:2.14:1.00	561.52	2112.2	561.52	2112.2	0.27:1.00	20602	DUF1690 domain protein OS=Rhodosporidium toruloides (strain NP11) OX=1130832 GN=RHTO_00409 PE=4 SV=1
1	110	M7X9A6|M7X9A6_RHOT1	6.33	43	61	61	Carbamidomethylation; Acetylation (N-term); Deamidation (NQ); Oxidation (M)	2114300	1595900	2494300	4428100	5758600	6854000	311970	108450	388400	1029800	868100	1016400	0.31:0.11:0.38:1.01:0.85:1.00	2470100	5683600	337580	971450	0.35:1.00	178918	Pentatricopeptide repeat protein OS=Rhodosporidium toruloides (strain NP11) OX=1130832 GN=RHTO_03495 PE=4 SV=1
609	446	M7XDG9|M7XDG9_RHOT1	6.31	20	12	12	Carbamidomethylation; Oxidation (M)	101370	170260	95962	85820	96553	82267	55974	123280	55740	20464	17474	18120	3.09:6.80:3.08:1.13:0.96:1.00	135230	88777	82035	18686	4.39:1.00	92151	AP-1 complex subunit gamma OS=Rhodosporidium toruloides (strain NP11) OX=1130832 GN=RHTO_01496 PE=3 SV=1
556	1026	M7WKW0|M7WKW0_RHOT1	6.29	35	11	11	Deamidation (NQ); Oxidation (M)	220120	56385	120590	273570	343920	329310	106190	22151	46094	173520	203730	200600	0.53:0.11:0.23:0.87:1.02:1.00	176090	315940	85004	192620	0.44:1.00	41146	Peptidyl-prolyl isomerase D (Cyclophilin D) OS=Rhodosporidium toruloides (strain NP11) OX=1130832 GN=RHTO_05872 PE=4 SV=1
2535	2313	M7XNF8|M7XNF8_RHOT1	6.29	3	1	1		3680	5314.3	1608.6	853.72	1114.1	209.98	3680	5314.3	1608.6	853.72	1114.1	209.98	17.53:25.31:7.66:4.07:5.31:1.00	3980.7	857.25	3980.7	857.25	4.64:1.00	56265	Alpha 1 2-mannosyltransferase glycosyltransferase family 15 protein OS=Rhodosporidium toruloides (strain NP11) OX=1130832 GN=RHTO_03188 PE=3 SV=1
3438	5515	M7X5M1|M7X5M1_RHOT1	6.28	4	1	1	Carbamidomethylation	181.69	0	62.615	260.17	406.26	576.11	181.69	0	62.615	260.17	406.26	576.11	0.32:0:0.11:0.45:0.71:1.00	122.15	414.18	122.15	414.18	0.29:1.00	61533	E3 ubiquitin-protein ligase RAD18 OS=Rhodosporidium toruloides (strain NP11) OX=1130832 GN=RHTO_03118 PE=4 SV=1
572	1313	M7X9Y7|M7X9Y7_RHOT1	6.27	36	17	17	Oxidation (M)	167470	63619	137040	248790	379850	366100	64200	22036	54932	118300	191950	205150	0.31:0.11:0.27:0.58:0.94:1.00	148210	332960	56705	171800	0.33:1.00	28951	Hmg20b-like protein OS=Rhodosporidium toruloides (strain NP11) OX=1130832 GN=RHTO_02497 PE=4 SV=1
1574	1179	M7XZP5|M7XZP5_RHOT1	6.24	4	2	2		8158.9	12570	8770.5	2342.6	714.72	2215.9	8158.9	12570	8770.5	2342.6	714.72	2215.9	3.68:5.67:3.96:1.06:0.32:1.00	11087	1952.7	11087	1952.7	5.68:1.00	91760	UDP-glucose:glycoprotein glucosyltransferase OS=Rhodosporidium toruloides (strain NP11) OX=1130832 GN=RHTO_00236 PE=4 SV=1
63	12	M7X9F4|M7X9F4_RHOT1	6.23	74	22	22	Carbamidomethylation; Acetylation (N-term); Deamidation (NQ); Oxidation (M)	3921600	2828200	3783900	5027200	6699000	6182900	981900	393800	1070600	2199800	2679000	2275400	0.43:0.17:0.47:0.97:1.18:1.00	4245300	5971200	1046900	2384700	0.44:1.00	41701	Actin OS=Rhodosporidium toruloides (strain NP11) OX=1130832 GN=RHTO_03560 PE=3 SV=1
4265	4974	M7XJV9|M7XJV9_RHOT1	6.22	23	1	1		18087	33279	19529	0	6413.5	4574.9	18087	33279	19529	0	6413.5	4574.9	3.95:7.27:4.27:0:1.40:1.00	23632	5494.2	23632	5494.2	4.30:1.00	13087	PET117-like protein OS=Rhodosporidium toruloides (strain NP11) OX=1130832 GN=RHTO_03367 PE=4 SV=1
2702	2926	M7X252|M7X252_RHOT1	6.21	65	4	4	Acetylation (N-term); Deamidation (NQ); Oxidation (M)	76104	113980	63070	27659	28374	25307	69076	98519	54966	18350	18094	17774	3.89:5.54:3.09:1.03:1.02:1.00	94293	27113	82632	18072	4.57:1.00	11287	Dynein light chain OS=Rhodosporidium toruloides (strain NP11) OX=1130832 GN=RHTO_04574 PE=3 SV=1
4636	12030	M7X1W9|M7X1W9_RHOT1	6.21	28	1	1		9239.2	13132	8041.6	65095	52047	50734	9239.2	13132	8041.6	65095	52047	50734	0.18:0.26:0.16:1.28:1.03:1.00	10138	55959	10138	55959	0.18:1.00	6036	Preprotein translocase subunit SecE OS=Rhodosporidium toruloides (strain NP11) OX=1130832 GN=RHTO_06114 PE=4 SV=1
2297	2370	M7WCR3|M7WCR3_RHOT1	6.18	19	5	5		6805.8	3780.2	6297.4	15525	27343	24282	6116.6	947.93	5778	13589	21931	19377	0.32:0.05:0.30:0.70:1.13:1.00	6618.7	22384	5215.3	18299	0.29:1.00	51010	Protein-serine/threonine kinase OS=Rhodosporidium toruloides (strain NP11) OX=1130832 GN=RHTO_06620 PE=3 SV=1
641	828	M7WYU2|M7WYU2_RHOT1	6.17	33	9	9	Carbamidomethylation; Acetylation (N-term); Deamidation (NQ); Oxidation (M)	229700	132130	159900	385200	526540	557650	136290	63160	92232	278440	384930	426300	0.32:0.15:0.22:0.65:0.90:1.00	198780	489800	114140	363220	0.31:1.00	48001	4-aminobutyrate aminotransferase / (S)-3-amino-2-methylpropionate transaminase OS=Rhodosporidium toruloides (strain NP11) OX=1130832 GN=RHTO_07573 PE=3 SV=1
121	375	M7X749|M7X749_RHOT1	6.16	59	26	26	Carbamidomethylation; Acetylation (N-term); Deamidation (NQ); Oxidation (M)	1835400	922170	1654900	2771300	4341900	4416700	524960	56510	426620	1060800	1377200	1309100	0.40:0.04:0.33:0.81:1.05:1.00	1759200	3851000	413660	1249000	0.33:1.00	47781	Phosphopyruvate hydratase OS=Rhodosporidium toruloides (strain NP11) OX=1130832 GN=RHTO_00323 PE=3 SV=1
88	107	M7XPW9|M7XPW9_RHOT1	6.13	34	33	33	Carbamidomethylation; Oxidation (M)	208100	160880	194060	256080	300370	276260	30562	12579	20607	89469	89179	72492	0.42:0.17:0.28:1.23:1.23:1.00	220990	278980	26977	83713	0.32:1.00	130132	Chromatin remodelling complex ATPase chain ISW1 OS=Rhodosporidium toruloides (strain NP11) OX=1130832 GN=RHTO_00987 PE=3 SV=1
3544	4420	M7WLX8|M7WLX8_RHOT1	6.13	10	2	2		3814.6	193.58	1959.3	7537.8	10474	8182.1	3814.6	193.58	1959.3	7537.8	10474	8182.1	0.47:0.02:0.24:0.92:1.28:1.00	2613.1	8820.2	2613.1	8820.2	0.30:1.00	43013	Protein of taurine catabolism dioxygenase TauD/TfdA family OS=Rhodosporidium toruloides (strain NP11) OX=1130832 GN=RHTO_01572 PE=4 SV=1
1434	1409	M7WXZ0|M7WXZ0_RHOT1	6.13	18	5	5	Carbamidomethylation; Oxidation (M)	51886	134980	45972	30378	27842	20810	43335	134470	40734	17887	16798	13349	3.25:10.07:3.05:1.34:1.26:1.00	82104	26343	76204	16011	4.76:1.00	45900	Methionine aminopeptidase OS=Rhodosporidium toruloides (strain NP11) OX=1130832 GN=RHTO_03226 PE=3 SV=1
2240	4453	M7XMI5|M7XMI5_RHOT1	6.12	2	1	1		2875.8	617.93	1557.2	5894.5	7491.4	9154.4	2875.8	617.93	1557.2	5894.5	7491.4	9154.4	0.31:0.07:0.17:0.64:0.82:1.00	1956	7513.4	1956	7513.4	0.26:1.00	101196	Ubiquitin carboxyl-terminal hydrolase OS=Rhodosporidium toruloides (strain NP11) OX=1130832 GN=RHTO_01844 PE=3 SV=1
1886	2077	M7X0G9|M7X0G9_RHOT1	6.12	13	5	5	Acetylation (N-term); Oxidation (M)	30846	45156	28541	13587	22048	9017.5	26965	42057	25254	4940.8	9682.2	6103.1	4.42:6.89:4.14:0.81:1.59:1.00	39698	15968	35677	7992.7	4.46:1.00	64843	Capsule protein glycosyltransferase family 69 protein OS=Rhodosporidium toruloides (strain NP11) OX=1130832 GN=RHTO_06835 PE=4 SV=1
104	125	M7X2P0|M7X2P0_RHOT1	6.1	37	30	30	Carbamidomethylation; Acetylation (N-term); Deamidation (NQ); Oxidation (M)	669480	419860	625260	1085100	1607000	1528700	212710	67542	196240	459200	583480	538950	0.39:0.13:0.36:0.85:1.08:1.00	667770	1409000	190420	527210	0.36:1.00	100273	Heat shock protein/chaperonin OS=Rhodosporidium toruloides (strain NP11) OX=1130832 GN=RHTO_04775 PE=3 SV=1
3885	2523	M7WP07|M7WP07_RHOT1	6.08	16	3	3	Oxidation (M)	56677	179180	63123	19310	40605	21486	53675	174940	53639	6972.3	21733	13442	3.99:13.01:3.99:0.52:1.62:1.00	108620	27134	102090	14049	7.27:1.00	28145	Protein YIP OS=Rhodosporidium toruloides (strain NP11) OX=1130832 GN=RHTO_04370 PE=3 SV=1
3292	3832	M7XBC9|M7XBC9_RHOT1	6.07	4	1	1		204.74	964.21	761.59	123.75	85.557	0	204.74	964.21	761.59	123.75	85.557	0	64.00:64.00:64.00:64.00:64.00:-	698.63	209.31	698.63	209.31	3.34:1.00	49420	Putative glucose receptor Git3 OS=Rhodosporidium toruloides (strain NP11) OX=1130832 GN=RHTO_01944 PE=4 SV=1
1283	2074	M7X0G6|M7X0G6_RHOT1	6.07	55	7	7	Carbamidomethylation; Deamidation (NQ); Acetylation (N-term); Oxidation (M)	318790	98398	229970	601470	715780	668120	248790	67666	156850	501110	604810	540360	0.46:0.13:0.29:0.93:1.12:1.00	282270	661790	210920	548760	0.38:1.00	20177	Translationally-controlled tumor protein homolog OS=Rhodosporidium toruloides (strain NP11) OX=1130832 GN=RHTO_07334 PE=3 SV=1
3112	2424	M7XK80|M7XK80_RHOT1	6.06	6	1	1		2868.7	22600	1010.8	3223.2	991.95	1769.2	2868.7	22600	1010.8	3223.2	991.95	1769.2	1.62:12.77:0.57:1.82:0.56:1.00	9180.4	1994.8	9180.4	1994.8	4.60:1.00	30521	GDT1 family protein OS=Rhodosporidium toruloides (strain NP11) OX=1130832 GN=RHTO_06258 PE=3 SV=1
157	170	M7WGM1|M7WGM1_RHOT1	6.04	30	20	20	Carbamidomethylation; Oxidation (M)	142530	36323	88098	191660	199050	146970	39192	2350.5	21551	83895	83982	67581	0.58:0.03:0.32:1.24:1.24:1.00	115350	179760	26877	78486	0.34:1.00	117392	Pre-mrna splicing factor 24 OS=Rhodosporidium toruloides (strain NP11) OX=1130832 GN=RHTO_04357 PE=4 SV=1
2007	2583	M7XCW8|M7XCW8_RHOT1	6.03	48	4	4	Carbamidomethylation; Oxidation (M)	146820	312160	216400	67388	60147	57904	126110	286030	195960	55668	57644	50708	2.49:5.64:3.86:1.10:1.14:1.00	253760	64784	229900	57644	3.99:1.00	13650	Small nuclear ribonucleoprotein Sm D3 OS=Rhodosporidium toruloides (strain NP11) OX=1130832 GN=RHTO_01694 PE=3 SV=1
3799	7079	M7WMG8|M7WMG8_RHOT1	6.03	4	1	1		793.36	0	1211.8	2554.6	4089.6	5180.8	793.36	0	1211.8	2554.6	4089.6	5180.8	0.15:0:0.23:0.49:0.79:1.00	1002.6	3941.7	1002.6	3941.7	0.25:1.00	42808	Chaperone protein OS=Rhodosporidium toruloides (strain NP11) OX=1130832 GN=RHTO_05173 PE=4 SV=1
4753	11450	M7WU35|M7WU35_RHOT1	6.02	15	1	1		1284.6	0	225.21	2639.8	3544.6	3183.3	1284.6	0	225.21	2639.8	3544.6	3183.3	0.40:0:0.07:0.83:1.11:1.00	754.9	3122.6	754.9	3122.6	0.24:1.00	15904	Anaphase-promoting complex subunit 13 OS=Rhodosporidium toruloides (strain NP11) OX=1130832 GN=RHTO_06106 PE=4 SV=1
1461	771	M7WH61|M7WH61_RHOT1	6.02	22	7	7	Carbamidomethylation; Oxidation (M)	39274	8443.3	19338	41956	51284	24292	12085	915.17	7947.6	32466	41867	16252	0.74:0.06:0.49:2.00:2.58:1.00	27866	43627	9361.9	34644	0.27:1.00	55252	COP9 signalosome complex subunit 3 OS=Rhodosporidium toruloides (strain NP11) OX=1130832 GN=RHTO_04069 PE=3 SV=1
2166	1617	M7XFZ9|M7XFZ9_RHOT1	6.02	30	6	6	Carbamidomethylation	116240	18244	79829	199500	247750	240020	89963	13649	58346	168960	209580	203190	0.44:0.07:0.29:0.83:1.03:1.00	85313	229090	63828	193910	0.33:1.00	32128	Ribosome recycling factor OS=Rhodosporidium toruloides (strain NP11) OX=1130832 GN=RHTO_05242 PE=3 SV=1
908	1478	M7XUM6|M7XUM6_RHOT1	6	17	7	7	Carbamidomethylation	3402	2156.6	2640.2	13869	8247.8	6986.1	2977.4	0	1030.1	11035	5187.2	6590.4	0.45:0:0.16:1.67:0.79:1.00	3908.7	10619	2221.2	7920.1	0.28:1.00	83751	Capsular associated protein glycosyltransferase family 90 protein OS=Rhodosporidium toruloides (strain NP11) OX=1130832 GN=RHTO_07007 PE=4 SV=1
2465	2816	M7WI72|M7WI72_RHOT1	5.99	8	3	3		1869.8	23531	63407	2643.3	3512.1	3781.5	1869.8	23531	63407	2643.3	3512.1	3781.5	0.49:6.22:16.77:0.70:0.93:1.00	43798	3312.3	43798	3312.3	13.22:1.00	58205	OTU domain-containing protein 3 OS=Rhodosporidium toruloides (strain NP11) OX=1130832 GN=RHTO_03721 PE=4 SV=1
20	35	M7X643|M7X643_RHOT1	5.97	51	50	50	Carbamidomethylation; Acetylation (N-term); Deamidation (NQ); Oxidation (M)	565540	427790	633410	879850	1179300	1516200	106130	46644	118960	217970	291980	365750	0.29:0.13:0.33:0.60:0.80:1.00	636880	1192600	107530	291900	0.37:1.00	132361	Lon protease homolog mitochondrial OS=Rhodosporidium toruloides (strain NP11) OX=1130832 GN=PIM1 PE=3 SV=1
3324	4953	M7X4Z3|M7X4Z3_RHOT1	5.95	12	1	1	Oxidation (M)	28458	18906	33715	13839	16988	21093	17475	18906	24808	696.59	2385.9	4974.9	3.51:3.80:4.99:0.14:0.48:1.00	34455	17306	24510	2685.8	9.13:1.00	18489	Histone H3-like centromeric protein A OS=Rhodosporidium toruloides (strain NP11) OX=1130832 GN=RHTO_05654 PE=3 SV=1
2241	1424	M7X1F1|M7X1F1_RHOT1	5.93	25	6	6		81195	77042	57821	15530	13949	21168	59028	62430	45256	11973	8334.7	16665	3.54:3.75:2.72:0.72:0.50:1.00	83427	18103	64342	12674	5.08:1.00	44267	Peptide hydrolase OS=Rhodosporidium toruloides (strain NP11) OX=1130832 GN=RHTO_06989 PE=3 SV=1
3007	2799	M7WXM0|M7WXM0_RHOT1	5.92	7	2	2		483.46	578.74	539.87	1849.2	2787.3	2812.8	483.46	578.74	539.87	1849.2	2787.3	2812.8	0.17:0.21:0.19:0.66:0.99:1.00	615.15	2483.1	615.15	2483.1	0.25:1.00	51676	F-box domain-containing protein OS=Rhodosporidium toruloides (strain NP11) OX=1130832 GN=RHTO_07963 PE=4 SV=1
3505	2962	M7XDG7|M7XDG7_RHOT1	5.92	13	3	3		2500.9	0	4464.9	24052	39076	26411	2500.9	0	4464.9	24052	39076	26411	0.09:0:0.17:0.91:1.48:1.00	3482.9	30031	3482.9	30031	0.12:1.00	36002	Protein FRA10AC1 OS=Rhodosporidium toruloides (strain NP11) OX=1130832 GN=RHTO_06607 PE=4 SV=1
3920	6909	M7XPR1|M7XPR1_RHOT1	5.92	15	2	2	Oxidation (M)	9086.4	2924	6668.2	11898	13770	9476.4	4822.5	639.59	2820.9	11898	13770	9185.5	0.53:0.07:0.31:1.30:1.50:1.00	7588	11909	3474.5	11618	0.30:1.00	31517	SHO1 osmosensor OS=Rhodosporidium toruloides (strain NP11) OX=1130832 GN=RHTO_00337 PE=3 SV=1
2764	3492	M7WM53|M7WM53_RHOT1	5.91	3	2	2		5856.1	9349.3	2202.2	1289.8	1913.6	1495.9	5159.7	9349.3	1897.5	724.31	1103.2	629.46	8.20:14.85:3.01:1.15:1.75:1.00	6250.8	1692.3	5750.2	944.82	6.09:1.00	38513	rRNA biogenesis protein RRP36 OS=Rhodosporidium toruloides (strain NP11) OX=1130832 GN=RHTO_01647 PE=3 SV=1
1727	1359	M7WUM2|M7WUM2_RHOT1	5.89	15	6	6	Carbamidomethylation; Oxidation (M)	19486	26275	14433	6103.7	13607	9864.2	15625	23470	10008	2384.2	5011.1	4298.9	3.63:5.46:2.33:0.55:1.17:1.00	21107	9893.8	16930	3933.7	4.30:1.00	79433	Zn(2)-C6 fungal-type transcription factor OS=Rhodosporidium toruloides (strain NP11) OX=1130832 GN=RHTO_06281 PE=4 SV=1
4884	12021	M7XYS5|M7XYS5_RHOT1	5.89	8	1	1	Carbamidomethylation	4595	37272	2786.1	1275.6	818.69	2960.8	4595	37272	2786.1	1275.6	818.69	2960.8	1.55:12.59:0.94:0.43:0.28:1.00	15470	1685	15470	1685	9.18:1.00	16618	MARVEL domain-containing protein OS=Rhodosporidium toruloides (strain NP11) OX=1130832 GN=RHTO_03192 PE=4 SV=1
1231	1211	M7WI10|M7WI10_RHOT1	5.88	33	10	10	Carbamidomethylation; Deamidation (NQ); Oxidation (M)	151520	101260	155910	257320	352010	459260	69363	37670	79616	178080	246280	294360	0.24:0.13:0.27:0.60:0.84:1.00	161970	358050	75930	239570	0.32:1.00	47172	von Willebrand factor type A domain containing protein OS=Rhodosporidium toruloides (strain NP11) OX=1130832 GN=RHTO_03656 PE=4 SV=1
8	17	M7WQZ1|M7WQZ1_RHOT1	5.88	71	48	48	Carbamidomethylation; Acetylation (N-term); Deamidation (NQ); Oxidation (M)	4206700	1450700	2897600	4287600	5543900	5446200	698290	211150	485670	1333700	1622800	1645300	0.42:0.13:0.30:0.81:0.99:1.00	3411000	5105300	577070	1533900	0.38:1.00	69631	Heat shock 70kDa protein 1/8 OS=Rhodosporidium toruloides (strain NP11) OX=1130832 GN=RHTO_07842 PE=3 SV=1
393	534	M7WMT2|M7WMT2_RHOT1	5.81	22	10	10	Deamidation (NQ)	78677	29802	79925	146580	172580	235930	40021	14612	37282	90576	103440	142400	0.28:0.10:0.26:0.64:0.73:1.00	78696	185030	36618	112140	0.33:1.00	77367	Homoaconitase mitochondrial OS=Rhodosporidium toruloides (strain NP11) OX=1130832 GN=RHTO_05318 PE=3 SV=1
3908	8194	M7WR10|M7WR10_RHOT1	5.8	3	1	1		293.59	0	298.38	2594	3620.8	2719	293.59	0	298.38	2594	3620.8	2719	0.11:0:0.11:0.95:1.33:1.00	295.99	2977.9	295.99	2977.9	0.10:1.00	58997	Phox/Bem1p domain containing protein OS=Rhodosporidium toruloides (strain NP11) OX=1130832 GN=RHTO_03546 PE=4 SV=1
1343	1577	M7XGT9|M7XGT9_RHOT1	5.79	12	5	5		12842	2341.8	10643	30083	33674	22255	8220	733.72	7592	24236	26410	17665	0.47:0.04:0.43:1.37:1.50:1.00	11601	28670	7436.5	22770	0.33:1.00	75153	Cohesin complex subunit SCC1 OS=Rhodosporidium toruloides (strain NP11) OX=1130832 GN=RHTO_04530 PE=3 SV=1
929	701	M7X5L6|M7X5L6_RHOT1	5.78	45	12	12	Carbamidomethylation; Acetylation (N-term); Deamidation (NQ)	885360	631210	966580	270960	357610	254150	667950	477390	763630	170700	228710	177420	3.76:2.69:4.30:0.96:1.29:1.00	946580	294240	719700	192280	3.74:1.00	22610	60S ribosomal protein l16 OS=Rhodosporidium toruloides (strain NP11) OX=1130832 GN=RHTO_03113 PE=3 SV=1
209	338	M7X852|M7X852_RHOT1	5.78	46	20	20	Carbamidomethylation; Deamidation (NQ); Oxidation (M)	1755000	954800	1570300	624830	891210	806830	830950	460650	749590	142570	220990	176110	4.72:2.62:4.26:0.81:1.25:1.00	1647200	778760	808280	179890	4.49:1.00	51738	Glycine hydroxymethyltransferase OS=Rhodosporidium toruloides (strain NP11) OX=1130832 GN=RHTO_04131 PE=3 SV=1
4315	4016	M7WRW6|M7WRW6_RHOT1	5.76	3	1	1		169960	21454	62806	1448.7	1592.3	1496.9	169960	21454	62806	1448.7	1592.3	1496.9	64.00:14.33:41.96:0.97:1.06:1.00	95146	1512.6	95146	1512.6	62.90:1.00	45627	Cell division cycle protein 123 OS=Rhodosporidium toruloides (strain NP11) OX=1130832 GN=RHTO_02412 PE=3 SV=1
426	187	M7X431|M7X431_RHOT1	5.75	21	11	11	Carbamidomethylation; Deamidation (NQ); Oxidation (M)	68998	14679	58091	72762	84151	72242	17824	943.77	14582	45112	56804	38163	0.47:0.02:0.38:1.18:1.49:1.00	59363	77160	15079	46693	0.32:1.00	95571	Histone deacetylase OS=Rhodosporidium toruloides (strain NP11) OX=1130832 GN=RHTO_05950 PE=4 SV=1
2463	2494	M7WRY6|M7WRY6_RHOT1	5.74	20	3	3		47680	33712	39666	7055.2	12190	9820.3	37844	28784	32100	3989.3	9395.3	7425.1	5.10:3.88:4.32:0.54:1.27:1.00	47583	10610	38602	7500.4	5.15:1.00	14987	U6 snRNA-associated Sm-like protein LSm4 OS=Rhodosporidium toruloides (strain NP11) OX=1130832 GN=LSM4 PE=3 SV=1
1049	901	M7XHM1|M7XHM1_RHOT1	5.71	40	11	11	Acetylation (N-term); Deamidation (NQ); Oxidation (M)	218250	194070	177540	586390	563150	623250	102990	65816	101560	301240	285010	273740	0.38:0.24:0.37:1.10:1.04:1.00	228010	591600	107790	286670	0.38:1.00	46496	Serine/threonine-protein phosphatase 2A activator OS=Rhodosporidium toruloides (strain NP11) OX=1130832 GN=RHTO_04183 PE=3 SV=1
4001	12638	M7WV12|M7WV12_RHOT1	5.7	5	1	1	Carbamidomethylation	295.45	0	149.38	1348.9	908.11	620.34	295.45	0	149.38	1348.9	908.11	620.34	0.48:0:0.24:2.17:1.46:1.00	222.42	959.1	222.42	959.1	0.23:1.00	48679	Tyrosine aminotransferase OS=Rhodosporidium toruloides (strain NP11) OX=1130832 GN=RHTO_01136 PE=3 SV=1
4694	10073	M7X314|M7X314_RHOT1	5.7	12	1	1		19438	648.69	25155	86000	63690	20498	19438	648.69	25155	86000	63690	20498	0.95:0.03:1.23:4.20:3.11:1.00	19370	56729	19370	56729	0.34:1.00	11239	Transcription and mRNA export factor SUS1 OS=Rhodosporidium toruloides (strain NP11) OX=1130832 GN=SUS1 PE=3 SV=1
3965	3132	M7WKH3|M7WKH3_RHOT1	5.69	5	1	1	Carbamidomethylation	140.9	0	32.267	511.22	560.45	419.99	140.9	0	32.267	511.22	560.45	419.99	0.34:0:0.08:1.22:1.33:1.00	86.585	497.22	86.585	497.22	0.17:1.00	55828	FMN binding oxidoreductase OS=Rhodosporidium toruloides (strain NP11) OX=1130832 GN=RHTO_05803 PE=4 SV=1
4875	12193	M7X1T7|M7X1T7_RHOT1	5.67	6	1	1		286.9	0	221.66	1034.3	2146.5	1959	286.9	0	221.66	1034.3	2146.5	1959	0.15:0:0.11:0.53:1.10:1.00	254.28	1713.3	254.28	1713.3	0.15:1.00	26413	GPI anchored protein OS=Rhodosporidium toruloides (strain NP11) OX=1130832 GN=RHTO_06084 PE=4 SV=1
2669	2260	M7XKK7|M7XKK7_RHOT1	5.65	31	3	3	Deamidation (NQ)	222240	180710	144250	43517	60997	61790	221930	178050	142090	42470	57637	60902	3.64:2.92:2.33:0.70:0.95:1.00	193910	55435	192200	53670	3.58:1.00	11933	60S ribosomal protein l33 OS=Rhodosporidium toruloides (strain NP11) OX=1130832 GN=RHTO_04592 PE=3 SV=1
1499	1238	M7XAL7|M7XAL7_RHOT1	5.63	43	8	8	Carbamidomethylation	165140	34435	152520	262720	416150	307670	111930	13384	93714	196720	286670	215380	0.52:0.06:0.44:0.91:1.33:1.00	148630	328990	95904	233070	0.41:1.00	30192	Peroxiredoxin Q/BCP OS=Rhodosporidium toruloides (strain NP11) OX=1130832 GN=RHTO_02385 PE=4 SV=1
2061	1756	M7XP84|M7XP84_RHOT1	5.63	3	1	1		948	0	0	4679.6	1667.5	352.74	948	0	0	4679.6	1667.5	352.74	2.69:0:0:13.27:4.73:1.00	948	2233.3	948	2233.3	0.42:1.00	66276	Ubiquitin carboxyl-terminal hydrolase OS=Rhodosporidium toruloides (strain NP11) OX=1130832 GN=RHTO_01228 PE=3 SV=1
4029	8356	M7XT38|M7XT38_RHOT1	5.62	5	1	1	Acetylation (N-term); Deamidation (NQ)	38163	20608	33912	10291	10776	6388	22574	11030	19252	5011.3	5494.2	2734.4	8.26:4.03:7.04:1.83:2.01:1.00	36864	9151.6	21002	4413.3	4.76:1.00	31433	Glyoxylate pathway regulator OS=Rhodosporidium toruloides (strain NP11) OX=1130832 GN=RHTO_07127 PE=3 SV=1
287	397	M7XQH9|M7XQH9_RHOT1	5.59	39	17	17	Oxidation (M); Deamidation (NQ); Acetylation (N-term)	193860	205190	220480	364000	422380	422550	65078	48036	56724	179390	214820	196820	0.33:0.24:0.29:0.91:1.09:1.00	247280	404010	71770	197010	0.36:1.00	47639	Uncharacterized protein OS=Rhodosporidium toruloides (strain NP11) OX=1130832 GN=RHTO_00592 PE=4 SV=1
1773	2309	M7Y0F9|M7Y0F9_RHOT1	5.56	6	2	2		220.09	0	498.2	1323.7	2382	1857.9	220.09	0	498.2	1323.7	2382	1857.9	0.12:0:0.27:0.71:1.28:1.00	489.11	1854.5	489.11	1854.5	0.26:1.00	63062	Non-specific serine/threonine protein kinase OS=Rhodosporidium toruloides (strain NP11) OX=1130832 GN=RHTO_00496 PE=3 SV=1
269	391	M7X456|M7X456_RHOT1	5.55	61	22	22	Carbamidomethylation; Acetylation (N-term); Deamidation (NQ); Oxidation (M)	995910	264760	564890	1220000	1378500	1837600	237260	56943	145490	389710	487800	536410	0.44:0.11:0.27:0.73:0.91:1.00	733740	1479600	170740	471310	0.36:1.00	43865	3-ketoacyl-CoA thiolase (POT1) OS=Rhodosporidium toruloides (strain NP11) OX=1130832 GN=RHTO_02848 PE=3 SV=1
298	319	M7XMM2|M7XMM2_RHOT1	5.55	16	13	13	Acetylation (N-term); Deamidation (NQ)	29029	23811	16141	63711	83470	76436	14858	3802.1	8425.1	29714	38400	37552	0.40:0.10:0.22:0.79:1.02:1.00	30280	74939	11145	35222	0.32:1.00	149416	Epidermal growth factor receptor substrate 15 OS=Rhodosporidium toruloides (strain NP11) OX=1130832 GN=RHTO_01889 PE=4 SV=1
235	398	M7XGP9|M7XGP9_RHOT1	5.55	37	18	18	Carbamidomethylation; Deamidation (NQ); Oxidation (M)	317940	117920	285000	339010	478720	417980	52257	8214.9	51134	111240	146490	139600	0.37:0.06:0.37:0.80:1.05:1.00	293150	412180	46397	132440	0.35:1.00	77062	Regulator of chromosome condensation OS=Rhodosporidium toruloides (strain NP11) OX=1130832 GN=RHTO_07920 PE=4 SV=1
4515	9535	M7WHX0|M7WHX0_RHOT1	5.54	3	1	1		2306.4	8948.3	1659.8	416.45	432.2	0	2306.4	8948.3	1659.8	416.45	432.2	0	64.00:64.00:64.00:64.00:64.00:-	4304.8	424.33	4304.8	424.33	10.15:1.00	36431	Zinc-binding alcohol dehydrogenase OS=Rhodosporidium toruloides (strain NP11) OX=1130832 GN=RHTO_03880 PE=4 SV=1
679	783	M7WWP7|M7WWP7_RHOT1	5.54	16	9	9	Carbamidomethylation; Oxidation (M); Deamidation (NQ)	10223	10251	8282.6	22699	24958	18748	4541.1	2493.3	3680.2	15186	16322	12110	0.37:0.21:0.30:1.25:1.35:1.00	11756	22272	4683.3	14540	0.32:1.00	105523	AMP deaminase OS=Rhodosporidium toruloides (strain NP11) OX=1130832 GN=RHTO_00810 PE=3 SV=1
1262	2317	M7WSJ5|M7WSJ5_RHOT1	5.54	11	3	3	Carbamidomethylation	568.27	1177.4	1479.7	6032.1	6499	3112.4	568.27	1177.4	1479.7	6032.1	6499	3112.4	0.18:0.38:0.48:1.94:2.09:1.00	1772.5	5214.5	1772.5	5214.5	0.34:1.00	47018	Ribosomal RNA-processing protein 8 OS=Rhodosporidium toruloides (strain NP11) OX=1130832 GN=RHTO_02466 PE=3 SV=1
4557	7254	M7WTU1|M7WTU1_RHOT1	5.53	3	1	1		596.38	239.01	723.69	1779.9	2948.1	1829.8	596.38	239.01	723.69	1779.9	2948.1	1829.8	0.33:0.13:0.40:0.97:1.61:1.00	570.14	2185.9	570.14	2185.9	0.26:1.00	42466	Alpha/beta hydrolase fold-1 domain containing protein OS=Rhodosporidium toruloides (strain NP11) OX=1130832 GN=RHTO_01561 PE=4 SV=1
176	286	M7WQF1|M7WQF1_RHOT1	5.51	46	26	26	Deamidation (NQ); Oxidation (M); Acetylation (N-term)	520180	144250	300950	1028700	1389000	1582700	169020	37720	95853	245150	362740	361360	0.47:0.10:0.27:0.68:1.00:1.00	389520	1337700	121100	323080	0.37:1.00	65886	Isocitrate lyase OS=Rhodosporidium toruloides (strain NP11) OX=1130832 GN=RHTO_03507 PE=3 SV=1
3403	2726	M7XVG3|M7XVG3_RHOT1	5.49	41	4	4	Acetylation (N-term)	45184	23991	25523	103260	120170	95938	41994	23991	25295	103080	119650	94416	0.44:0.25:0.27:1.09:1.27:1.00	38482	106450	36773	105710	0.35:1.00	19185	Actin-related protein 2/3 complex subunit 4 OS=Rhodosporidium toruloides (strain NP11) OX=1130832 GN=RHTO_06227 PE=3 SV=1
3020	3308	M7XRM0|M7XRM0_RHOT1	5.47	6	1	1		406.54	0	0	1453.8	2333.1	737.13	406.54	0	0	1453.8	2333.1	737.13	0.55:0:0:1.97:3.17:1.00	406.54	1508	406.54	1508	0.27:1.00	38504	MFAP1 domain-containing protein OS=Rhodosporidium toruloides (strain NP11) OX=1130832 GN=RHTO_07733 PE=4 SV=1
170	937	M7WVV7|M7WVV7_RHOT1	5.47	41	11	11	Acetylation (N-term); Oxidation (M); Deamidation (NQ)	348190	384780	417830	807580	1226000	1175900	267110	283910	339980	690440	1016000	885340	0.30:0.32:0.38:0.78:1.15:1.00	451120	1070900	347250	863930	0.40:1.00	36990	Stomatin family protein OS=Rhodosporidium toruloides (strain NP11) OX=1130832 GN=RHTO_01200 PE=3 SV=1
2392	2578	M7X4Y2|M7X4Y2_RHOT1	5.44	13	3	3	Oxidation (M)	16868	7775	9200.5	26035	38682	35435	12060	7393.8	6228.6	25705	38021	32922	0.37:0.22:0.19:0.78:1.15:1.00	13531	33733	10160	32216	0.32:1.00	37482	Defective in cullin neddylation protein OS=Rhodosporidium toruloides (strain NP11) OX=1130832 GN=RHTO_03119 PE=4 SV=1
379	183	M7XNG2|M7XNG2_RHOT1	5.42	32	19	19	Deamidation (NQ)	204150	325610	226060	100920	111380	106360	80861	158600	91382	31065	27189	34717	2.33:4.57:2.63:0.89:0.78:1.00	288550	107630	118200	31321	3.77:1.00	87874	Catalase OS=Rhodosporidium toruloides (strain NP11) OX=1130832 GN=RHTO_01370 PE=3 SV=1
3407	12006	M7XRD7|M7XRD7_RHOT1	5.41	3	1	1	Carbamidomethylation	167.3	0	0	376.2	1041.4	0	167.3	0	0	376.2	1041.4	0	64.00:-:-:64.00:64.00:-	167.3	708.8	167.3	708.8	0.24:1.00	52198	Zinc finger FYVE-type protein OS=Rhodosporidium toruloides (strain NP11) OX=1130832 GN=RHTO_08121 PE=4 SV=1
2135	2860	M7X2C0|M7X2C0_RHOT1	5.4	11	2	2	Carbamidomethylation	2615.2	294.12	556.91	3031.2	3946.7	7328.9	2615.2	294.12	556.91	3031.2	3946.7	7328.9	0.36:0.04:0.08:0.41:0.54:1.00	1296	4768.9	1296	4768.9	0.27:1.00	37943	mRNA export factor OS=Rhodosporidium toruloides (strain NP11) OX=1130832 GN=RHTO_04655 PE=3 SV=1
1280	725	M7WD80|M7WD80_RHOT1	5.38	23	10	10	Deamidation (NQ)	28926	6416.5	21244	38474	56550	45567	13486	463.58	9913.2	23059	32775	30062	0.45:0.02:0.33:0.77:1.09:1.00	25269	48175	10974	28632	0.38:1.00	61814	Carboxylesterase type B OS=Rhodosporidium toruloides (strain NP11) OX=1130832 GN=RHTO_06490 PE=4 SV=1
2941	2765	M7WQW2|M7WQW2_RHOT1	5.35	46	4	4		13022	6721.4	7105.1	28821	23655	29906	11050	4284.4	4878.4	26567	21076	26422	0.42:0.16:0.18:1.01:0.80:1.00	10376	27461	7871.8	24688	0.32:1.00	11605	Phosphoglycerate mutase family protein OS=Rhodosporidium toruloides (strain NP11) OX=1130832 GN=RHTO_07812 PE=4 SV=1
3768	2454	M7Y0I9|M7Y0I9_RHOT1	5.35	6	1	1		9260	2966.7	6574.1	1191	1456.4	1865	9260	2966.7	6574.1	1191	1456.4	1865	4.97:1.59:3.53:0.64:0.78:1.00	7576.2	1504.1	7576.2	1504.1	5.04:1.00	37387	7alpha-cephem-methoxylase P8 chain related protein OS=Rhodosporidium toruloides (strain NP11) OX=1130832 GN=RHTO_00521 PE=3 SV=1
4361	2663	M7WXK5|M7WXK5_RHOT1	5.34	14	2	2	Carbamidomethylation; Acetylation (N-term)	2169.2	1192.7	1311.8	5810.6	7702	5733.4	2169.2	1192.7	1311.8	5810.6	7702	5733.4	0.38:0.21:0.23:1.01:1.34:1.00	1938.4	6415.3	1938.4	6415.3	0.30:1.00	27492	DUF938-domain-containing protein OS=Rhodosporidium toruloides (strain NP11) OX=1130832 GN=RHTO_08144 PE=3 SV=1
3617	3993	M7XRS0|M7XRS0_RHOT1	5.33	7	1	1		485.38	0	375.13	1441.7	1376.4	774.76	485.38	0	375.13	1441.7	1376.4	774.76	0.63:0:0.48:1.86:1.78:1.00	430.25	1197.6	430.25	1197.6	0.36:1.00	48553	Bromodomain-containing protein OS=Rhodosporidium toruloides (strain NP11) OX=1130832 GN=RHTO_07793 PE=4 SV=1
4529	14160	M7XY72|M7XY72_RHOT1	5.32	3	1	1		3133.8	4893.1	257.61	397.6	461.57	486.75	3133.8	4893.1	257.61	397.6	461.57	486.75	6.44:10.05:0.53:0.82:0.95:1.00	2761.5	448.64	2761.5	448.64	6.16:1.00	64087	Y-box-binding protein 2 OS=Rhodosporidium toruloides (strain NP11) OX=1130832 GN=RHTO_02956 PE=4 SV=1
1528	1070	M7X2V8|M7X2V8_RHOT1	5.32	16	4	4	Carbamidomethylation; Oxidation (M)	27806	19505	28436	9757	15831	8684.3	23602	18279	21961	4147	5842.8	3956.9	5.96:4.62:5.55:1.05:1.48:1.00	29894	11646	25024	4870.4	5.14:1.00	49612	NAD(+) diphosphatase OS=Rhodosporidium toruloides (strain NP11) OX=1130832 GN=RHTO_04835 PE=4 SV=1
246	305	M7XIF3|M7XIF3_RHOT1	5.28	20	13	13	Carbamidomethylation; Deamidation (NQ); Oxidation (M)	127120	106490	146970	76680	61803	69766	55444	77364	80465	15462	15345	30080	1.84:2.57:2.68:0.51:0.51:1.00	150270	69416	82565	20295	4.07:1.00	106640	Peptidase OS=Rhodosporidium toruloides (strain NP11) OX=1130832 GN=RHTO_03982 PE=4 SV=1
934	761	M7X7R0|M7X7R0_RHOT1	5.27	5	5	5		11271	29441	12592	5555.4	5595	4598.6	10622	29128	11551	4982.2	4969.6	4180.7	2.54:6.97:2.76:1.19:1.19:1.00	19116	5352.7	18299	4710.8	3.88:1.00	149656	Brefeldin A sensitivity protein-related DUF2421 containing protein OS=Rhodosporidium toruloides (strain NP11) OX=1130832 GN=RHTO_04224 PE=4 SV=1
247	77	M7X4A4|M7X4A4_RHOT1	5.27	41	26	26	Carbamidomethylation; Acetylation (N-term); Deamidation (NQ); Oxidation (M)	293860	117540	205830	272500	348820	494160	113290	11637	77415	152940	198470	319180	0.35:0.04:0.24:0.48:0.62:1.00	243620	374080	80273	223530	0.36:1.00	72159	Arginine--tRNA ligase OS=Rhodosporidium toruloides (strain NP11) OX=1130832 GN=RHTO_02671 PE=3 SV=1
2116	2098	M7WYS8|M7WYS8_RHOT1	5.27	34	7	7	Oxidation (M); Deamidation (NQ)	935390	121780	470750	280220	357040	151780	781510	103080	373480	147710	167550	87576	8.92:1.18:4.26:1.69:1.91:1.00	624170	265580	517080	134280	3.85:1.00	18901	60S ribosomal protein l23a OS=Rhodosporidium toruloides (strain NP11) OX=1130832 GN=RHTO_07886 PE=3 SV=1
1318	2248	M7WKB3|M7WKB3_RHOT1	5.26	3	2	2		1383.6	311.98	442.18	1885.9	3918.4	3118.7	1383.6	311.98	442.18	1885.9	3918.4	3118.7	0.44:0.10:0.14:0.60:1.26:1.00	1068.9	3256.5	1068.9	3256.5	0.33:1.00	104752	Exosome complex exonuclease RRP6 OS=Rhodosporidium toruloides (strain NP11) OX=1130832 GN=RHTO_02258 PE=4 SV=1
3427	3049	M7WL60|M7WL60_RHOT1	5.26	3	1	1		1508.6	108.08	718.96	286.8	156.91	114.51	1508.6	108.08	718.96	286.8	156.91	114.51	13.17:0.94:6.28:2.50:1.37:1.00	966.47	311.14	966.47	311.14	3.11:1.00	61579	Golgi matrix protein OS=Rhodosporidium toruloides (strain NP11) OX=1130832 GN=RHTO_05842 PE=4 SV=1
178	260	M7WRW9|M7WRW9_RHOT1	5.24	19	21	21	Carbamidomethylation; Acetylation (N-term); Deamidation (NQ); Oxidation (M)	157090	222380	213060	78272	81052	56608	46011	73424	81495	16932	24278	15858	2.90:4.63:5.14:1.07:1.53:1.00	225480	73065	76208	19022	4.01:1.00	164442	ABC transporter OS=Rhodosporidium toruloides (strain NP11) OX=1130832 GN=RHTO_02583 PE=4 SV=1
431	1219	M7WM31|M7WM31_RHOT1	5.24	7	5	5	Acetylation (N-term)	11311	2503.4	10188	22842	27164	21467	8590.5	938.24	8014.8	20444	24885	18162	0.47:0.05:0.44:1.13:1.37:1.00	10117	23824	7604.5	21164	0.36:1.00	121580	DNA repair protein Rad4 OS=Rhodosporidium toruloides (strain NP11) OX=1130832 GN=RHTO_05468 PE=3 SV=1
4940	11984	M7WJ77|M7WJ77_RHOT1	5.23	18	1	1	Carbamidomethylation	14247	46080	14546	5787.1	5707.7	3777.8	14247	46080	14546	5787.1	5707.7	3777.8	3.77:12.20:3.85:1.53:1.51:1.00	24958	5090.8	24958	5090.8	4.90:1.00	12038	C4-dicarboxylate transporter malic acid transport (Fragment) OS=Rhodosporidium toruloides (strain NP11) OX=1130832 GN=RHTO_07389 PE=3 SV=1
1706	3267	M7X352|M7X352_RHOT1	5.23	0	1	1		11106	13956	7791.4	2308.8	2299.9	2343.6	11106	13956	7791.4	2308.8	2299.9	2343.6	4.74:5.95:3.32:0.99:0.98:1.00	10951	2317.4	10951	2317.4	4.73:1.00	392621	Reverse transcriptase OS=Rhodosporidium toruloides (strain NP11) OX=1130832 GN=RHTO_06708 PE=4 SV=1
4670	9299	M7X733|M7X733_RHOT1	5.22	3	1	1		0	0	99.66	1342.8	2203.4	1101.2	0	0	99.66	1342.8	2203.4	1101.2	0:0:0.09:1.22:2.00:1.00	99.66	1549.1	99.66	1549.1	0.06:1.00	43966	UL46 OS=Rhodosporidium toruloides (strain NP11) OX=1130832 GN=RHTO_00594 PE=4 SV=1
1627	1427	M7X6L4|M7X6L4_RHOT1	5.22	17	6	6		29477	8840.6	22924	38888	59325	67525	20819	1554.9	17922	32906	48692	57379	0.36:0.03:0.31:0.57:0.85:1.00	25850	55246	17831	46326	0.38:1.00	58309	NADPH:adrenodoxin oxidoreductase mitochondrial OS=Rhodosporidium toruloides (strain NP11) OX=1130832 GN=RHTO_04491 PE=3 SV=1
3663	2876	M7XJ60|M7XJ60_RHOT1	5.2	7	2	2	Carbamidomethylation	4830.6	8674.1	7844.2	1721.8	1858.7	1217.1	4830.6	8674.1	7844.2	1721.8	1858.7	1217.1	3.97:7.13:6.44:1.41:1.53:1.00	8138.9	1599.2	8138.9	1599.2	5.09:1.00	61961	Autophagy-related protein OS=Rhodosporidium toruloides (strain NP11) OX=1130832 GN=RHTO_06993 PE=3 SV=1
686	653	M7XN95|M7XN95_RHOT1	5.2	52	16	16	Carbamidomethylation; Acetylation (N-term); Deamidation (NQ); Oxidation (M)	275610	159940	247720	102460	140370	106670	154600	101910	136810	32022	39104	43187	3.58:2.36:3.17:0.74:0.91:1.00	278910	118860	156690	38104	4.11:1.00	31654	Adenylate kinase OS=Rhodosporidium toruloides (strain NP11) OX=1130832 GN=ADK1 PE=3 SV=1
4087	5835	M7XEQ3|M7XEQ3_RHOT1	5.19	4	1	1	Carbamidomethylation	62209	185100	103950	21891	26122	28979	62209	185100	103950	21891	26122	28979	2.15:6.39:3.59:0.76:0.90:1.00	117090	25664	117090	25664	4.56:1.00	39462	Macrofage activating glycoprotein OS=Rhodosporidium toruloides (strain NP11) OX=1130832 GN=RHTO_05860 PE=4 SV=1
3467	4358	M7WZT8|M7WZT8_RHOT1	5.16	6	2	2		3465.9	3555	2594	15578	16749	7640.3	3465.9	3555	2594	15578	16749	7640.3	0.45:0.47:0.34:2.04:2.19:1.00	3662.6	13323	3662.6	13323	0.27:1.00	48680	Inosine/uridine-preferring nucleoside hydrolase OS=Rhodosporidium toruloides (strain NP11) OX=1130832 GN=RHTO_07079 PE=3 SV=1
1454	3310	M7XEZ4|M7XEZ4_RHOT1	5.16	2	1	1	Deamidation (NQ)	382.09	4487.5	813.83	325.58	368.38	576.88	382.09	4487.5	813.83	325.58	368.38	576.88	0.66:7.78:1.41:0.56:0.64:1.00	1894.5	423.61	1894.5	423.61	4.47:1.00	95988	Clr2_transil domain-containing protein OS=Rhodosporidium toruloides (strain NP11) OX=1130832 GN=RHTO_00683 PE=4 SV=1
1520	4359	M7X6N4|M7X6N4_RHOT1	5.15	1	1	1		483.4	0	495.44	921.59	1368.7	1528.1	483.4	0	495.44	921.59	1368.7	1528.1	0.32:0:0.32:0.60:0.90:1.00	489.42	1272.8	489.42	1272.8	0.38:1.00	131633	DUF726 domain protein OS=Rhodosporidium toruloides (strain NP11) OX=1130832 GN=RHTO_00449 PE=3 SV=1
2523	2426	M7XFC0|M7XFC0_RHOT1	5.15	7	3	3	Carbamidomethylation	12345	31462	16075	4525.3	5934.3	6072.3	12345	31462	16075	4525.3	5934.3	6072.3	2.03:5.18:2.65:0.75:0.98:1.00	22198	5594.2	22198	5594.2	3.97:1.00	59840	Integral membrane protein OS=Rhodosporidium toruloides (strain NP11) OX=1130832 GN=RHTO_05540 PE=4 SV=1
2972	2617	M7XYK4|M7XYK4_RHOT1	5.14	26	4	4	Carbamidomethylation	84647	18542	35139	136670	153460	181890	84322	16155	34240	136060	152810	181120	0.47:0.09:0.19:0.75:0.84:1.00	60305	157340	59101	156660	0.38:1.00	21112	Cell division control protein 42 homolog OS=Rhodosporidium toruloides (strain NP11) OX=1130832 GN=RHTO_03106 PE=3 SV=1
199	197	M7XF55|M7XF55_RHOT1	5.12	11	9	9	Carbamidomethylation	77816	45378	60044	21527	18756	17743	50491	38556	40574	12676	12224	10999	4.59:3.51:3.69:1.15:1.11:1.00	70362	20187	47805	11966	3.99:1.00	160568	ATP-binding cassette subfamily B (MDR/TAP) member 1 OS=Rhodosporidium toruloides (strain NP11) OX=1130832 GN=RHTO_00748 PE=4 SV=1
4833	10997	M7WWR2|M7WWR2_RHOT1	5.11	12	1	1		989.64	408.86	268.94	4617.9	5527.8	4236.7	989.64	408.86	268.94	4617.9	5527.8	4236.7	0.23:0.10:0.06:1.09:1.30:1.00	698.44	4794.1	698.44	4794.1	0.15:1.00	18552	DUF1767 domain-containing protein OS=Rhodosporidium toruloides (strain NP11) OX=1130832 GN=RHTO_01014 PE=4 SV=1
465	430	M7WWD6|M7WWD6_RHOT1	5.1	53	14	14	Oxidation (M)	242700	102920	143390	250740	359100	427060	98867	14592	58798	137440	193380	202340	0.49:0.07:0.29:0.68:0.96:1.00	190460	346140	72048	177720	0.41:1.00	43927	Mitochondrial trans-2-enoyl-CoA reductase OS=Rhodosporidium toruloides (strain NP11) OX=1130832 GN=RHTO_00685 PE=4 SV=1
860	810	M7X0X5|M7X0X5_RHOT1	5.1	64	13	13	Carbamidomethylation; Acetylation (N-term); Deamidation (NQ); Oxidation (M)	825840	259800	447400	1157400	1262400	1512100	490820	116520	300380	647120	793520	816680	0.60:0.14:0.37:0.79:0.97:1.00	616930	1311300	361910	752440	0.48:1.00	34966	Trp repressor binding protein OS=Rhodosporidium toruloides (strain NP11) OX=1130832 GN=RHTO_07025 PE=3 SV=1
599	221	M7WKA2|M7WKA2_RHOT1	5.1	31	18	18	Carbamidomethylation; Deamidation (NQ)	130540	162440	129340	72231	102140	73105	56318	95640	59763	19573	28058	16864	3.34:5.67:3.54:1.16:1.66:1.00	163730	85089	80637	21807	3.70:1.00	99599	Coatomer subunit beta' OS=Rhodosporidium toruloides (strain NP11) OX=1130832 GN=RHTO_06536 PE=3 SV=1
4798	5795	M7XY45|M7XY45_RHOT1	5.1	5	1	1		247.09	3382.1	215.14	151.22	218.65	172.6	247.09	3382.1	215.14	151.22	218.65	172.6	1.43:19.59:1.25:0.88:1.27:1.00	1281.4	180.82	1281.4	180.82	7.09:1.00	41715	Protein of centromere protein Cenp-O family OS=Rhodosporidium toruloides (strain NP11) OX=1130832 GN=RHTO_02941 PE=3 SV=1
2738	5148	M7WN92|M7WN92_RHOT1	5.1	2	1	1		181.21	0	0	943.51	1573.2	815.18	181.21	0	0	943.51	1573.2	815.18	0.22:0:0:1.16:1.93:1.00	181.21	1110.6	181.21	1110.6	0.16:1.00	100645	Histone deacetylation protein Rxt3 OS=Rhodosporidium toruloides (strain NP11) OX=1130832 GN=RHTO_04482 PE=4 SV=1
344	1536	M7WMQ8|M7WMQ8_RHOT1	5.1	10	5	5		9971.6	3606.7	6572.7	31639	38064	24089	8500.1	3606.7	6515.5	22906	28491	19136	0.44:0.19:0.34:1.20:1.49:1.00	9400.3	31264	8108.9	23511	0.34:1.00	95534	RNA-binding protein OS=Rhodosporidium toruloides (strain NP11) OX=1130832 GN=RHTO_01444 PE=4 SV=1
845	533	M7XPW4|M7XPW4_RHOT1	5.09	27	11	11	Carbamidomethylation; Oxidation (M)	30839	50043	30520	69662	98644	173360	11576	11652	9109.8	33508	47710	72994	0.16:0.16:0.12:0.46:0.65:1.00	42335	115070	13229	51404	0.26:1.00	58523	Acyl-CoA dehydrogenase OS=Rhodosporidium toruloides (strain NP11) OX=1130832 GN=RHTO_00397 PE=3 SV=1
1331	1071	M7WZ22|M7WZ22_RHOT1	5.09	34	8	8	Carbamidomethylation	61621	63940	65911	22492	31944	20264	42350	49758	48265	8679.6	14653	11752	3.60:4.23:4.11:0.74:1.25:1.00	73801	24982	55347	11777	4.70:1.00	37915	Glyoxylate reductase OS=Rhodosporidium toruloides (strain NP11) OX=1130832 GN=RHTO_07663 PE=3 SV=1
1970	2228	M7WDW4|M7WDW4_RHOT1	5.08	18	3	3	Carbamidomethylation	4705.6	646.96	2425.5	10075	12547	6824.5	4705.6	646.96	2425.5	10075	12547	6824.5	0.69:0.09:0.36:1.48:1.84:1.00	3352	9815.6	3352	9815.6	0.34:1.00	34967	Coiled-coil domain-containing protein 137 OS=Rhodosporidium toruloides (strain NP11) OX=1130832 GN=RHTO_05864 PE=4 SV=1
257	129	M7WVK0|M7WVK0_RHOT1	5.08	38	22	22	Carbamidomethylation; Oxidation (M)	139680	118520	167430	196880	233310	222490	19847	12997	23475	52924	79217	59695	0.33:0.22:0.39:0.89:1.33:1.00	166570	218250	22881	63945	0.36:1.00	89367	RNA helicase OS=Rhodosporidium toruloides (strain NP11) OX=1130832 GN=RHTO_04801 PE=4 SV=1
2774	2653	M7WJR4|M7WJR4_RHOT1	5.06	19	6	6	Carbamidomethylation	77839	190310	50997	43340	51217	33256	54357	179940	42107	29494	31762	21450	2.53:8.39:1.96:1.38:1.48:1.00	118660	43905	101260	28623	3.54:1.00	27913	Gamma interferon inducible lysosomal thiol reductase GILT family protein OS=Rhodosporidium toruloides (strain NP11) OX=1130832 GN=RHTO_06552 PE=3 SV=1
2806	2188	M7WVH9|M7WVH9_RHOT1	5.06	17	3	3	Carbamidomethylation; Oxidation (M)	42650	24397	38257	16287	25396	17724	36186	22808	31988	6590.8	7984.1	10120	3.58:2.25:3.16:0.65:0.79:1.00	41469	20729	34780	9158.1	3.80:1.00	25041	ThiJ/PfpI domain protein OS=Rhodosporidium toruloides (strain NP11) OX=1130832 GN=RHTO_04781 PE=4 SV=1
4141	11134	M7X601|M7X601_RHOT1	5.06	4	1	1	Carbamidomethylation	97.359	0	124.02	251.08	285.57	372.52	97.359	0	124.02	251.08	285.57	372.52	0.26:0:0.33:0.67:0.77:1.00	110.69	303.06	110.69	303.06	0.37:1.00	41554	DNA repair protein rad14 OS=Rhodosporidium toruloides (strain NP11) OX=1130832 GN=RHTO_05272 PE=4 SV=1
2324	2701	M7XME8|M7XME8_RHOT1	5.06	7	2	2	Oxidation (M)	11632	12327	7201.1	2991.8	3193	2004.8	11632	12327	7201.1	2991.8	3193	2004.8	5.80:6.15:3.59:1.49:1.59:1.00	11687	2729.9	11687	2729.9	4.28:1.00	54057	Glutamate 5-kinase OS=Rhodosporidium toruloides (strain NP11) OX=1130832 GN=RHTO_02811 PE=3 SV=1
4913	11175	M7WQZ7|M7WQZ7_RHOT1	5.05	21	1	1		342.18	0	1516.3	457.74	462.08	12062	342.18	0	1516.3	457.74	462.08	12062	0.03:0:0.13:0.04:0.04:1.00	929.26	4327.3	929.26	4327.3	0.21:1.00	8626	Uncharacterized protein OS=Rhodosporidium toruloides (strain NP11) OX=1130832 GN=RHTO_07848 PE=4 SV=1
299	40	M7X2J2|M7X2J2_RHOT1	5.05	45	27	27	Carbamidomethylation; Deamidation (NQ); Oxidation (M); Acetylation (N-term)	414600	241250	364590	569200	719450	679620	76290	36639	77083	176810	240460	203410	0.38:0.18:0.38:0.87:1.18:1.00	404890	658450	72100	206900	0.35:1.00	78854	NADPH--cytochrome P450 reductase OS=Rhodosporidium toruloides (strain NP11) OX=1130832 GN=RHTO_06309 PE=3 SV=1
1641	3468	M7Y063|M7Y063_RHOT1	5.04	3	1	1		427.37	0	355.62	579.24	844.86	1781.2	427.37	0	355.62	579.24	844.86	1781.2	0.24:0:0.20:0.33:0.47:1.00	391.5	1068.4	391.5	1068.4	0.37:1.00	72392	ERCC4 domain containing protein OS=Rhodosporidium toruloides (strain NP11) OX=1130832 GN=RHTO_00411 PE=3 SV=1
1150	1062	M7XJ56|M7XJ56_RHOT1	5.03	51	10	10	Carbamidomethylation; Oxidation (M)	587040	517590	474260	205800	233420	209070	468590	362380	376780	131670	138280	106420	4.40:3.41:3.54:1.24:1.30:1.00	608880	216100	472850	125450	3.77:1.00	20393	60S ribosomal protein L20 OS=Rhodosporidium toruloides (strain NP11) OX=1130832 GN=RHTO_03737 PE=3 SV=1
2810	1896	M7WK33|M7WK33_RHOT1	5.02	11	2	2	Acetylation (N-term)	2230.9	0	1221	9553.8	11742	6956.2	2230.9	0	1221	9553.8	11742	6956.2	0.32:0:0.18:1.37:1.69:1.00	1726	9417.2	1726	9417.2	0.18:1.00	50310	Sphingosine kinase 1 OS=Rhodosporidium toruloides (strain NP11) OX=1130832 GN=RHTO_05947 PE=4 SV=1
2539	3489	M7XI31|M7XI31_RHOT1	5.01	3	1	1		256.69	0	106.05	638.98	1143.4	698.83	256.69	0	106.05	638.98	1143.4	698.83	0.37:0:0.15:0.91:1.64:1.00	362.74	827.07	362.74	827.07	0.44:1.00	58184	Phosphatidylinositol-3 4 5-trisphosphate 3-phosphatase OS=Rhodosporidium toruloides (strain NP11) OX=1130832 GN=RHTO_04080 PE=4 SV=1
381	531	M7X710|M7X710_RHOT1	5	59	20	20	Carbamidomethylation; Acetylation (N-term); Deamidation (NQ); Oxidation (M)	954670	236030	587880	1086400	1135500	983810	339270	46196	218260	553550	577270	475430	0.71:0.10:0.46:1.16:1.21:1.00	749800	1070700	243510	535670	0.45:1.00	41113	Proliferation-associated protein 2G4 OS=Rhodosporidium toruloides (strain NP11) OX=1130832 GN=RHTO_00278 PE=3 SV=1
2488	3567	M7XPD1|M7XPD1_RHOT1	4.99	9	2	2		3196.1	1985.9	1283.1	7609.7	6862.7	10844	3196.1	1985.9	1283.1	7609.7	6862.7	10844	0.29:0.18:0.12:0.70:0.63:1.00	2838.3	8438.9	2838.3	8438.9	0.34:1.00	35510	NmrA-like domain containing protein OS=Rhodosporidium toruloides (strain NP11) OX=1130832 GN=RHTO_00162 PE=4 SV=1
2498	3083	M7WFW6|M7WFW6_RHOT1	4.99	14	2	2		2986.8	0	2473.1	5377	9058.3	5392.5	2986.8	0	2473.1	5377	9058.3	5392.5	0.55:0:0.46:1.00:1.68:1.00	3051.2	6609.3	3051.2	6609.3	0.46:1.00	31357	Protein AF-9 homolog OS=Rhodosporidium toruloides (strain NP11) OX=1130832 GN=YAF9 PE=3 SV=1
1918	1552	M7XPB5|M7XPB5_RHOT1	4.96	11	4	4		5274.7	806.9	3703	14897	12427	10111	5098.1	384.86	3599.6	14161	12245	8750.9	0.58:0.04:0.41:1.62:1.40:1.00	4224.6	12478	3990.6	11719	0.34:1.00	57719	HECT domain-containing protein OS=Rhodosporidium toruloides (strain NP11) OX=1130832 GN=RHTO_01268 PE=4 SV=1
1868	1523	M7XEL5|M7XEL5_RHOT1	4.96	6	3	3	Carbamidomethylation	14479	24556	17753	6845.9	7261.1	2519.9	14479	24556	17753	6845.9	7261.1	2519.9	5.75:9.74:7.05:2.72:2.88:1.00	21245	5913.2	21245	5913.2	3.59:1.00	77771	Proteophosphoglycan 5 OS=Rhodosporidium toruloides (strain NP11) OX=1130832 GN=RHTO_01003 PE=4 SV=1
1865	2672	M7WRM4|M7WRM4_RHOT1	4.95	9	3	3		4518.6	1057.7	6194.2	12345	15231	13894	4518.6	1057.7	6194.2	12345	15231	13894	0.33:0.08:0.45:0.89:1.10:1.00	5829.2	13823	5829.2	13823	0.42:1.00	54639	Base-excision DNA repair protein OS=Rhodosporidium toruloides (strain NP11) OX=1130832 GN=RHTO_03454 PE=4 SV=1
2244	818	M7XKI3|M7XKI3_RHOT1	4.95	27	7	7	Acetylation (N-term)	110810	81328	62917	29004	47071	49570	77019	73152	46314	13092	21321	26358	2.92:2.78:1.76:0.50:0.81:1.00	97522	42015	74558	20257	3.68:1.00	46951	O-acetylhomoserine aminocarboxypropyltransferase OS=Rhodosporidium toruloides (strain NP11) OX=1130832 GN=RHTO_02616 PE=3 SV=1
4041	3622	M7WDQ5|M7WDQ5_RHOT1	4.94	8	1	1		2544.5	605.46	3075.4	6308.1	4822	10696	2544.5	605.46	3075.4	6308.1	4822	10696	0.24:0.06:0.29:0.59:0.45:1.00	2075.1	7275.5	2075.1	7275.5	0.29:1.00	21211	Protein of integral membrane protein Mpv17/PMP23 family OS=Rhodosporidium toruloides (strain NP11) OX=1130832 GN=RHTO_05799 PE=3 SV=1
1888	1846	M7XLJ9|M7XLJ9_RHOT1	4.94	19	5	5		19248	2433.6	20050	46584	56982	38346	17019	2433.6	18879	41300	54426	36318	0.47:0.07:0.52:1.14:1.50:1.00	19368	47825	17351	44015	0.39:1.00	49756	Ribosome biogenesis protein NOP53 OS=Rhodosporidium toruloides (strain NP11) OX=1130832 GN=RHTO_04929 PE=3 SV=1
2569	2793	M7WV38|M7WV38_RHOT1	4.93	12	3	3		15481	7623.4	10838	33377	52162	39458	15481	7623.4	10838	33377	52162	39458	0.39:0.19:0.27:0.85:1.32:1.00	13906	41666	13906	41666	0.33:1.00	34319	Peroxisomal membrane protein Pmp47 OS=Rhodosporidium toruloides (strain NP11) OX=1130832 GN=RHTO_01166 PE=3 SV=1
4631	9539	M7WS50|M7WS50_RHOT1	4.9	43	2	2	Carbamidomethylation	1892.4	1288.7	1662.6	6054.6	6791.2	5844.2	1892.4	1288.7	1662.6	6054.6	6791.2	5844.2	0.32:0.22:0.28:1.04:1.16:1.00	1942.6	6230	1942.6	6230	0.31:1.00	11488	Ras-associating domain-containing protein OS=Rhodosporidium toruloides (strain NP11) OX=1130832 GN=RHTO_07121 PE=4 SV=1
2685	2221	M7WVG0|M7WVG0_RHOT1	4.89	17	3	3		20956	12690	15185	75980	89319	22810	20956	12690	15185	75980	89319	22810	0.92:0.56:0.67:3.33:3.92:1.00	16643	63334	16643	63334	0.26:1.00	34286	Exosome complex exonuclease RRP42 OS=Rhodosporidium toruloides (strain NP11) OX=1130832 GN=RHTO_01487 PE=3 SV=1
4220	4587	M7XZ96|M7XZ96_RHOT1	4.87	5	1	1		1137.2	0	785.27	2704.9	4538.1	4570.9	1137.2	0	785.27	2704.9	4538.1	4570.9	0.25:0:0.17:0.59:0.99:1.00	961.24	3938	961.24	3938	0.24:1.00	41975	Homocysteine S-methyltransferase OS=Rhodosporidium toruloides (strain NP11) OX=1130832 GN=RHTO_00071 PE=4 SV=1
3649	10146	M7XBI1|M7XBI1_RHOT1	4.87	2	1	1		439.73	0	221.07	2059.6	523.8	5357.8	439.73	0	221.07	2059.6	523.8	5357.8	0.08:0:0.04:0.38:0.10:1.00	330.4	2647.1	330.4	2647.1	0.12:1.00	62660	Proteophosphoglycan ppg4 OS=Rhodosporidium toruloides (strain NP11) OX=1130832 GN=RHTO_01995 PE=4 SV=1
1210	2746	M7WS77|M7WS77_RHOT1	4.86	3	2	2		1318.8	716.72	269.93	2669.3	3464	2772.2	1318.8	716.72	269.93	2669.3	3464	2772.2	0.48:0.26:0.10:0.96:1.25:1.00	1332.8	2968.5	1332.8	2968.5	0.45:1.00	94106	Protein-nucleus import-related protein OS=Rhodosporidium toruloides (strain NP11) OX=1130832 GN=RHTO_07156 PE=4 SV=1
4051	5069	M7XDW4|M7XDW4_RHOT1	4.86	12	2	2		27910	47766	39961	6547.1	8802.9	11017	27910	47766	39961	6547.1	8802.9	11017	2.53:4.34:3.63:0.59:0.80:1.00	44282	8788.9	44282	8788.9	5.04:1.00	29576	Integral membrane protein OS=Rhodosporidium toruloides (strain NP11) OX=1130832 GN=RHTO_06503 PE=4 SV=1
1376	996	M7X753|M7X753_RHOT1	4.85	47	11	11	Carbamidomethylation; Deamidation (NQ); Oxidation (M)	160020	112780	125800	241930	257000	227000	82595	26919	67841	179350	180490	150200	0.55:0.18:0.45:1.19:1.20:1.00	153900	242220	69158	170010	0.41:1.00	35458	Ubiquitin-like domain-containing protein OS=Rhodosporidium toruloides (strain NP11) OX=1130832 GN=RHTO_00609 PE=4 SV=1
4428	13992	M7XEN4|M7XEN4_RHOT1	4.85	12	1	1		126.9	0	284.28	2340.8	3490.6	3628.2	126.9	0	284.28	2340.8	3490.6	3628.2	0.03:0:0.08:0.65:0.96:1.00	205.59	3153.2	205.59	3153.2	0.07:1.00	26664	Thioredoxin family Trp26 OS=Rhodosporidium toruloides (strain NP11) OX=1130832 GN=RHTO_05845 PE=3 SV=1
1334	1362	M7WH92|M7WH92_RHOT1	4.85	58	11	11	Carbamidomethylation; Acetylation (N-term); Deamidation (NQ)	2380400	2676600	2483500	1034800	1192600	798530	1481700	1424100	1560700	673760	769630	455060	3.26:3.13:3.43:1.48:1.69:1.00	2877200	1009400	1735400	632920	2.74:1.00	21576	60S ribosomal protein l18 OS=Rhodosporidium toruloides (strain NP11) OX=1130832 GN=RHTO_04114 PE=3 SV=1
1143	1089	M7WV09|M7WV09_RHOT1	4.85	17	8	8		40473	43479	52327	113410	119460	93535	26184	17426	37707	93658	99468	79794	0.33:0.22:0.47:1.17:1.25:1.00	51282	109070	30632	90974	0.34:1.00	67320	Bifunctional lycopene cyclase/phytoene synthase OS=Rhodosporidium toruloides (strain NP11) OX=1130832 GN=RHTO_04605 PE=3 SV=1
158	156	M7XMB0|M7XMB0_RHOT1	4.84	34	23	23	Carbamidomethylation; Acetylation (N-term); Deamidation (NQ); Oxidation (M)	203390	181670	177780	339400	376020	456770	79401	63605	61430	182130	182940	205640	0.39:0.31:0.30:0.89:0.89:1.00	223650	391540	81292	190240	0.43:1.00	107513	Calcium-transporting ATPase OS=Rhodosporidium toruloides (strain NP11) OX=1130832 GN=RHTO_02776 PE=3 SV=1
2793	2990	M7WT85|M7WT85_RHOT1	4.84	4	1	1		5387.6	8000.3	5097.4	1649.2	1827.3	618.9	5387.6	8000.3	5097.4	1649.2	1827.3	618.9	8.71:12.93:8.24:2.66:2.95:1.00	7094.4	1706.6	7094.4	1706.6	4.16:1.00	59219	Vacuolar amino acid permease OS=Rhodosporidium toruloides (strain NP11) OX=1130832 GN=RHTO_06821 PE=4 SV=1
2478	1517	M7XIT3|M7XIT3_RHOT1	4.83	37	6	6	Carbamidomethylation	23025	29642	21989	10989	10832	5506.6	17984	27686	18877	7216.6	8266.4	3368.8	5.34:8.22:5.60:2.14:2.45:1.00	26708	9381.2	22692	6283.9	3.61:1.00	27412	Ras-related protein Rab-4B OS=Rhodosporidium toruloides (strain NP11) OX=1130832 GN=RHTO_06838 PE=4 SV=1
630	673	M7WQF8|M7WQF8_RHOT1	4.83	15	6	6	Carbamidomethylation	36533	7600.3	15642	64083	75040	49145	29825	5489.3	12024	57325	62118	36968	0.81:0.15:0.33:1.55:1.68:1.00	24889	62756	19285	52137	0.37:1.00	68960	DNA dependent ATPase OS=Rhodosporidium toruloides (strain NP11) OX=1130832 GN=RHTO_08095 PE=4 SV=1
430	2428	M7WZD1|M7WZD1_RHOT1	4.82	3	3	3		1977.8	324.08	1033.9	3752.4	4574.5	4083.5	1977.8	324.08	1033.9	3752.4	4574.5	4083.5	0.48:0.08:0.25:0.92:1.12:1.00	1655.4	4136.8	1655.4	4136.8	0.40:1.00	187401	SH3 domain protein OS=Rhodosporidium toruloides (strain NP11) OX=1130832 GN=RHTO_00435 PE=4 SV=1
135	367	M7WL18|M7WL18_RHOT1	4.82	65	19	19	Carbamidomethylation; Deamidation (NQ); Oxidation (M)	829470	443050	707100	1086700	1372300	1579200	311730	117490	273690	551630	647840	654100	0.48:0.18:0.42:0.84:0.99:1.00	778770	1347700	272670	617860	0.44:1.00	43557	Acetyl-CoA C-acetyltransferase OS=Rhodosporidium toruloides (strain NP11) OX=1130832 GN=RHTO_02048 PE=3 SV=1
1203	2531	M7XB76|M7XB76_RHOT1	4.82	36	6	6	Acetylation (N-term); Deamidation (NQ); Oxidation (M)	1714300	447120	1010400	467240	507530	412570	1554600	415200	894030	326980	437460	284800	5.46:1.46:3.14:1.15:1.54:1.00	1270200	465610	1136100	349750	3.25:1.00	16894	40S ribosomal protein s15 OS=Rhodosporidium toruloides (strain NP11) OX=1130832 GN=RHTO_02176 PE=3 SV=1
2101	1371	M7XQB5|M7XQB5_RHOT1	4.81	21	6	6	Carbamidomethylation; Oxidation (M)	137500	207590	126650	45978	80649	83917	112440	164540	102500	26553	45181	51266	2.19:3.21:2.00:0.52:0.88:1.00	177280	70181	143060	41000	3.49:1.00	37701	Cell cycle arrest protein BUB3 OS=Rhodosporidium toruloides (strain NP11) OX=1130832 GN=RHTO_00677 PE=4 SV=1
2280	1834	M7WQH3|M7WQH3_RHOT1	4.81	25	5	5		41208	2345	25371	50998	65190	49587	21798	384.16	18643	47430	47036	35603	0.61:0.02:0.52:1.33:1.32:1.00	29663	56515	17695	43356	0.41:1.00	38791	tRNA (guanine-N(7)-)-methyltransferase OS=Rhodosporidium toruloides (strain NP11) OX=1130832 GN=TRM8 PE=3 SV=1
96	162	M7WW72|M7WW72_RHOT1	4.8	37	29	29	Carbamidomethylation; Oxidation (M)	248890	238080	254930	332440	440120	441140	42593	44705	51038	120000	156230	140590	0.30:0.32:0.36:0.85:1.11:1.00	287030	404960	54368	138940	0.39:1.00	101735	AFG3 family protein OS=Rhodosporidium toruloides (strain NP11) OX=1130832 GN=RHTO_05017 PE=3 SV=1
1287	1696	M7WX59|M7WX59_RHOT1	4.8	7	5	5	Carbamidomethylation	5336.8	2171.3	5098.9	12584	14355	15438	3779.2	2171.3	3880.7	11927	12060	13612	0.28:0.16:0.29:0.88:0.89:1.00	5444.8	14354	3869.3	12533	0.31:1.00	121181	Bromodomain-containing factor 1 OS=Rhodosporidium toruloides (strain NP11) OX=1130832 GN=RHTO_08019 PE=4 SV=1
4416	10697	M7XLQ9|M7XLQ9_RHOT1	4.79	3	1	1		374.74	2121.3	121.85	126.34	114.75	0	374.74	2121.3	121.85	126.34	114.75	0	64.00:64.00:64.00:64.00:64.00:-	872.63	120.54	872.63	120.54	7.24:1.00	30869	ER membrane protein complex subunit 3 OS=Rhodosporidium toruloides (strain NP11) OX=1130832 GN=RHTO_05014 PE=3 SV=1
141	72	M7WNZ9|M7WNZ9_RHOT1	4.79	57	27	27	Carbamidomethylation; Acetylation (N-term); Deamidation (NQ); Oxidation (M)	2829500	1899300	2224300	3323700	4349200	4070500	853420	393590	604700	1460100	1982500	1712500	0.50:0.23:0.35:0.85:1.16:1.00	2682300	3917300	727370	1718400	0.42:1.00	61313	Glucose-6-phosphate isomerase OS=Rhodosporidium toruloides (strain NP11) OX=1130832 GN=RHTO_04058 PE=3 SV=1
3840	5118	M7WWR5|M7WWR5_RHOT1	4.78	10	1	1		168.6	0	0	219.95	556.01	620.07	168.6	0	0	219.95	556.01	620.07	0.27:0:0:0.35:0.90:1.00	168.6	465.34	168.6	465.34	0.36:1.00	27121	HMG box domain-containing protein OS=Rhodosporidium toruloides (strain NP11) OX=1130832 GN=RHTO_01019 PE=4 SV=1
614	621	M7X2Z7|M7X2Z7_RHOT1	4.77	35	12	12	Acetylation (N-term); Oxidation (M)	128990	49496	127100	170560	206050	185250	43522	12869	40855	102920	112520	111590	0.39:0.12:0.37:0.92:1.01:1.00	123180	187530	39783	109010	0.36:1.00	58402	Phenylalanine--tRNA ligase OS=Rhodosporidium toruloides (strain NP11) OX=1130832 GN=RHTO_04871 PE=3 SV=1
3485	2272	M7X3T6|M7X3T6_RHOT1	4.77	30	4	4	Carbamidomethylation; Oxidation (M)	26022	39813	22461	8387.1	8395.3	7878.9	23343	38227	18984	7421.1	6557.6	7055.4	3.31:5.42:2.69:1.05:0.93:1.00	31903	9327.1	28547	7643.1	3.73:1.00	22851	COPII-coated vesicle protein OS=Rhodosporidium toruloides (strain NP11) OX=1130832 GN=RHTO_04925 PE=3 SV=1
1568	1785	M7WYV8|M7WYV8_RHOT1	4.77	52	8	8	Carbamidomethylation; Acetylation (N-term); Deamidation (NQ); Oxidation (M)	495160	336280	507060	174890	250960	209870	434490	319870	437090	101460	128190	137840	3.15:2.32:3.17:0.74:0.93:1.00	495070	211900	435090	122500	3.55:1.00	13742	40S ribosomal protein s20 OS=Rhodosporidium toruloides (strain NP11) OX=1130832 GN=RHTO_07911 PE=3 SV=1
1373	836	M7X693|M7X693_RHOT1	4.76	45	8	8	Carbamidomethylation; Oxidation (M)	136000	39912	116100	157670	227700	205730	67811	14049	63042	115570	172910	143930	0.47:0.10:0.44:0.80:1.20:1.00	119080	198020	58211	144140	0.40:1.00	41393	Thiosulfate/3-mercaptopyruvate sulfurtransferase OS=Rhodosporidium toruloides (strain NP11) OX=1130832 GN=RHTO_05136 PE=4 SV=1
3157	2964	M7X657|M7X657_RHOT1	4.76	4	1	1		232.29	0	44.935	157.4	799.48	89.728	232.29	0	44.935	157.4	799.48	89.728	2.59:0:0.50:1.75:8.91:1.00	138.61	348.87	138.61	348.87	0.40:1.00	73847	RNA-binding protein 25 OS=Rhodosporidium toruloides (strain NP11) OX=1130832 GN=RHTO_00244 PE=4 SV=1
51	104	M7X473|M7X473_RHOT1	4.75	43	47	47	Carbamidomethylation; Acetylation (N-term); Deamidation (NQ); Oxidation (M)	993700	286720	794690	1674500	1985500	1762700	321470	84050	228570	549650	553920	545160	0.59:0.15:0.42:1.01:1.02:1.00	832540	1808600	250050	549580	0.45:1.00	165973	Eukaryotic translation initiation factor 3 subunit CLU1/TIF31 OS=Rhodosporidium toruloides (strain NP11) OX=1130832 GN=RHTO_05090 PE=4 SV=1
742	1829	M7WM79|M7WM79_RHOT1	4.75	5	4	4		2273.7	561.94	1222.2	4047	5351.1	6142.1	1565.2	0	1005.5	3434.7	4693.3	5685.8	0.28:0:0.18:0.60:0.83:1.00	2136.1	5180.1	1640.4	4604.6	0.36:1.00	139970	PX domain-containing protein OS=Rhodosporidium toruloides (strain NP11) OX=1130832 GN=RHTO_01672 PE=4 SV=1
1996	1208	M7WX17|M7WX17_RHOT1	4.75	23	10	10	Carbamidomethylation; Deamidation (NQ); Oxidation (M)	44071	51923	29775	52638	72718	59565	17697	7568.3	11809	38767	44972	35688	0.50:0.21:0.33:1.09:1.26:1.00	48139	62478	14800	39809	0.37:1.00	68716	Protein of auxin efflux carrier family OS=Rhodosporidium toruloides (strain NP11) OX=1130832 GN=RHTO_00674 PE=4 SV=1
2449	3981	M7X1I6|M7X1I6_RHOT1	4.74	2	1	1		390.44	0	131.34	647.57	1087.4	718.34	390.44	0	131.34	647.57	1087.4	718.34	0.54:0:0.18:0.90:1.51:1.00	260.89	817.75	260.89	817.75	0.32:1.00	84402	Membrane anchor Opy2 N-terminal domain containing protein OS=Rhodosporidium toruloides (strain NP11) OX=1130832 GN=RHTO_07029 PE=4 SV=1
1060	4246	M7X9M7|M7X9M7_RHOT1	4.74	1	1	1		3486.1	5699.3	2247.2	436.76	1419.2	1247.4	3486.1	5699.3	2247.2	436.76	1419.2	1247.4	2.79:4.57:1.80:0.35:1.14:1.00	4077.6	1551.7	4077.6	1551.7	2.63:1.00	118351	Cell division control protein 24 OS=Rhodosporidium toruloides (strain NP11) OX=1130832 GN=RHTO_03343 PE=4 SV=1
522	593	M7XBW6|M7XBW6_RHOT1	4.73	26	14	14	Carbamidomethylation; Acetylation (N-term); Oxidation (M)	72954	38150	60621	88467	122000	177800	35135	17380	23640	59639	73994	109670	0.32:0.16:0.22:0.54:0.67:1.00	67361	130070	30008	81102	0.37:1.00	79597	Selenoprotein O OS=Rhodosporidium toruloides (strain NP11) OX=1130832 GN=RHTO_02110 PE=3 SV=1
3298	4379	M7XUD5|M7XUD5_RHOT1	4.72	10	1	1		636.46	0	1795	4312.8	4574.9	4445.3	636.46	0	1795	4312.8	4574.9	4445.3	0.14:0:0.40:0.97:1.03:1.00	1215.7	4444.4	1215.7	4444.4	0.27:1.00	26945	Forkhead-associated domain histidine triad-like protein OS=Rhodosporidium toruloides (strain NP11) OX=1130832 GN=RHTO_06907 PE=4 SV=1
3625	2794	M7WGG2|M7WGG2_RHOT1	4.72	11	2	2	Oxidation (M)	42136	68345	53081	16577	20838	19494	40081	65378	47201	15068	17596	16209	2.47:4.03:2.91:0.93:1.09:1.00	62346	18970	58124	16291	3.57:1.00	40427	Pal1-like protein OS=Rhodosporidium toruloides (strain NP11) OX=1130832 GN=RHTO_04296 PE=4 SV=1
2017	2493	M7WD50|M7WD50_RHOT1	4.71	9	2	2		1624.7	0	2830.3	4709.2	5224.9	9113.8	1624.7	0	2830.3	4709.2	5224.9	9113.8	0.18:0:0.31:0.52:0.57:1.00	2227.5	6349.3	2227.5	6349.3	0.35:1.00	28560	Translation machinery-associated protein 20 OS=Rhodosporidium toruloides (strain NP11) OX=1130832 GN=RHTO_06450 PE=4 SV=1
2522	8111	M7WSC6|M7WSC6_RHOT1	4.71	2	1	1	Carbamidomethylation	1411.5	881.19	194.29	5515.4	1325.3	3894.4	1411.5	881.19	194.29	5515.4	1325.3	3894.4	0.36:0.23:0.05:1.42:0.34:1.00	828.99	3578.4	828.99	3578.4	0.23:1.00	87197	DNA polymerase eta subunit OS=Rhodosporidium toruloides (strain NP11) OX=1130832 GN=RHTO_02386 PE=4 SV=1
1839	1418	M7WQC9|M7WQC9_RHOT1	4.71	21	7	7	Carbamidomethylation; Deamidation (NQ); Oxidation (M)	51727	95325	68795	36713	21744	23967	33781	74782	45118	22842	8847.2	12129	2.79:6.17:3.72:1.88:0.73:1.00	78368	27475	55474	14606	3.80:1.00	49776	Coproporphyrinogen oxidase OS=Rhodosporidium toruloides (strain NP11) OX=1130832 GN=RHTO_03472 PE=3 SV=1
3818	2491	M7WP88|M7WP88_RHOT1	4.7	5	2	2		976.85	9811.4	680.74	1129.1	1255.5	506.49	976.85	9811.4	680.74	1129.1	1255.5	506.49	1.93:19.37:1.34:2.23:2.48:1.00	3975.5	987.08	3975.5	987.08	4.03:1.00	79929	Endopolyphosphatase OS=Rhodosporidium toruloides (strain NP11) OX=1130832 GN=RHTO_03914 PE=4 SV=1
4377	10740	M7WV02|M7WV02_RHOT1	4.7	11	1	1		25778	45584	28784	9088	7835.7	7530.5	25778	45584	28784	9088	7835.7	7530.5	3.42:6.05:3.82:1.21:1.04:1.00	36520	8151.4	36520	8151.4	4.48:1.00	15491	Vesicle transport protein GOT1B OS=Rhodosporidium toruloides (strain NP11) OX=1130832 GN=RHTO_01337 PE=3 SV=1
4093	2741	M7XRX0|M7XRX0_RHOT1	4.68	30	4	4		11608	11605	8749.1	25412	36287	39947	10668	11605	8625.1	25009	36118	37733	0.28:0.31:0.23:0.66:0.96:1.00	12287	33882	11755	32953	0.36:1.00	24286	Elongation factor EF-1 beta subunit OS=Rhodosporidium toruloides (strain NP11) OX=1130832 GN=RHTO_07843 PE=3 SV=1
3850	6398	M7XF06|M7XF06_RHOT1	4.68	3	1	1		376.07	0	292.41	1018.6	988.43	406.46	376.07	0	292.41	1018.6	988.43	406.46	0.93:0:0.72:2.51:2.43:1.00	334.24	804.48	334.24	804.48	0.42:1.00	48998	Origin recognition complex subunit 6 OS=Rhodosporidium toruloides (strain NP11) OX=1130832 GN=RHTO_05791 PE=4 SV=1
1496	954	M7WWI5|M7WWI5_RHOT1	4.66	25	8	8	Carbamidomethylation	44945	51292	34263	11520	15182	19779	32656	31228	24878	7536.8	8334.3	7625.9	4.28:4.09:3.26:0.99:1.09:1.00	44949	15571	30393	7832.3	3.88:1.00	56129	Aromatic-L-amino-acid decarboxylase OS=Rhodosporidium toruloides (strain NP11) OX=1130832 GN=RHTO_02698 PE=3 SV=1
3432	4218	M7XMX7|M7XMX7_RHOT1	4.65	3	1	1		206.93	0	0	808.34	902.95	0	206.93	0	0	808.34	902.95	0	64.00:-:-:64.00:64.00:-	206.93	855.65	206.93	855.65	0.24:1.00	68470	F-box domain-containing protein OS=Rhodosporidium toruloides (strain NP11) OX=1130832 GN=RHTO_02967 PE=4 SV=1
3631	4513	M7XZJ3|M7XZJ3_RHOT1	4.65	3	1	1		131.59	0	218.02	1143.7	890.26	2012.9	131.59	0	218.02	1143.7	890.26	2012.9	0.07:0:0.11:0.57:0.44:1.00	174.8	1348.9	174.8	1348.9	0.13:1.00	65183	TBC domain protein Rab GTPase activator OS=Rhodosporidium toruloides (strain NP11) OX=1130832 GN=RHTO_00161 PE=4 SV=1
4252	5222	M7XDE0|M7XDE0_RHOT1	4.63	7	1	1		120.43	0	139.44	125.54	370.13	3961	120.43	0	139.44	125.54	370.13	3961	0.03:0:0.04:0.03:0.09:1.00	129.93	1485.6	129.93	1485.6	0.09:1.00	38915	SNF2-related domain containing protein OS=Rhodosporidium toruloides (strain NP11) OX=1130832 GN=RHTO_06652 PE=4 SV=1
2490	2432	M7X1X4|M7X1X4_RHOT1	4.62	23	5	5	Carbamidomethylation; Oxidation (M)	24156	100620	48001	15591	28443	17080	22632	99051	45362	14259	23135	14590	1.55:6.79:3.11:0.98:1.59:1.00	61742	22125	59511	19081	3.12:1.00	40488	PTK9 protein tyrosine kinase 9 OS=Rhodosporidium toruloides (strain NP11) OX=1130832 GN=RHTO_06118 PE=3 SV=1
1018	966	M7WVA9|M7WVA9_RHOT1	4.62	19	11	11	Deamidation (NQ)	14888	7980.7	14106	30458	39241	35319	6986.3	2031.5	7994.9	15981	21975	19091	0.37:0.11:0.42:0.84:1.15:1.00	14652	35006	6923.7	19016	0.36:1.00	101683	Vacuolar import and degradation protein OS=Rhodosporidium toruloides (strain NP11) OX=1130832 GN=RHTO_01246 PE=4 SV=1
1340	2633	M7WMH2|M7WMH2_RHOT1	4.61	5	3	3	Carbamidomethylation	8168.7	869.81	4455.3	35494	35363	27337	8168.7	869.81	4455.3	35494	35363	27337	0.30:0.03:0.16:1.30:1.29:1.00	6506.3	32860	6506.3	32860	0.20:1.00	98053	Rab GTPase activator OS=Rhodosporidium toruloides (strain NP11) OX=1130832 GN=RHTO_05427 PE=4 SV=1
1926	1858	M7XKZ8|M7XKZ8_RHOT1	4.61	27	5	5		17439	26576	22199	39801	61376	63881	14740	15524	19238	38264	59904	60863	0.24:0.26:0.32:0.63:0.98:1.00	24436	55470	18866	53461	0.35:1.00	28729	PKS_DH domain-containing protein OS=Rhodosporidium toruloides (strain NP11) OX=1130832 GN=RHTO_04733 PE=4 SV=1
2213	3751	M7XF28|M7XF28_RHOT1	4.6	2	1	1		340.42	1337.1	270.34	2331.6	2962.4	1970.4	340.42	1337.1	270.34	2331.6	2962.4	1970.4	0.17:0.68:0.14:1.18:1.50:1.00	692.81	2421.5	692.81	2421.5	0.29:1.00	124581	SPX and EXS domain containing protein OS=Rhodosporidium toruloides (strain NP11) OX=1130832 GN=RHTO_00718 PE=3 SV=1
1988	5035	M7X4S8|M7X4S8_RHOT1	4.59	8	2	2		157.85	469	664.46	983.3	1941	2710.6	157.85	469	664.46	983.3	1941	2710.6	0.06:0.17:0.25:0.36:0.72:1.00	789.57	2511.3	789.57	2511.3	0.31:1.00	48105	2-oxoisovalerate dehydrogenase E1 component beta subunit OS=Rhodosporidium toruloides (strain NP11) OX=1130832 GN=RHTO_03059 PE=4 SV=1
1579	6522	M7XE32|M7XE32_RHOT1	4.57	2	1	1		1544.9	323.85	2122.9	2837.9	4797	5770.6	1544.9	323.85	2122.9	2837.9	4797	5770.6	0.27:0.06:0.37:0.49:0.83:1.00	1517	4468.5	1517	4468.5	0.34:1.00	113261	DNA_ligase_A_N domain-containing protein OS=Rhodosporidium toruloides (strain NP11) OX=1130832 GN=RHTO_01294 PE=4 SV=1
266	388	M7XCF7|M7XCF7_RHOT1	4.57	54	20	20	Carbamidomethylation; Deamidation (NQ); Oxidation (M)	1360300	826760	1425300	386830	518860	490060	439860	295270	503810	111200	148720	134620	3.27:2.19:3.74:0.83:1.10:1.00	1423100	466350	489200	131510	3.72:1.00	49216	Sulfide:quinone oxidoreductase mitochondrial OS=Rhodosporidium toruloides (strain NP11) OX=1130832 GN=RHTO_01920 PE=4 SV=1
3683	2975	M7WMG2|M7WMG2_RHOT1	4.56	7	2	2	Acetylation (N-term); Deamidation (NQ)	7747	1366.1	3446	15050	17372	7712.2	7698	1366.1	3446	15050	17256	7712.2	1.00:0.18:0.45:1.95:2.24:1.00	5049.7	13455	5000.8	13339	0.37:1.00	60816	Amino acid transmembrane transporter OS=Rhodosporidium toruloides (strain NP11) OX=1130832 GN=RHTO_01344 PE=4 SV=1
19	166	M7WU42|M7WU42_RHOT1	4.56	45	46	46	Carbamidomethylation; Acetylation (N-term); Deamidation (NQ); Oxidation (M)	3766400	2170700	2857500	3848800	5147900	4997900	896280	214100	602780	1140400	1360700	1536600	0.58:0.14:0.39:0.74:0.89:1.00	3453100	4675400	668970	1345900	0.50:1.00	109102	Plasma membrane ATPase OS=Rhodosporidium toruloides (strain NP11) OX=1130832 GN=RHTO_01866 PE=3 SV=1
3898	11988	M7WSR0|M7WSR0_RHOT1	4.56	9	2	2	Oxidation (M)	53089	127100	35752	1976.7	8291.4	18111	52418	125340	35371	1436.6	7926.4	17458	3.00:7.18:2.03:0.08:0.45:1.00	79039	9459.6	78035	8940.5	8.73:1.00	20320	DUF4149 domain-containing protein OS=Rhodosporidium toruloides (strain NP11) OX=1130832 GN=RHTO_07346 PE=4 SV=1
1623	1978	M7XW07|M7XW07_RHOT1	4.56	18	3	3	Deamidation (NQ)	10860	2642.9	5315.2	22307	24872	14424	9970.6	1991.2	5073	22186	22698	12981	0.77:0.15:0.39:1.71:1.75:1.00	8498.5	20978	7820.1	19289	0.41:1.00	24073	Suppressor of G2 allele of SKP1 OS=Rhodosporidium toruloides (strain NP11) OX=1130832 GN=RHTO_04606 PE=4 SV=1
3381	3086	M7X304|M7X304_RHOT1	4.55	20	2	2		24190	17921	26288	6157.6	7796.5	5483.7	24190	17921	26288	6157.6	7796.5	5483.7	4.41:3.27:4.79:1.12:1.42:1.00	27871	6643.3	27871	6643.3	4.20:1.00	19171	Glucosamine 6-phosphate N-acetyltransferase OS=Rhodosporidium toruloides (strain NP11) OX=1130832 GN=RHTO_04876 PE=3 SV=1
249	220	M7WTP4|M7WTP4_RHOT1	4.55	29	26	26	Carbamidomethylation; Oxidation (M)	350720	281170	322680	462520	564950	558780	97402	61374	102380	182340	236000	257490	0.38:0.24:0.40:0.71:0.92:1.00	375050	531020	99728	225280	0.44:1.00	120657	Exportin-1 OS=Rhodosporidium toruloides (strain NP11) OX=1130832 GN=RHTO_01927 PE=3 SV=1
2645	3659	M7XD27|M7XD27_RHOT1	4.55	3	1	1		2975.8	3939	3532.5	828.99	1129.9	795.71	2975.8	3939	3532.5	828.99	1129.9	795.71	3.74:4.95:4.44:1.04:1.42:1.00	4101.4	918.21	4101.4	918.21	4.47:1.00	77419	Metallo-dependent phosphatase OS=Rhodosporidium toruloides (strain NP11) OX=1130832 GN=RHTO_01336 PE=4 SV=1
1538	3126	M7WU15|M7WU15_RHOT1	4.55	3	2	2		1151.2	53979	1225.6	1199.8	1082.1	929.52	1151.2	53979	1225.6	1199.8	1082.1	929.52	1.24:58.07:1.32:1.29:1.16:1.00	19085	1070.5	19085	1070.5	17.83:1.00	86805	RING-type E3 ubiquitin transferase OS=Rhodosporidium toruloides (strain NP11) OX=1130832 GN=RHTO_01836 PE=4 SV=1
4920	11996	M7XI99|M7XI99_RHOT1	4.54	14	1	1		96378	181080	119880	38754	41706	29573	96378	181080	119880	38754	41706	29573	3.26:6.12:4.05:1.31:1.41:1.00	150100	36678	150100	36678	4.09:1.00	13253	Mitochondrial genome maintenance protein OS=Rhodosporidium toruloides (strain NP11) OX=1130832 GN=RHTO_07348 PE=3 SV=1
3235	2632	M7WSD8|M7WSD8_RHOT1	4.54	32	3	3	Acetylation (N-term)	2260.6	5952.9	7131.4	19508	19796	16453	2260.6	5952.9	7131.4	19508	19796	16453	0.14:0.36:0.43:1.19:1.20:1.00	5908.4	18586	5908.4	18586	0.32:1.00	21937	Rho GDP-dissociation inhibitor OS=Rhodosporidium toruloides (strain NP11) OX=1130832 GN=RHTO_02401 PE=3 SV=1
711	717	M7X6H1|M7X6H1_RHOT1	4.53	44	11	11	Carbamidomethylation; Acetylation (N-term); Oxidation (M)	257360	72588	136950	234290	252140	254350	113320	10870	60059	174570	173550	176270	0.64:0.06:0.34:0.99:0.98:1.00	184370	247950	75957	174800	0.43:1.00	42929	Alanine--glyoxylate transaminase OS=Rhodosporidium toruloides (strain NP11) OX=1130832 GN=RHTO_05191 PE=4 SV=1
4423	6912	M7X8R7|M7X8R7_RHOT1	4.52	15	2	2	Carbamidomethylation; Oxidation (M)	442900	593420	509600	341690	481060	430120	338170	511510	324710	100530	105710	157500	2.15:3.25:2.06:0.64:0.67:1.00	539480	417630	391930	121250	3.23:1.00	25284	Extracellular membrane protein CFEM domain protein OS=Rhodosporidium toruloides (strain NP11) OX=1130832 GN=RHTO_03867 PE=4 SV=1
3334	2372	M7WVM1|M7WVM1_RHOT1	4.52	44	6	6	Carbamidomethylation; Acetylation (N-term)	84579	133000	69995	28630	38926	28178	77177	123750	64549	22549	26961	22870	3.37:5.41:2.82:0.99:1.18:1.00	101870	31995	92667	24210	3.83:1.00	20004	Diamine N-acetyltransferase OS=Rhodosporidium toruloides (strain NP11) OX=1130832 GN=RHTO_01114 PE=4 SV=1
710	878	M7WEY0|M7WEY0_RHOT1	4.51	35	9	9	Acetylation (N-term); Oxidation (M)	65672	37334	72541	94419	131870	131090	27221	15165	39006	74227	97961	80059	0.34:0.19:0.49:0.93:1.22:1.00	71519	119370	32793	84082	0.39:1.00	42916	Polyadenylate-binding protein OS=Rhodosporidium toruloides (strain NP11) OX=1130832 GN=RHTO_05354 PE=4 SV=1
2047	5305	M7WPA9|M7WPA9_RHOT1	4.51	3	1	1		278.92	0	287.15	1219.9	497.55	911.98	278.92	0	287.15	1219.9	497.55	911.98	0.31:0:0.31:1.34:0.55:1.00	283.04	876.47	283.04	876.47	0.32:1.00	107402	Oxoglutarate dehydrogenase (Succinyl-transferring) OS=Rhodosporidium toruloides (strain NP11) OX=1130832 GN=RHTO_04225 PE=3 SV=1
1744	1320	M7WVH5|M7WVH5_RHOT1	4.51	23	7	7	Carbamidomethylation	45664	19191	34342	61210	108950	90807	24419	2174	15243	30928	65503	41262	0.59:0.05:0.37:0.75:1.59:1.00	42013	86988	19165	45898	0.42:1.00	56960	Hydroxyacid-oxoacid transhydrogenase OS=Rhodosporidium toruloides (strain NP11) OX=1130832 GN=RHTO_01311 PE=3 SV=1
2261	1777	M7WN39|M7WN39_RHOT1	4.5	16	5	5		17274	3384.3	15407	28154	46983	46902	13118	3384.3	12855	19339	37276	37664	0.35:0.09:0.34:0.51:0.99:1.00	15850	40680	12496	31426	0.40:1.00	59826	RNA polymerase-associated protein LEO1 OS=Rhodosporidium toruloides (strain NP11) OX=1130832 GN=RHTO_05182 PE=4 SV=1
1660	1190	M7WQH7|M7WQH7_RHOT1	4.49	28	8	8	Deamidation (NQ)	52558	7656.2	36215	71409	97975	68279	40147	3106.7	26349	61367	80906	57697	0.70:0.05:0.46:1.06:1.40:1.00	40744	79221	28799	66657	0.43:1.00	37940	U3 small nucleolar RNA-associated protein 11 OS=Rhodosporidium toruloides (strain NP11) OX=1130832 GN=RHTO_03542 PE=3 SV=1
1511	1472	M7WM05|M7WM05_RHOT1	4.49	43	10	10	Acetylation (N-term); Deamidation (NQ); Oxidation (M)	198430	369010	179370	74929	116410	132180	133130	265300	122480	38741	68899	78984	1.69:3.36:1.55:0.49:0.87:1.00	263180	108760	180110	62208	2.90:1.00	20106	60S ribosomal protein l11 OS=Rhodosporidium toruloides (strain NP11) OX=1130832 GN=RHTO_05617 PE=3 SV=1
1674	1571	M7XN01|M7XN01_RHOT1	4.48	25	6	6	Carbamidomethylation	30831	41856	41542	15900	17745	22386	26094	36844	33970	7774.2	9891.1	12279	2.13:3.00:2.77:0.63:0.81:1.00	41826	19681	35283	10392	3.40:1.00	40257	Zinc-binding alcohol dehydrogenase OS=Rhodosporidium toruloides (strain NP11) OX=1130832 GN=RHTO_01633 PE=4 SV=1
1195	1166	M7X825|M7X825_RHOT1	4.48	45	10	10	Carbamidomethylation; Deamidation (NQ); Oxidation (M)	137540	69739	105320	44006	52715	59442	90643	37023	58656	15583	17737	25428	3.56:1.46:2.31:0.61:0.70:1.00	114820	52281	66846	19583	3.41:1.00	25345	V-type H+-transporting ATPase subunit E OS=Rhodosporidium toruloides (strain NP11) OX=1130832 GN=RHTO_04091 PE=3 SV=1
407	479	M7WXT4|M7WXT4_RHOT1	4.48	22	15	15	Carbamidomethylation	35164	13252	51270	82028	103330	101490	12372	2437.1	22884	39737	54926	54024	0.23:0.05:0.42:0.74:1.02:1.00	43154	95983	15714	49931	0.31:1.00	97709	Pre-rRNA-processing protein ESF1 OS=Rhodosporidium toruloides (strain NP11) OX=1130832 GN=RHTO_08018 PE=3 SV=1
4603	5335	M7WNL4|M7WNL4_RHOT1	4.48	10	1	1		554.79	0	34.897	683.91	1081.4	999.55	554.79	0	34.897	683.91	1081.4	999.55	0.56:0:0.03:0.68:1.08:1.00	294.84	921.62	294.84	921.62	0.32:1.00	21095	NADH-ubiquinone oxidoreductase 21 kDa subunit OS=Rhodosporidium toruloides (strain NP11) OX=1130832 GN=RHTO_04436 PE=4 SV=1
1811	2582	M7WJP8|M7WJP8_RHOT1	4.47	4	2	2		2437.6	2055.2	1904	6272	5075	10192	2437.6	2055.2	1904	6272	5075	10192	0.24:0.20:0.19:0.62:0.50:1.00	2493.5	7179.5	2493.5	7179.5	0.35:1.00	86702	Non-specific serine/threonine protein kinase OS=Rhodosporidium toruloides (strain NP11) OX=1130832 GN=RHTO_07391 PE=4 SV=1
1473	3376	M7XNL8|M7XNL8_RHOT1	4.46	2	1	1		716.5	1019.7	284.85	267.4	85.299	230.9	716.5	1019.7	284.85	267.4	85.299	230.9	3.10:4.42:1.23:1.16:0.37:1.00	673.67	194.53	673.67	194.53	3.46:1.00	129734	Protein required for cell viability OS=Rhodosporidium toruloides (strain NP11) OX=1130832 GN=RHTO_01410 PE=3 SV=1
4606	8518	M7X6B3|M7X6B3_RHOT1	4.46	6	1	1		1632.5	23596	1010.8	884.87	0	0	1632.5	23596	1010.8	884.87	0	0	64.00:64.00:64.00:64.00:-:-	8746.5	884.87	8746.5	884.87	9.88:1.00	18149	Ubiquitin-conjugating enzyme E2 I OS=Rhodosporidium toruloides (strain NP11) OX=1130832 GN=RHTO_00309 PE=3 SV=1
1235	952	M7WR06|M7WR06_RHOT1	4.46	24	11	11	Carbamidomethylation; Oxidation (M)	22945	1787.7	11215	40818	38516	39880	15221	1177.5	6558.2	25883	23298	24646	0.62:0.05:0.27:1.05:0.95:1.00	15874	39738	10011	24609	0.41:1.00	79537	Nuclear protein localization protein 4 OS=Rhodosporidium toruloides (strain NP11) OX=1130832 GN=RHTO_03541 PE=3 SV=1
460	830	M7XZW3|M7XZW3_RHOT1	4.46	16	9	9	Carbamidomethylation; Deamidation (NQ); Oxidation (M)	84237	81844	64781	46511	57889	48009	54015	67137	42503	17301	15918	18189	2.97:3.69:2.34:0.95:0.88:1.00	90050	50803	63006	17136	3.68:1.00	91755	Cell wall integrity signaling protein OS=Rhodosporidium toruloides (strain NP11) OX=1130832 GN=RHTO_00306 PE=4 SV=1
917	1576	M7XNS0|M7XNS0_RHOT1	4.45	21	6	6	Deamidation (NQ); Oxidation (M)	100370	154020	106460	40577	57947	44689	86883	117050	83820	22782	31160	27237	3.19:4.30:3.08:0.84:1.14:1.00	134310	47737	107410	27060	3.97:1.00	40766	Mitochondrial inner membrane protein 1 OS=Rhodosporidium toruloides (strain NP11) OX=1130832 GN=RHTO_03293 PE=4 SV=1
3340	2667	M7WLY8|M7WLY8_RHOT1	4.45	13	4	4	Oxidation (M)	10412	5492.3	13116	25306	29554	29919	10260	5492.3	10955	24751	28852	29102	0.35:0.19:0.38:0.85:0.99:1.00	11575	28260	10418	27569	0.38:1.00	49576	Aromatic ring-opening dioxygenase OS=Rhodosporidium toruloides (strain NP11) OX=1130832 GN=RHTO_05438 PE=3 SV=1
1448	1193	M7X659|M7X659_RHOT1	4.45	32	8	8	Carbamidomethylation; Oxidation (M)	173000	74118	123150	217780	381910	341200	118180	31867	86236	163700	256960	239110	0.49:0.13:0.36:0.68:1.07:1.00	146480	313630	94610	219920	0.43:1.00	34391	NIPSNAP family protein OS=Rhodosporidium toruloides (strain NP11) OX=1130832 GN=RHTO_00008 PE=3 SV=1
4188	5314	M7X589|M7X589_RHOT1	4.43	9	1	1	Acetylation (N-term)	48652	82994	51991	16655	18268	16079	48652	82994	51991	16655	18268	16079	3.03:5.16:3.23:1.04:1.14:1.00	69774	17000	69774	17000	4.10:1.00	17825	Thioredoxin 1 OS=Rhodosporidium toruloides (strain NP11) OX=1130832 GN=RHTO_02963 PE=4 SV=1
2193	3207	M7WLC6|M7WLC6_RHOT1	4.43	14	3	3		155090	28224	146690	286430	181140	479920	155090	28224	146690	286430	181140	479920	0.32:0.06:0.31:0.60:0.38:1.00	126720	315830	126720	315830	0.40:1.00	37270	Bax inhibitor family protein OS=Rhodosporidium toruloides (strain NP11) OX=1130832 GN=RHTO_01743 PE=4 SV=1
271	2443	M7WQI7|M7WQI7_RHOT1	4.42	2	2	2		3178.2	3977.4	3984.5	10111	12603	13464	3178.2	3977.4	3984.5	10111	12603	13464	0.24:0.30:0.30:0.75:0.94:1.00	4315.7	12059	4315.7	12059	0.36:1.00	161451	RAD26-like SNF2 family DNA-dependent ATPase OS=Rhodosporidium toruloides (strain NP11) OX=1130832 GN=RHTO_03684 PE=4 SV=1
3006	2571	M7X3R2|M7X3R2_RHOT1	4.41	13	2	2		4852	4011.2	3753.2	1134.7	1201.8	832.54	4852	4011.2	3753.2	1134.7	1201.8	832.54	5.83:4.82:4.51:1.36:1.44:1.00	5025.8	1056.4	5025.8	1056.4	4.76:1.00	26504	Sorting nexin-3 OS=Rhodosporidium toruloides (strain NP11) OX=1130832 GN=RHTO_06499 PE=4 SV=1
1836	1470	M7X7B6|M7X7B6_RHOT1	4.4	22	6	6	Carbamidomethylation	21728	5640.5	20832	31806	35158	47307	13802	2407.9	11106	20155	25448	41389	0.33:0.06:0.27:0.49:0.61:1.00	19809	38090	11298	28997	0.39:1.00	40701	CCCH finger DNA binding protein OS=Rhodosporidium toruloides (strain NP11) OX=1130832 GN=RHTO_00403 PE=4 SV=1
791	854	M7WT77|M7WT77_RHOT1	4.4	54	13	13	Carbamidomethylation; Deamidation (NQ); Oxidation (M)	296480	70147	214100	286730	341170	327580	124490	9603.5	72111	175660	199150	188120	0.66:0.05:0.38:0.93:1.06:1.00	239050	320010	87374	187640	0.47:1.00	39470	Aspartate-semialdehyde dehydrogenase OS=Rhodosporidium toruloides (strain NP11) OX=1130832 GN=RHTO_06811 PE=4 SV=1
4941	12022	M7WNS9|M7WNS9_RHOT1	4.39	16	1	1	Carbamidomethylation	6055.9	18786	8501.7	2607.9	3695.5	805.11	6055.9	18786	8501.7	2607.9	3695.5	805.11	7.52:23.33:10.56:3.24:4.59:1.00	11115	2369.5	11115	2369.5	4.69:1.00	6375	Stress response RCI peptide putative OS=Rhodosporidium toruloides (strain NP11) OX=1130832 GN=RHTO_04231 PE=3 SV=1
827	794	M7XHL1|M7XHL1_RHOT1	4.37	41	12	12	Oxidation (M); Carbamidomethylation	95293	99053	109540	150330	199800	298690	41981	34177	43608	80204	102460	160460	0.26:0.21:0.27:0.50:0.64:1.00	117950	216270	47476	114380	0.42:1.00	43908	3-ketoacyl-coA thiolase peroxisomal A OS=Rhodosporidium toruloides (strain NP11) OX=1130832 GN=RHTO_07118 PE=3 SV=1
2766	2556	M7WSQ5|M7WSQ5_RHOT1	4.37	9	3	3	Acetylation (N-term)	53388	78561	39453	22431	24990	9471.3	53388	78561	39453	22431	24990	9471.3	5.64:8.29:4.17:2.37:2.64:1.00	61860	18964	61860	18964	3.26:1.00	60804	Amino acid transmembrane transporter OS=Rhodosporidium toruloides (strain NP11) OX=1130832 GN=RHTO_07341 PE=4 SV=1
34	167	M7XBP3|M7XBP3_RHOT1	4.37	32	42	42	Acetylation (N-term); Deamidation (NQ); Oxidation (M)	257560	159700	254530	354950	453470	420420	40380	15800	44994	94100	109430	98060	0.41:0.16:0.46:0.96:1.12:1.00	266840	410490	40462	100530	0.40:1.00	203204	DNA/RNA helicase DEAD/DEAH box type OS=Rhodosporidium toruloides (strain NP11) OX=1130832 GN=RHTO_02050 PE=4 SV=1
3282	3656	M7XD75|M7XD75_RHOT1	4.37	2	1	1		1339.6	299.22	1330.1	3161.4	3088	3456.5	1339.6	299.22	1330.1	3161.4	3088	3456.5	0.39:0.09:0.38:0.91:0.89:1.00	1198.2	3235.3	1198.2	3235.3	0.37:1.00	77156	Proteophosphoglycan ppg4 OS=Rhodosporidium toruloides (strain NP11) OX=1130832 GN=RHTO_06688 PE=4 SV=1
771	356	M7XHE8|M7XHE8_RHOT1	4.36	29	16	16	Carbamidomethylation; Oxidation (M)	113650	28641	64818	158970	158500	151880	57701	8241.9	27952	101760	87446	85378	0.68:0.10:0.33:1.19:1.02:1.00	85265	156450	38181	91529	0.42:1.00	72273	Leukotriene-A4 hydrolase OS=Rhodosporidium toruloides (strain NP11) OX=1130832 GN=RHTO_07641 PE=3 SV=1
4196	4579	M7XFM6|M7XFM6_RHOT1	4.36	4	1	1		4867.1	12336	3594.1	3473.3	875.69	1857.1	4867.1	12336	3594.1	3473.3	875.69	1857.1	2.62:6.64:1.94:1.87:0.47:1.00	6932.3	2325.3	6932.3	2325.3	2.98:1.00	52892	HNHc domain-containing protein OS=Rhodosporidium toruloides (strain NP11) OX=1130832 GN=RHTO_07992 PE=4 SV=1
603	454	M7WRH8|M7WRH8_RHOT1	4.35	45	19	19	Carbamidomethylation; Deamidation (NQ); Oxidation (M); Acetylation (N-term)	334730	213230	204490	328310	448990	452070	95485	37440	60159	168060	202250	182460	0.52:0.21:0.33:0.92:1.11:1.00	298580	410510	80381	184260	0.44:1.00	53821	Protein disulfide-isomerase OS=Rhodosporidium toruloides (strain NP11) OX=1130832 GN=RHTO_03404 PE=3 SV=1
3042	2414	M7WMQ9|M7WMQ9_RHOT1	4.35	5	2	2		25528	34918	27196	9460	10355	4250.9	25528	34918	27196	9460	10355	4250.9	6.01:8.21:6.40:2.23:2.44:1.00	32503	8021.9	32503	8021.9	4.05:1.00	61563	Ste24 endopeptidase OS=Rhodosporidium toruloides (strain NP11) OX=1130832 GN=RHTO_04533 PE=4 SV=1
3736	2437	M7WH48|M7WH48_RHOT1	4.35	24	2	2		13333	5698.5	20701	3562.4	5486.7	3348.5	13333	5698.5	20701	3562.4	5486.7	3348.5	3.98:1.70:6.18:1.06:1.64:1.00	16488	4132.5	16488	4132.5	3.99:1.00	17109	Ubiquitin-conjugating enzyme E2 N OS=Rhodosporidium toruloides (strain NP11) OX=1130832 GN=RHTO_04054 PE=3 SV=1
2794	2095	M7WG35|M7WG35_RHOT1	4.35	26	5	5	Carbamidomethylation; Deamidation (NQ); Oxidation (M)	52479	103920	51650	22231	24516	19349	44777	97683	44998	15521	20056	11336	3.95:8.62:3.97:1.37:1.77:1.00	74681	22032	66696	15638	4.27:1.00	35845	Oligosaccharyltransferase complex subunit gamma OS=Rhodosporidium toruloides (strain NP11) OX=1130832 GN=RHTO_04383 PE=3 SV=1
318	926	M7X055|M7X055_RHOT1	4.34	6	5	5		51695	15356	11114	3726.7	6466.1	11027	49040	12615	8119.8	2656.3	4710.9	9973	4.92:1.26:0.81:0.27:0.47:1.00	34726	7073.3	31359	5780.1	5.43:1.00	134927	Structural maintenance of chromosomes protein 5 OS=Rhodosporidium toruloides (strain NP11) OX=1130832 GN=RHTO_07224 PE=3 SV=1
3984	8315	M7XIV8|M7XIV8_RHOT1	4.34	5	1	1		273.86	0	235.5	127.1	409.32	1733.4	273.86	0	235.5	127.1	409.32	1733.4	0.16:0:0.14:0.07:0.24:1.00	254.68	756.6	254.68	756.6	0.34:1.00	46235	Amidohydrolase family protein OS=Rhodosporidium toruloides (strain NP11) OX=1130832 GN=RHTO_06873 PE=4 SV=1
3346	5220	M7WXN6|M7WXN6_RHOT1	4.33	6	3	3	Carbamidomethylation	3848.8	243.49	1068.6	6330.5	4862.4	5449.5	3848.8	243.49	1068.6	6330.5	4862.4	5449.5	0.71:0.04:0.20:1.16:0.89:1.00	2369.1	5547.5	2369.1	5547.5	0.43:1.00	88837	Proteophosphoglycan ppg4 OS=Rhodosporidium toruloides (strain NP11) OX=1130832 GN=RHTO_07978 PE=4 SV=1
550	459	M7WRT3|M7WRT3_RHOT1	4.33	16	15	15	Carbamidomethylation; Oxidation (M)	150580	290090	169680	96872	102820	54382	96687	205940	115900	58150	53937	18737	5.16:10.99:6.19:3.10:2.88:1.00	228290	87461	155720	43881	3.55:1.00	137494	Egghead protein (Zeste-white 4 protein) glycosyltransferase family 2 protein OS=Rhodosporidium toruloides (strain NP11) OX=1130832 GN=RHTO_02553 PE=4 SV=1
3732	2037	M7WXR0|M7WXR0_RHOT1	4.31	39	4	4	Carbamidomethylation	34662	46978	32449	12891	15259	6946.3	34139	46978	32266	10860	13878	6642.1	5.14:7.07:4.86:1.64:2.09:1.00	42046	11699	41692	10460	3.99:1.00	18357	Cytosine deaminase OS=Rhodosporidium toruloides (strain NP11) OX=1130832 GN=RHTO_07998 PE=4 SV=1
956	3399	M7XXW3|M7XXW3_RHOT1	4.31	1	1	1		84.034	0	274.34	430.82	897.05	136.78	84.034	0	274.34	430.82	897.05	136.78	0.61:0:2.01:3.15:6.56:1.00	179.19	488.22	179.19	488.22	0.37:1.00	246531	Kinesin family member 4/7/21/27 OS=Rhodosporidium toruloides (strain NP11) OX=1130832 GN=RHTO_02845 PE=3 SV=1
4769	12045	M7WXA2|M7WXA2_RHOT1	4.3	5	1	1		142.36	273.42	126.94	350.76	647.18	1506.8	142.36	273.42	126.94	350.76	647.18	1506.8	0.09:0.18:0.08:0.23:0.43:1.00	180.9	834.92	180.9	834.92	0.22:1.00	24133	DUF3530 family protein OS=Rhodosporidium toruloides (strain NP11) OX=1130832 GN=RHTO_00774 PE=4 SV=1
3847	3254	M7XZ40|M7XZ40_RHOT1	4.3	4	1	1		2035	0	554.84	1526.1	1555	8489.1	2035	0	554.84	1526.1	1555	8489.1	0.24:0:0.07:0.18:0.18:1.00	1294.9	3856.8	1294.9	3856.8	0.34:1.00	40331	Hydroxymethylglutaryl-CoA lyase OS=Rhodosporidium toruloides (strain NP11) OX=1130832 GN=RHTO_00006 PE=3 SV=1
1557	1324	M7XFI8|M7XFI8_RHOT1	4.29	19	6	6	Carbamidomethylation	70242	131930	80365	34132	38975	22908	52229	97462	56056	24346	25576	15313	3.41:6.36:3.66:1.59:1.67:1.00	104980	32416	75329	21745	3.46:1.00	47406	COPII-coated vesicle membrane protein OS=Rhodosporidium toruloides (strain NP11) OX=1130832 GN=RHTO_05451 PE=4 SV=1
2510	4868	M7XC58|M7XC58_RHOT1	4.28	2	1	1		1663.2	872.3	975.3	3507.4	4634.1	7906.6	1663.2	872.3	975.3	3507.4	4634.1	7906.6	0.21:0.11:0.12:0.44:0.59:1.00	1289	5349.4	1289	5349.4	0.24:1.00	93433	Non-specific serine/threonine protein kinase OS=Rhodosporidium toruloides (strain NP11) OX=1130832 GN=RHTO_01815 PE=4 SV=1
868	1248	M7XGJ1|M7XGJ1_RHOT1	4.27	27	8	8	Carbamidomethylation; Oxidation (M)	31626	18143	22716	61044	90172	97064	24536	14940	16994	43223	64005	56902	0.43:0.26:0.30:0.76:1.12:1.00	28990	82760	22742	54710	0.42:1.00	46971	Isovaleryl-CoA dehydrogenase OS=Rhodosporidium toruloides (strain NP11) OX=1130832 GN=RHTO_07865 PE=3 SV=1
800	488	M7WI54|M7WI54_RHOT1	4.27	33	13	13	Carbamidomethylation; Acetylation (N-term); Deamidation (NQ); Oxidation (M)	666030	516580	592430	400970	452110	357980	438410	408530	368510	132950	162300	157150	2.79:2.60:2.34:0.85:1.03:1.00	686200	404150	466640	150800	3.09:1.00	58164	Glutamate decarboxylase OS=Rhodosporidium toruloides (strain NP11) OX=1130832 GN=RHTO_03701 PE=3 SV=1
2380	1778	M7WLT7|M7WLT7_RHOT1	4.27	18	5	5		34789	65278	36640	18777	22802	20041	27659	56868	29699	12173	13206	11317	2.44:5.03:2.62:1.08:1.17:1.00	50014	21331	41446	12859	3.22:1.00	40944	Endoplasmic reticulum-Golgi intermediate compartment protein 3 OS=Rhodosporidium toruloides (strain NP11) OX=1130832 GN=RHTO_01532 PE=4 SV=1
2852	2737	M7WPP4|M7WPP4_RHOT1	4.24	12	3	3	Carbamidomethylation	1868.6	1444.3	2212.7	5711.7	5793.4	5640	1868.6	1444.3	2212.7	5711.7	5793.4	5640	0.33:0.26:0.39:1.01:1.03:1.00	2525.4	5851	2525.4	5851	0.43:1.00	47988	Short-chain dehydrogenase/reductase SDR family protein OS=Rhodosporidium toruloides (strain NP11) OX=1130832 GN=RHTO_04117 PE=4 SV=1
4271	15581	M7XK63|M7XK63_RHOT1	4.24	9	1	1		0	0	632.22	1350.9	1653.1	984.91	0	0	632.22	1350.9	1653.1	984.91	0:0:0.64:1.37:1.68:1.00	632.22	1329.6	632.22	1329.6	0.48:1.00	19652	Phosphatidylethanolamine-binding protein OS=Rhodosporidium toruloides (strain NP11) OX=1130832 GN=RHTO_02511 PE=4 SV=1
1551	3303	M7XZE7|M7XZE7_RHOT1	4.24	14	4	4	Oxidation (M)	25314	10664	25922	51709	40298	78564	24931	10664	24095	51510	39886	77001	0.32:0.14:0.31:0.67:0.52:1.00	25030	56857	23925	56132	0.43:1.00	57782	Mitochondrial processing peptidase OS=Rhodosporidium toruloides (strain NP11) OX=1130832 GN=RHTO_00126 PE=4 SV=1
2922	1835	M7WU36|M7WU36_RHOT1	4.24	5	2	2	Oxidation (M)	11197	20630	10116	3067.7	3421.1	2868.5	11197	20630	10116	3067.7	3421.1	2868.5	3.90:7.19:3.53:1.07:1.19:1.00	15619	3119.1	15619	3119.1	5.01:1.00	45249	F-box domain-containing protein OS=Rhodosporidium toruloides (strain NP11) OX=1130832 GN=RHTO_01646 PE=4 SV=1
2658	2138	M7X7F3|M7X7F3_RHOT1	4.23	10	4	4		8437.2	1396	7423.9	15106	17925	28672	7848.8	1396	7041	13185	15884	24335	0.32:0.06:0.29:0.54:0.65:1.00	7329.4	20568	6843.8	17801	0.38:1.00	54211	Trimethyllysine dioxygenase OS=Rhodosporidium toruloides (strain NP11) OX=1130832 GN=RHTO_04134 PE=3 SV=1
2489	1842	M7WRN5|M7WRN5_RHOT1	4.22	17	3	3	Carbamidomethylation	2033.1	0	2286.1	2969.5	6928.9	4626.3	2033.1	0	2286.1	2969.5	6928.9	4626.3	0.44:0:0.49:0.64:1.50:1.00	2363.9	5438.2	2363.9	5438.2	0.43:1.00	27931	Putative hydrolases of HD superfamily OS=Rhodosporidium toruloides (strain NP11) OX=1130832 GN=RHTO_02654 PE=4 SV=1
2127	2988	M7XDW2|M7XDW2_RHOT1	4.22	1	1	1	Deamidation (NQ)	9405.4	5381.5	6083.2	13512	20781	29719	9405.4	5381.5	6083.2	13512	20781	29719	0.32:0.18:0.20:0.45:0.70:1.00	6956.7	21338	6956.7	21338	0.33:1.00	101705	Enhancer of polycomb-like protein OS=Rhodosporidium toruloides (strain NP11) OX=1130832 GN=RHTO_01224 PE=3 SV=1
1478	958	M7XE74|M7XE74_RHOT1	4.21	16	10	10	Oxidation (M)	51670	59308	38765	70439	103060	85370	22894	19878	18296	54289	71994	54943	0.42:0.36:0.33:0.99:1.31:1.00	56288	86497	23576	60409	0.39:1.00	91791	Proteophosphoglycan ppg4 OS=Rhodosporidium toruloides (strain NP11) OX=1130832 GN=RHTO_05949 PE=4 SV=1
577	693	M7XTB8|M7XTB8_RHOT1	4.21	15	13	13	Carbamidomethylation	29192	19814	35865	56782	76193	52747	9568.1	5543	14381	30082	35523	22096	0.43:0.25:0.65:1.36:1.61:1.00	35284	62482	12302	29234	0.42:1.00	117895	Nucleolar protein 14 OS=Rhodosporidium toruloides (strain NP11) OX=1130832 GN=RHTO_07207 PE=3 SV=1
4887	11986	M7WLW7|M7WLW7_RHOT1	4.21	10	1	1	Carbamidomethylation; Deamidation (NQ)	48749	54797	68076	152960	157200	160860	48749	54674	68028	152090	157130	159030	0.31:0.34:0.43:0.96:0.99:1.00	63846	157010	63761	156080	0.41:1.00	22120	Gpi anchored protein OS=Rhodosporidium toruloides (strain NP11) OX=1130832 GN=RHTO_05418 PE=4 SV=1
2201	2675	M7XN57|M7XN57_RHOT1	4.2	11	3	3	Carbamidomethylation; Oxidation (M)	8435.6	2655.7	3999.8	6448.8	22738	13523	7741	1022	3610.9	6106.4	20910	12413	0.62:0.08:0.29:0.49:1.68:1.00	6691.8	14237	5786.1	13143	0.44:1.00	46117	GTP-binding protein OS=Rhodosporidium toruloides (strain NP11) OX=1130832 GN=RHTO_01688 PE=3 SV=1
4718	10787	M7WM06|M7WM06_RHOT1	4.19	11	1	1		6372.6	4597.2	6998.5	2235	1865.8	1142.5	6372.6	4597.2	6998.5	2235	1865.8	1142.5	5.58:4.02:6.13:1.96:1.63:1.00	7061.6	1747.8	7061.6	1747.8	4.04:1.00	15739	NADH-ubiquinone oxidoreductase OS=Rhodosporidium toruloides (strain NP11) OX=1130832 GN=RHTO_05244 PE=3 SV=1
3712	10878	M7XG46|M7XG46_RHOT1	4.19	19	2	2	Carbamidomethylation; Deamidation (NQ)	16712	24889	12485	42446	67577	63008	11370	15381	7997.7	22321	42846	39865	0.29:0.39:0.20:0.56:1.07:1.00	20866	57677	13511	35011	0.39:1.00	28822	Secreted protein OS=Rhodosporidium toruloides (strain NP11) OX=1130832 GN=RHTO_05281 PE=4 SV=1
3132	3791	M7WTN4|M7WTN4_RHOT1	4.18	2	1	1		1960.6	6730.1	3292.8	0	224.44	1816.9	1960.6	6730.1	3292.8	0	224.44	1816.9	1.08:3.70:1.81:0:0.12:1.00	4390.7	1338.7	4390.7	1338.7	3.28:1.00	97129	Glycoside hydrolase family 5 protein OS=Rhodosporidium toruloides (strain NP11) OX=1130832 GN=RHTO_01917 PE=4 SV=1
2468	1512	M7XFL9|M7XFL9_RHOT1	4.17	26	5	5	Oxidation (M)	37509	10078	21962	60885	68287	86961	35120	9780.7	19263	55443	65202	76965	0.46:0.13:0.25:0.72:0.85:1.00	26380	74612	24125	68438	0.35:1.00	38739	Short-chain dehydrogenase/reductase SDR family protein OS=Rhodosporidium toruloides (strain NP11) OX=1130832 GN=RHTO_05491 PE=4 SV=1
3694	5115	M7XZ53|M7XZ53_RHOT1	4.17	7	1	1		540.26	5727	149.87	610.53	947.09	492.06	540.26	5727	149.87	610.53	947.09	492.06	1.10:11.64:0.30:1.24:1.92:1.00	2139	683.23	2139	683.23	3.13:1.00	24857	Methylated-DNA--protein-cysteine methyltransferase OS=Rhodosporidium toruloides (strain NP11) OX=1130832 GN=RHTO_00021 PE=3 SV=1
3186	1983	M7XIU8|M7XIU8_RHOT1	4.17	8	2	2	Carbamidomethylation	6450.9	3403.2	9614.3	2723.5	2046.1	879.04	6450.9	3403.2	9614.3	2723.5	2046.1	879.04	7.34:3.87:10.94:3.10:2.33:1.00	7487.2	2737.1	7487.2	2737.1	2.74:1.00	61085	Amidase OS=Rhodosporidium toruloides (strain NP11) OX=1130832 GN=RHTO_06858 PE=3 SV=1
1267	663	M7WGI6|M7WGI6_RHOT1	4.16	9	2	2		19975	0	14173	9243.4	1145.4	951.05	19975	0	14173	9243.4	1145.4	951.05	21.00:0:14.90:9.72:1.20:1.00	17074	3779.9	17074	3779.9	4.52:1.00	32641	Pyridoxal 5'-phosphate synthase (glutamine hydrolyzing) OS=Rhodosporidium toruloides (strain NP11) OX=1130832 GN=RHTO_04321 PE=3 SV=1
57	1	M7XHF8|M7XHF8_RHOT1	4.16	86	36	36	Carbamidomethylation; Acetylation (N-term); Deamidation (NQ); Oxidation (M)	12507000	4223800	9621100	14412000	17622000	20820000	3847900	945380	3043200	5239400	6421700	7163000	0.54:0.13:0.42:0.73:0.90:1.00	9918100	17624000	2874200	6275200	0.46:1.00	35601	Malate dehydrogenase OS=Rhodosporidium toruloides (strain NP11) OX=1130832 GN=RHTO_04363 PE=3 SV=1
166	547	M7XNP4|M7XNP4_RHOT1	4.16	39	16	16	Carbamidomethylation; Deamidation (NQ); Oxidation (M)	502790	474470	494510	316030	391090	242270	220680	274270	187420	91210	97608	82265	2.68:3.33:2.28:1.11:1.19:1.00	561130	326340	250910	90361	2.78:1.00	63190	Glutamate decarboxylase OS=Rhodosporidium toruloides (strain NP11) OX=1130832 GN=RHTO_01440 PE=3 SV=1
807	1332	M7WV44|M7WV44_RHOT1	4.16	62	13	13	Acetylation (N-term); Deamidation (NQ); Oxidation (M)	557550	634900	559900	352050	419010	262340	189620	341140	181210	49955	94639	78312	2.42:4.36:2.31:0.64:1.21:1.00	681120	346980	263140	75135	3.50:1.00	15576	37S ribosomal protein s24 OS=Rhodosporidium toruloides (strain NP11) OX=1130832 GN=RHTO_01367 PE=3 SV=1
189	691	M7WKF8|M7WKF8_RHOT1	4.15	34	13	13	Acetylation (N-term); Deamidation (NQ); Oxidation (M)	901110	405540	809040	1054700	1270700	1737600	420730	196210	542470	881560	1032200	1240800	0.34:0.16:0.44:0.71:0.83:1.00	866140	1354300	501740	1051500	0.48:1.00	50969	Dihydrolipoyllysine-residue succinyltransferase OS=Rhodosporidium toruloides (strain NP11) OX=1130832 GN=RHTO_02312 PE=3 SV=1
1083	6064	M7WT69|M7WT69_RHOT1	4.15	2	1	1	Oxidation (M)	207.27	0	118.9	451.12	810.67	2104.2	207.27	0	118.9	451.12	810.67	2104.2	0.10:0:0.06:0.21:0.39:1.00	163.08	1122	163.08	1122	0.15:1.00	76880	Phenylalanine ammonia-lyase OS=Rhodosporidium toruloides (strain NP11) OX=1130832 GN=RHTO_01960 PE=3 SV=1
442	332	M7Y0E0|M7Y0E0_RHOT1	4.14	77	19	19	Carbamidomethylation; Deamidation (NQ); Oxidation (M); Acetylation (N-term)	390110	97090	319780	615900	745720	710780	133120	34439	132130	250770	284790	274750	0.48:0.13:0.48:0.91:1.04:1.00	329590	696070	111750	270100	0.41:1.00	41738	3-ketoacyl-CoA thiolase mitochondrial OS=Rhodosporidium toruloides (strain NP11) OX=1130832 GN=RHTO_00476 PE=3 SV=1
4646	7083	M7X5A5|M7X5A5_RHOT1	4.14	5	1	1		236.67	0	0	877.05	291.87	360.9	236.67	0	0	877.05	291.87	360.9	0.66:0:0:2.43:0.81:1.00	236.67	509.94	236.67	509.94	0.46:1.00	70164	C6 transcription factor OS=Rhodosporidium toruloides (strain NP11) OX=1130832 GN=RHTO_02983 PE=4 SV=1
142	9	M7WHD4|M7WHD4_RHOT1	4.13	38	12	12	Acetylation (N-term); Oxidation (M); Deamidation (NQ)	1589200	323640	726270	1575100	1931300	1517300	790250	81016	331020	926990	1170000	843860	0.94:0.10:0.39:1.10:1.39:1.00	1048400	1674500	474210	980290	0.48:1.00	46237	Elongation factor 1-gamma OS=Rhodosporidium toruloides (strain NP11) OX=1130832 GN=RHTO_03921 PE=4 SV=1
1576	2369	M7XMZ5|M7XMZ5_RHOT1	4.13	6	4	4	Carbamidomethylation	5509.3	2461.1	8071.9	15775	15753	15734	4131	1255	6812.3	13103	11425	12826	0.32:0.10:0.53:1.02:0.89:1.00	6571.6	15754	5290.3	12451	0.42:1.00	102045	GTPase activating protein OS=Rhodosporidium toruloides (strain NP11) OX=1130832 GN=RHTO_01623 PE=4 SV=1
2834	7250	M7WMT0|M7WMT0_RHOT1	4.12	1	1	1		408.41	130.05	638.67	1250.1	1719	1542.6	408.41	130.05	638.67	1250.1	1719	1542.6	0.26:0.08:0.41:0.81:1.11:1.00	392.37	1503.9	392.37	1503.9	0.26:1.00	96142	Pentatricopeptide repeat domain-containing protein OS=Rhodosporidium toruloides (strain NP11) OX=1130832 GN=RHTO_01474 PE=4 SV=1
2887	1869	M7XEX3|M7XEX3_RHOT1	4.12	1	1	1		10874	11307	14488	3136.3	4216.3	3585.3	10874	11307	14488	3136.3	4216.3	3585.3	3.03:3.15:4.04:0.87:1.18:1.00	14285	3645.9	14285	3645.9	3.92:1.00	93102	FY-rich domain containing protein OS=Rhodosporidium toruloides (strain NP11) OX=1130832 GN=RHTO_05766 PE=4 SV=1
4587	3224	M7WZJ0|M7WZJ0_RHOT1	4.12	9	1	1	Carbamidomethylation	5042.7	568.78	2848.9	1201.8	1105.4	405.84	5042.7	568.78	2848.9	1201.8	1105.4	405.84	12.43:1.40:7.02:2.96:2.72:1.00	3443.8	1078.1	3443.8	1078.1	3.19:1.00	17308	Cell cycle control protein Cwf14 OS=Rhodosporidium toruloides (strain NP11) OX=1130832 GN=RHTO_07245 PE=3 SV=1
1456	2782	M7WGI1|M7WGI1_RHOT1	4.11	2	1	1		3248.9	0	2598.5	6480.7	6870.4	4559.1	3248.9	0	2598.5	6480.7	6870.4	4559.1	0.71:0:0.57:1.42:1.51:1.00	2923.7	5970.1	2923.7	5970.1	0.49:1.00	75491	XRRM domain-containing protein OS=Rhodosporidium toruloides (strain NP11) OX=1130832 GN=RHTO_04316 PE=4 SV=1
82	293	M7XE29|M7XE29_RHOT1	4.11	37	18	18	Carbamidomethylation; Acetylation (N-term); Deamidation (NQ); Oxidation (M)	3121000	1641900	2802900	3886800	5968900	6894000	1265800	820820	1143900	1978400	3419500	3278500	0.39:0.25:0.35:0.60:1.04:1.00	2960500	5586400	1298400	2892100	0.45:1.00	50221	Citrate synthase OS=Rhodosporidium toruloides (strain NP11) OX=1130832 GN=RHTO_06406 PE=3 SV=1
3943	5674	M7X3N4|M7X3N4_RHOT1	4.11	3	1	1		269.93	0	491.22	583.79	1116.5	726.92	269.93	0	491.22	583.79	1116.5	726.92	0.37:0:0.68:0.80:1.54:1.00	380.58	809.07	380.58	809.07	0.47:1.00	72787	Homeodomain-like containing protein OS=Rhodosporidium toruloides (strain NP11) OX=1130832 GN=RHTO_06535 PE=4 SV=1
114	102	M7X3J1|M7X3J1_RHOT1	4.11	40	27	27	Carbamidomethylation; Deamidation (NQ); Oxidation (M); Acetylation (N-term)	483390	659450	503090	1193000	1825000	1573700	210990	285290	153900	846910	1383800	1001900	0.21:0.28:0.15:0.85:1.38:1.00	665300	1534200	263420	1077500	0.24:1.00	95806	Multifunctional beta-oxidation protein OS=Rhodosporidium toruloides (strain NP11) OX=1130832 GN=RHTO_06581 PE=3 SV=1
213	278	M7WNG0|M7WNG0_RHOT1	4.1	42	17	17	Carbamidomethylation; Acetylation (N-term); Oxidation (M)	239370	197000	233580	328850	443050	519100	95857	46501	107330	173450	225300	238760	0.40:0.19:0.45:0.73:0.94:1.00	264060	432070	98968	214050	0.46:1.00	66329	Mitochondrial outer membrane translocase receptor TOM70 OS=Rhodosporidium toruloides (strain NP11) OX=1130832 GN=RHTO_04563 PE=4 SV=1
270	444	M7WPT3|M7WPT3_RHOT1	4.1	13	13	13	Carbamidomethylation; Deamidation (NQ)	32784	18192	32080	52633	68518	50402	14629	2216.4	13688	27641	35141	27289	0.54:0.08:0.50:1.01:1.29:1.00	33635	57313	13706	30152	0.45:1.00	168688	DNA-directed DNA polymerase OS=Rhodosporidium toruloides (strain NP11) OX=1130832 GN=RHTO_00831 PE=4 SV=1
4420	3318	M7WV46|M7WV46_RHOT1	4.1	19	1	1		689.55	0	867.41	2586.4	1399.6	4706.5	689.55	0	867.41	2586.4	1399.6	4706.5	0.15:0:0.18:0.55:0.30:1.00	832.08	2897.5	832.08	2897.5	0.29:1.00	11597	Antibiotic biosynthesis monooxygenase domain containing protein OS=Rhodosporidium toruloides (strain NP11) OX=1130832 GN=RHTO_01176 PE=4 SV=1
1504	1200	M7XKY7|M7XKY7_RHOT1	4.09	26	7	7		24797	12536	13848	45983	39863	46441	17885	8750.6	7583	37375	26892	36345	0.49:0.24:0.21:1.03:0.74:1.00	23754	44176	15708	33617	0.47:1.00	46406	Proteophosphoglycan ppg4 OS=Rhodosporidium toruloides (strain NP11) OX=1130832 GN=RHTO_04723 PE=4 SV=1
1803	1650	M7XBE6|M7XBE6_RHOT1	4.08	15	5	5	Carbamidomethylation; Deamidation (NQ)	12084	3590.1	6662.9	19897	21348	30198	9660.2	2962.2	6092.2	14695	16066	23465	0.41:0.13:0.26:0.63:0.68:1.00	8819.3	23815	7446.7	18075	0.41:1.00	62634	Protein phosphatase OS=Rhodosporidium toruloides (strain NP11) OX=1130832 GN=RHTO_01959 PE=3 SV=1
1590	1358	M7WMY2|M7WMY2_RHOT1	4.08	10	5	5	Carbamidomethylation	15363	4137.6	9470	25383	28396	21798	12400	1839	7900	21601	24626	18218	0.68:0.10:0.43:1.19:1.35:1.00	12979	25192	10357	21481	0.48:1.00	86431	Pre-rRNA-processing protein RIX1 OS=Rhodosporidium toruloides (strain NP11) OX=1130832 GN=RHTO_01111 PE=3 SV=1
2920	3616	M7WKN4|M7WKN4_RHOT1	4.07	36	2	2		17836	15418	14616	43884	51650	40372	17836	15418	14616	43884	51650	40372	0.44:0.38:0.36:1.09:1.28:1.00	17760	45302	17760	45302	0.39:1.00	14527	Mitochondrial hypoxia induced protein domain protein OS=Rhodosporidium toruloides (strain NP11) OX=1130832 GN=RHTO_05853 PE=4 SV=1
2858	3140	M7X1J3|M7X1J3_RHOT1	4.06	4	1	1	Carbamidomethylation	0	0	416.21	482.43	367.27	1669	0	0	416.21	482.43	367.27	1669	0:0:0.25:0.29:0.22:1.00	416.21	839.58	416.21	839.58	0.50:1.00	53813	IRSp53/MIM-like domain-containing protein OS=Rhodosporidium toruloides (strain NP11) OX=1130832 GN=RHTO_07039 PE=4 SV=1
3724	3364	M7WL03|M7WL03_RHOT1	4.05	2	1	1		1620.7	4259.3	2179.3	746.33	876.28	389.97	1620.7	4259.3	2179.3	746.33	876.28	389.97	4.16:10.92:5.59:1.91:2.25:1.00	2686.4	670.86	2686.4	670.86	4.00:1.00	51027	C-14 sterol reductase OS=Rhodosporidium toruloides (strain NP11) OX=1130832 GN=RHTO_02033 PE=3 SV=1
458	566	M7WZ88|M7WZ88_RHOT1	4.05	32	14	14	Carbamidomethylation; Deamidation (NQ)	232170	130820	176190	352110	480160	629950	91730	44914	73239	128810	180910	224800	0.41:0.20:0.33:0.57:0.80:1.00	216250	490790	83759	178170	0.47:1.00	60902	Methylmalonate-semialdehyde dehydrogenase (CoA acylating) OS=Rhodosporidium toruloides (strain NP11) OX=1130832 GN=RHTO_00385 PE=4 SV=1
2946	2869	M7X6M4|M7X6M4_RHOT1	4.05	11	3	3	Carbamidomethylation	22174	41160	26269	12841	11787	5399.2	22174	41160	26269	12841	11787	5399.2	4.11:7.62:4.87:2.38:2.18:1.00	34258	10009	34258	10009	3.42:1.00	44526	Iron permease FTR1 OS=Rhodosporidium toruloides (strain NP11) OX=1130832 GN=RHTO_00148 PE=3 SV=1
3168	2467	M7XN87|M7XN87_RHOT1	4.04	6	1	1		2430.8	0	1168.4	4280.1	5144.8	1450.7	2430.8	0	1168.4	4280.1	5144.8	1450.7	1.68:0:0.81:2.95:3.55:1.00	1799.6	3625.2	1799.6	3625.2	0.50:1.00	36097	Pre-mRNA-splicing factor SYF2 OS=Rhodosporidium toruloides (strain NP11) OX=1130832 GN=RHTO_03107 PE=3 SV=1
723	387	M7XLM2|M7XLM2_RHOT1	4.03	23	17	17	Carbamidomethylation	51075	28530	37218	89968	80730	78276	14183	9372.2	13804	38929	41300	32756	0.43:0.29:0.42:1.19:1.26:1.00	49108	86482	15237	37662	0.40:1.00	111488	Molybdopterin adenylyltransferase OS=Rhodosporidium toruloides (strain NP11) OX=1130832 GN=RHTO_04959 PE=4 SV=1
2536	2273	M7XG94|M7XG94_RHOT1	4.03	4	1	1		3806.5	762.94	2053.4	862.32	586.39	524.82	3806.5	762.94	2053.4	862.32	586.39	524.82	7.25:1.45:3.91:1.64:1.12:1.00	2207.6	657.84	2207.6	657.84	3.36:1.00	55543	Threonyl/alanyl tRNA synthetase class II-like putative editing domain containing protein OS=Rhodosporidium toruloides (strain NP11) OX=1130832 GN=RHTO_07744 PE=4 SV=1
2340	1438	M7XMF9|M7XMF9_RHOT1	4.03	20	6	6	Oxidation (M)	49879	64607	44929	13168	20514	22618	35697	41614	35557	7931.4	15178	14764	2.42:2.82:2.41:0.54:1.03:1.00	59776	19075	44028	12933	3.40:1.00	31633	RAS small monomeric GTPase Rab6 OS=Rhodosporidium toruloides (strain NP11) OX=1130832 GN=RHTO_02821 PE=4 SV=1
2613	3836	M7WJT7|M7WJT7_RHOT1	4.03	1	1	1		2144.1	6709.7	2200.5	741.43	1283.6	1480.8	2144.1	6709.7	2200.5	741.43	1283.6	1480.8	1.45:4.53:1.49:0.50:0.87:1.00	3987.7	1168.6	3987.7	1168.6	3.41:1.00	133323	ArAE_2_N domain-containing protein OS=Rhodosporidium toruloides (strain NP11) OX=1130832 GN=RHTO_06690 PE=4 SV=1
519	713	M7XZC9|M7XZC9_RHOT1	4.03	17	11	11		30740	13568	41523	58751	84513	90727	15589	5394.5	21681	31033	39097	52181	0.30:0.10:0.42:0.59:0.75:1.00	34234	77997	17282	40770	0.42:1.00	102658	Pentatricopeptide repeat protein OS=Rhodosporidium toruloides (strain NP11) OX=1130832 GN=RHTO_00106 PE=4 SV=1
2808	3370	M7X123|M7X123_RHOT1	4.02	10	2	2		4127.4	2577.8	2345.7	9472.5	16368	13221	4127.4	2577.8	2345.7	9472.5	16368	13221	0.31:0.19:0.18:0.72:1.24:1.00	3558.4	13020	3558.4	13020	0.27:1.00	31972	Class II aldolase/adducin domain containing protein OS=Rhodosporidium toruloides (strain NP11) OX=1130832 GN=RHTO_06020 PE=4 SV=1
3447	6760	M7X1F2|M7X1F2_RHOT1	4.02	1	1	1		4523.4	0	3144.9	5510.8	10142	13705	4523.4	0	3144.9	5510.8	10142	13705	0.33:0:0.23:0.40:0.74:1.00	3834.2	9785.8	3834.2	9785.8	0.39:1.00	101778	Diphenol oxidase OS=Rhodosporidium toruloides (strain NP11) OX=1130832 GN=RHTO_06150 PE=3 SV=1
3238	3849	M7XP92|M7XP92_RHOT1	4.02	10	1	1		600.45	0	1706.3	3132.6	2328.3	2175.1	600.45	0	1706.3	3132.6	2328.3	2175.1	0.28:0:0.78:1.44:1.07:1.00	1153.4	2545.3	1153.4	2545.3	0.45:1.00	24965	Endophilin-A OS=Rhodosporidium toruloides (strain NP11) OX=1130832 GN=RHTO_01238 PE=4 SV=1
4195	3420	M7XXI7|M7XXI7_RHOT1	4.01	5	1	1		490.4	3411.7	597.26	368.6	344.28	615.46	490.4	3411.7	597.26	368.6	344.28	615.46	0.80:5.54:0.97:0.60:0.56:1.00	1621.2	442.78	1621.2	442.78	3.66:1.00	36919	Protein of Calcipressin family OS=Rhodosporidium toruloides (strain NP11) OX=1130832 GN=RHTO_02704 PE=3 SV=1
865	742	M7X5G5|M7X5G5_RHOT1	4	12	7	7	Carbamidomethylation; Oxidation (M)	16139	4821.6	13131	23072	29632	26394	11403	3624.7	6545.3	18803	22576	21359	0.53:0.17:0.31:0.88:1.06:1.00	13839	26366	8036.1	20913	0.38:1.00	99254	Glycerol-3-phosphate O-acyltransferase / dihydroxyacetone phosphate acyltransferase OS=Rhodosporidium toruloides (strain NP11) OX=1130832 GN=RHTO_03058 PE=4 SV=1
89	98	M7WLQ0|M7WLQ0_RHOT1	4	41	26	26	Carbamidomethylation; Acetylation (N-term); Deamidation (NQ); Oxidation (M)	795980	631070	665240	1424200	1774300	1732700	238170	149800	195730	456000	531170	472560	0.50:0.32:0.41:0.96:1.12:1.00	791140	1649100	211360	486580	0.43:1.00	83341	Carnitine O-acetyltransferase OS=Rhodosporidium toruloides (strain NP11) OX=1130832 GN=RHTO_01903 PE=3 SV=1
2189	1645	M7WL39|M7WL39_RHOT1	4	11	4	4	Carbamidomethylation; Deamidation (NQ)	16683	52052	22866	9575.4	18766	10332	13773	51207	18815	7061.7	14872	5980.5	2.30:8.56:3.15:1.18:2.49:1.00	32791	12891	30011	9304.7	3.23:1.00	53024	Phosphomevalonate kinase OS=Rhodosporidium toruloides (strain NP11) OX=1130832 GN=RHTO_02073 PE=3 SV=1
2455	3429	M7WNX1|M7WNX1_RHOT1	4	4	2	2		1164.9	0	892.05	2139.7	2964.2	1779	1164.9	0	892.05	2139.7	2964.2	1779	0.65:0:0.50:1.20:1.67:1.00	1028.5	2294.3	1028.5	2294.3	0.45:1.00	57475	tRNA-splicing endonuclease subunit sen54 OS=Rhodosporidium toruloides (strain NP11) OX=1130832 GN=RHTO_04018 PE=3 SV=1
2913	4248	M7WLZ9|M7WLZ9_RHOT1	4	5	2	2		4260.3	12370	3697	1195.3	2003.3	3213	4143.7	11844	3371.6	686.3	1286.3	2780.6	1.49:4.26:1.21:0.25:0.46:1.00	7296.9	2137.2	6974.3	1584.4	4.40:1.00	42925	UDP-Glc/Gal endoplasmic reticulum nucleotide sugar transporter OS=Rhodosporidium toruloides (strain NP11) OX=1130832 GN=RHTO_05239 PE=4 SV=1
48	245	M7XC99|M7XC99_RHOT1	3.99	23	29	29	Carbamidomethylation; Oxidation (M); Deamidation (NQ)	406380	156790	291860	252260	195340	203630	254820	60808	173200	124990	21886	34736	7.34:1.75:4.99:3.60:0.63:1.00	310390	217930	166880	60923	2.74:1.00	216078	CCR4-NOT transcription complex subunit 1 OS=Rhodosporidium toruloides (strain NP11) OX=1130832 GN=RHTO_01860 PE=4 SV=1
4352	6988	M7X0I1|M7X0I1_RHOT1	3.99	3	1	1		160.19	0	0	213.38	776.46	0	160.19	0	0	213.38	776.46	0	64.00:-:-:64.00:64.00:-	160.19	494.92	160.19	494.92	0.32:1.00	40970	DUF676 domain-containing protein OS=Rhodosporidium toruloides (strain NP11) OX=1130832 GN=RHTO_07349 PE=4 SV=1
301	510	M7WNW6|M7WNW6_RHOT1	3.99	49	19	19	Carbamidomethylation; Acetylation (N-term); Deamidation (NQ); Oxidation (M)	1706900	701670	1347300	606060	1099200	975540	952840	464230	817920	169550	358490	335890	2.84:1.38:2.44:0.50:1.07:1.00	1422500	897040	810060	287970	2.81:1.00	27271	40S ribosomal protein S6 OS=Rhodosporidium toruloides (strain NP11) OX=1130832 GN=RHTO_04325 PE=3 SV=1
1902	2113	M7X781|M7X781_RHOT1	3.99	13	5	5	Carbamidomethylation	3913.3	33103	6905.6	2994.3	4722.9	6794.5	3407.4	28007	5492.1	2745.3	3804.9	5412.6	0.63:5.17:1.01:0.51:0.70:1.00	15100	5129	12762	3987.6	3.20:1.00	63506	Protein OS-9 homolog OS=Rhodosporidium toruloides (strain NP11) OX=1130832 GN=RHTO_00363 PE=3 SV=1
4826	5692	M7X417|M7X417_RHOT1	3.99	26	2	2		24876	18969	25480	8491.2	7482.4	6241.4	24876	18969	25480	8491.2	7482.4	6241.4	3.99:3.04:4.08:1.36:1.20:1.00	27185	7405	27185	7405	3.67:1.00	15279	Trafficking protein particle complex subunit OS=Rhodosporidium toruloides (strain NP11) OX=1130832 GN=RHTO_02813 PE=3 SV=1
2943	2922	M7XQ99|M7XQ99_RHOT1	3.99	3	1	1		241.83	0	102.42	124.19	1059.8	251.19	241.83	0	102.42	124.19	1059.8	251.19	0.96:0:0.41:0.49:4.22:1.00	172.13	478.4	172.13	478.4	0.36:1.00	82031	Flap endonuclease-1 OS=Rhodosporidium toruloides (strain NP11) OX=1130832 GN=RHTO_00657 PE=4 SV=1
468	980	M7X3I8|M7X3I8_RHOT1	3.98	8	7	7	Carbamidomethylation; Oxidation (M)	26597	11090	18278	40230	43928	44200	14256	3981.3	10683	25714	28280	28617	0.50:0.14:0.37:0.90:0.99:1.00	22305	42786	12074	27537	0.44:1.00	109009	DNA topoisomerase 2-associated protein PAT1 OS=Rhodosporidium toruloides (strain NP11) OX=1130832 GN=RHTO_05071 PE=3 SV=1
4582	9551	M7X3G7|M7X3G7_RHOT1	3.98	8	1	1		5278.6	9770.5	4014.9	2125.6	1890	2562.9	5278.6	9770.5	4014.9	2125.6	1890	2562.9	2.06:3.81:1.57:0.83:0.74:1.00	6354.7	2192.8	6354.7	2192.8	2.90:1.00	10817	NADH-ubiquinone oxidoreductase subunit OS=Rhodosporidium toruloides (strain NP11) OX=1130832 GN=RHTO_06608 PE=4 SV=1
779	1920	M7WPP9|M7WPP9_RHOT1	3.98	12	3	3		30512	3726.6	22828	33602	69423	49679	30512	3726.6	22828	33602	69423	49679	0.61:0.08:0.46:0.68:1.40:1.00	24174	50901	24174	50901	0.47:1.00	47027	Pre-mRNA-splicing factor Cwf21 OS=Rhodosporidium toruloides (strain NP11) OX=1130832 GN=RHTO_00801 PE=3 SV=1
361	99	M7WDV4|M7WDV4_RHOT1	3.98	49	23	23	Carbamidomethylation; Deamidation (NQ); Oxidation (M)	540000	268230	478020	534000	572320	600300	111710	9567.7	86092	239240	287710	257280	0.43:0.04:0.33:0.93:1.12:1.00	512130	569540	87249	261410	0.33:1.00	66752	Protein of heat shock protein 70 family OS=Rhodosporidium toruloides (strain NP11) OX=1130832 GN=RHTO_05854 PE=3 SV=1
923	889	M7X3I2|M7X3I2_RHOT1	3.97	47	13	13	Carbamidomethylation; Deamidation (NQ)	1245300	1776000	1325400	579560	822180	602780	928760	1326600	999890	420640	571300	426770	2.18:3.11:2.34:0.99:1.34:1.00	1630900	669230	1193000	472900	2.52:1.00	23898	Ribosomal protein L15 OS=Rhodosporidium toruloides (strain NP11) OX=1130832 GN=RHTO_04839 PE=3 SV=1
3274	5781	M7X7E5|M7X7E5_RHOT1	3.97	1	1	1		254.55	475.27	954.07	1844.1	2062.1	1403.1	254.55	475.27	954.07	1844.1	2062.1	1403.1	0.18:0.34:0.68:1.31:1.47:1.00	561.3	1769.8	561.3	1769.8	0.32:1.00	162949	Checkpoint serine/threonine-protein kinase OS=Rhodosporidium toruloides (strain NP11) OX=1130832 GN=RHTO_04369 PE=4 SV=1
3058	1890	M7XMC0|M7XMC0_RHOT1	3.97	21	5	5	Carbamidomethylation	22049	9966.8	17236	5187.2	6354.9	4518	18629	7824.7	15797	4941.3	5567.7	4333.1	4.30:1.81:3.65:1.14:1.28:1.00	18903	5737.9	16352	4947.4	3.31:1.00	35500	Shikimate 5-dehydrogenase OS=Rhodosporidium toruloides (strain NP11) OX=1130832 GN=RHTO_01769 PE=4 SV=1
3293	5046	M7WF84|M7WF84_RHOT1	3.97	3	1	1		171.06	0	443.32	1608.5	2385.2	1841.7	171.06	0	443.32	1608.5	2385.2	1841.7	0.09:0:0.24:0.87:1.30:1.00	307.19	1945.1	307.19	1945.1	0.16:1.00	57185	tRNA modification GTPase OS=Rhodosporidium toruloides (strain NP11) OX=1130832 GN=RHTO_05250 PE=3 SV=1
3854	6006	M7XHN8|M7XHN8_RHOT1	3.96	3	1	1		1019.9	0	2375.6	42.141	155.47	0	1019.9	0	2375.6	42.141	155.47	0	64.00:-:64.00:64.00:64.00:-	1697.7	98.807	1697.7	98.807	17.18:1.00	87392	Cation efflux protein zinc transporter OS=Rhodosporidium toruloides (strain NP11) OX=1130832 GN=RHTO_04198 PE=4 SV=1
2739	6684	M7WGJ6|M7WGJ6_RHOT1	3.96	2	1	1	Carbamidomethylation	2329	11355	73.024	1587.7	1147	1963.8	2329	11355	73.024	1587.7	1147	1963.8	1.19:5.78:0.04:0.81:0.58:1.00	4585.8	1566.2	4585.8	1566.2	2.93:1.00	69717	Zinc finger C2H2-type domain containing protein DnaJ Family OS=Rhodosporidium toruloides (strain NP11) OX=1130832 GN=RHTO_04332 PE=4 SV=1
2890	2953	M7XJU9|M7XJU9_RHOT1	3.96	21	4	4		120690	188670	171670	45939	58725	61635	118480	183520	169100	38899	56726	59603	1.99:3.08:2.84:0.65:0.95:1.00	187560	55433	183870	51743	3.55:1.00	20106	Endoplasmic reticulum transmembrane protein OS=Rhodosporidium toruloides (strain NP11) OX=1130832 GN=RHTO_03357 PE=3 SV=1
1793	3221	M7WXS2|M7WXS2_RHOT1	3.96	2	1	1	Carbamidomethylation	58.179	0	0	408.11	0	0	58.179	0	0	408.11	0	0	64.00:-:-:64.00:-:-	58.179	408.11	58.179	408.11	0.14:1.00	106315	Zinc finger PHD-type domain containing protein OS=Rhodosporidium toruloides (strain NP11) OX=1130832 GN=RHTO_08008 PE=4 SV=1
3534	2695	M7X610|M7X610_RHOT1	3.95	37	4	4	Oxidation (M)	72028	57194	56066	22793	41301	21918	66445	57194	53176	15722	31224	15750	4.22:3.63:3.38:1.00:1.98:1.00	71764	29234	67528	21462	3.15:1.00	17328	Protein mago nashi OS=Rhodosporidium toruloides (strain NP11) OX=1130832 GN=RHTO_03269 PE=3 SV=1
813	2092	M7X8X2|M7X8X2_RHOT1	3.94	5	2	2		4008.7	3245.5	2802.6	8752.3	11168	9817.3	4008.7	3245.5	2802.6	8752.3	11168	9817.3	0.41:0.33:0.29:0.89:1.14:1.00	3979.7	9912.6	3979.7	9912.6	0.40:1.00	82537	Cell cycle arrest in response to pheromone-related protein OS=Rhodosporidium toruloides (strain NP11) OX=1130832 GN=RHTO_03668 PE=4 SV=1
3705	2565	M7XGR1|M7XGR1_RHOT1	3.94	11	3	3		7593.7	13553	78097	8095.3	8676.9	10687	7593.7	13553	78097	8095.3	8676.9	10687	0.71:1.27:7.31:0.76:0.81:1.00	47906	9512	47906	9512	5.04:1.00	35654	PlsC domain-containing protein OS=Rhodosporidium toruloides (strain NP11) OX=1130832 GN=RHTO_04495 PE=4 SV=1
3860	7365	M7X9K4|M7X9K4_RHOT1	3.94	9	1	1		87.326	0	86.138	528.54	576.94	1262.2	87.326	0	86.138	528.54	576.94	1262.2	0.07:0:0.07:0.42:0.46:1.00	86.732	789.23	86.732	789.23	0.11:1.00	21087	6-pyruvoyltetrahydropterin synthase OS=Rhodosporidium toruloides (strain NP11) OX=1130832 GN=RHTO_03318 PE=3 SV=1
3344	4437	M7WZ37|M7WZ37_RHOT1	3.93	6	1	1		0	0	89.646	370.74	200.91	0	0	0	89.646	370.74	200.91	0	-:-:64.00:64.00:64.00:-	89.646	285.82	89.646	285.82	0.31:1.00	35943	G-patch domain-containing protein OS=Rhodosporidium toruloides (strain NP11) OX=1130832 GN=RHTO_07447 PE=4 SV=1
1604	1389	M7WXU0|M7WXU0_RHOT1	3.93	9	3	3	Oxidation (M)	8855.7	1442.3	7464.1	3432.3	4736.7	2458.6	8503.1	1442.3	6456.4	1677.4	1441.4	1253.8	6.78:1.15:5.15:1.34:1.15:1.00	7262.1	3836.2	6581.9	1751.2	3.76:1.00	53667	Golgi to Endosome transporter OS=Rhodosporidium toruloides (strain NP11) OX=1130832 GN=RHTO_07766 PE=4 SV=1
3410	3312	M7WS92|M7WS92_RHOT1	3.93	4	1	1	Carbamidomethylation	749.76	0	629.95	3610.9	9361	8240.1	749.76	0	629.95	3610.9	9361	8240.1	0.09:0:0.08:0.44:1.14:1.00	689.86	7070.6	689.86	7070.6	0.10:1.00	35626	Chitin synthase export chaperone OS=Rhodosporidium toruloides (strain NP11) OX=1130832 GN=RHTO_07176 PE=3 SV=1
2476	2301	M7XIU5|M7XIU5_RHOT1	3.92	34	4	4	Oxidation (M)	79149	96523	90733	34213	43270	33432	61736	73982	66262	20203	26929	21251	2.91:3.48:3.12:0.95:1.27:1.00	102680	36972	78311	22794	3.44:1.00	20645	Glucose/ribitol dehydrogenase OS=Rhodosporidium toruloides (strain NP11) OX=1130832 GN=RHTO_06853 PE=3 SV=1
1986	1904	M7WNR0|M7WNR0_RHOT1	3.92	44	11	11	Carbamidomethylation; Oxidation (M)	1043800	343260	632670	345650	452230	292480	646720	237490	423520	169140	247420	138100	4.68:1.72:3.07:1.22:1.79:1.00	810130	363660	526250	184890	2.85:1.00	17262	40S ribosomal protein s14 OS=Rhodosporidium toruloides (strain NP11) OX=1130832 GN=RHTO_04216 PE=3 SV=1
1814	1516	M7XP16|M7XP16_RHOT1	3.92	21	6	6		54500	80300	56176	30781	27643	33395	38023	72935	44171	19525	16320	19425	1.96:3.75:2.27:1.01:0.84:1.00	73190	31133	57881	18423	3.14:1.00	52521	Chitin synthase OS=Rhodosporidium toruloides (strain NP11) OX=1130832 GN=RHTO_01148 PE=4 SV=1
4483	7657	M7WSR5|M7WSR5_RHOT1	3.91	6	1	1	Acetylation (N-term)	1206.2	0	523.92	2644.9	2213.9	1446.3	1206.2	0	523.92	2644.9	2213.9	1446.3	0.83:0:0.36:1.83:1.53:1.00	865.04	2101.7	865.04	2101.7	0.41:1.00	34214	Ribonuclease P protein subunit POP4 OS=Rhodosporidium toruloides (strain NP11) OX=1130832 GN=RHTO_01987 PE=3 SV=1
4073	3712	M7XXJ2|M7XXJ2_RHOT1	3.91	8	2	2		43002	63576	35963	12147	24005	15511	43002	63576	35963	12147	24005	15511	2.77:4.10:2.32:0.78:1.55:1.00	53402	18489	53402	18489	2.89:1.00	29410	C-8 sterol isomerase OS=Rhodosporidium toruloides (strain NP11) OX=1130832 GN=RHTO_02709 PE=3 SV=1
2203	3191	M7X5X1|M7X5X1_RHOT1	3.9	5	1	1		1766.4	0	664.19	3292.9	4771.5	3764.5	1766.4	0	664.19	3292.9	4771.5	3764.5	0.47:0:0.18:0.87:1.27:1.00	1215.3	3943	1215.3	3943	0.31:1.00	51751	Flavin containing amine oxidase OS=Rhodosporidium toruloides (strain NP11) OX=1130832 GN=RHTO_05237 PE=4 SV=1
2674	2085	M7WCK1|M7WCK1_RHOT1	3.9	27	5	5		26947	10256	24935	40361	52118	43957	20306	6165.8	19936	38087	48947	41055	0.49:0.15:0.49:0.93:1.19:1.00	24858	45718	18631	42936	0.43:1.00	34038	Ubiquinone biosynthesis protein COQ4 mitochondrial OS=Rhodosporidium toruloides (strain NP11) OX=1130832 GN=COQ4 PE=3 SV=1
621	795	M7X3D9|M7X3D9_RHOT1	3.89	42	14	14	Carbamidomethylation; Oxidation (M)	908300	957030	789730	552170	791530	697700	478140	565790	356810	112770	130140	228810	2.09:2.47:1.56:0.49:0.57:1.00	1018500	680470	534680	157240	3.40:1.00	28863	40S ribosomal protein s3 OS=Rhodosporidium toruloides (strain NP11) OX=1130832 GN=RHTO_05011 PE=3 SV=1
901	893	M7WUB4|M7WUB4_RHOT1	3.89	11	5	5	Acetylation (N-term)	6690.3	2220.6	3500.1	10329	12405	8747.8	4588.1	2220.6	2188.1	9393.9	10438	8195	0.56:0.27:0.27:1.15:1.27:1.00	5291.8	10695	3584.7	9342.4	0.38:1.00	88097	Ras GTPase-activating protein OS=Rhodosporidium toruloides (strain NP11) OX=1130832 GN=RHTO_01540 PE=4 SV=1
3080	3163	M7XFP4|M7XFP4_RHOT1	3.89	5	2	2		9498.6	32391	7728.6	1277.9	4962.2	8066.9	9498.6	32391	7728.6	1277.9	4962.2	8066.9	1.18:4.02:0.96:0.16:0.62:1.00	16539	5531	16539	5531	2.99:1.00	57376	UDP-N-acetylglucosamine--dolichyl-phosphate N-acetylglucosaminephosphotransferase OS=Rhodosporidium toruloides (strain NP11) OX=1130832 GN=RHTO_05521 PE=3 SV=1
4773	11384	M7WVV9|M7WVV9_RHOT1	3.88	8	1	1		15114	28442	15322	8637.3	6386	1983	15114	28442	15322	8637.3	6386	1983	7.62:14.34:7.73:4.36:3.22:1.00	21787	5668.7	21787	5668.7	3.84:1.00	27653	Golgi apparatus membrane protein TVP23 OS=Rhodosporidium toruloides (strain NP11) OX=1130832 GN=RHTO_04897 PE=3 SV=1
1572	1012	M7XEA7|M7XEA7_RHOT1	3.88	12	4	4	Deamidation (NQ)	22799	8466.6	25164	9458.8	9448.9	6077.7	21031	7927.5	23985	6704.5	6532.4	4799.7	4.38:1.65:5.00:1.40:1.36:1.00	22705	8833.2	21197	6516.9	3.25:1.00	70866	WHIM1 domain-containing protein OS=Rhodosporidium toruloides (strain NP11) OX=1130832 GN=RHTO_00908 PE=4 SV=1
1037	752	M7X4N6|M7X4N6_RHOT1	3.88	20	9	9	Carbamidomethylation; Oxidation (M)	56209	31202	45027	88805	104600	100900	31704	12962	27794	59596	78039	72136	0.44:0.18:0.39:0.83:1.08:1.00	52673	98102	29413	69924	0.42:1.00	67271	Galactokinase OS=Rhodosporidium toruloides (strain NP11) OX=1130832 GN=RHTO_05737 PE=4 SV=1
137	192	M7WEN7|M7WEN7_RHOT1	3.87	20	22	22	Deamidation (NQ); Oxidation (M)	101480	180490	122370	63934	81635	58730	42867	91420	47231	24181	30883	13260	3.23:6.89:3.56:1.82:2.33:1.00	151990	68647	67035	22775	2.94:1.00	170322	ABC transporter OS=Rhodosporidium toruloides (strain NP11) OX=1130832 GN=RHTO_05455 PE=4 SV=1
1588	2152	M7WFS8|M7WFS8_RHOT1	3.87	6	3	3		7282.9	28940	8896.4	3989.2	6604.8	4050.5	7282.9	28940	8896.4	3989.2	6604.8	4050.5	1.80:7.14:2.20:0.98:1.63:1.00	16282	4924.8	16282	4924.8	3.31:1.00	92992	TFIIIC_delta domain-containing protein OS=Rhodosporidium toruloides (strain NP11) OX=1130832 GN=RHTO_05199 PE=4 SV=1
4922	12027	M7WYE0|M7WYE0_RHOT1	3.86	16	1	1		10146	9669.1	29.689	485.68	1311.7	1803.5	10146	9669.1	29.689	485.68	1311.7	1803.5	5.63:5.36:0.02:0.27:0.73:1.00	6615.1	1200.3	6615.1	1200.3	5.51:1.00	15164	Ubiquinol-cytochrome c reductase complex 17 kd protein OS=Rhodosporidium toruloides (strain NP11) OX=1130832 GN=RHTO_00070 PE=3 SV=1
4343	4215	M7WXD9|M7WXD9_RHOT1	3.86	9	1	1		457.6	0	534.71	2835.2	1000.2	1131.5	457.6	0	534.71	2835.2	1000.2	1131.5	0.40:0:0.47:2.51:0.88:1.00	496.16	1655.6	496.16	1655.6	0.30:1.00	27457	Tubulin-folding cofactor b OS=Rhodosporidium toruloides (strain NP11) OX=1130832 GN=RHTO_00814 PE=4 SV=1
3737	2882	M7XMM8|M7XMM8_RHOT1	3.86	37	3	3	Oxidation (M)	72415	98456	84320	28220	30173	37223	70055	95816	80309	22907	22018	32291	2.17:2.97:2.49:0.71:0.68:1.00	96869	31872	93568	25739	3.64:1.00	14015	Nuclear transport factor 2 OS=Rhodosporidium toruloides (strain NP11) OX=1130832 GN=RHTO_02882 PE=4 SV=1
1934	1556	M7XE90|M7XE90_RHOT1	3.86	47	14	14		73827	20761	72956	121820	166570	133080	39747	13796	38108	66241	96687	72360	0.55:0.19:0.53:0.92:1.34:1.00	69219	143010	36826	78429	0.47:1.00	28098	Chromo domain containing protein OS=Rhodosporidium toruloides (strain NP11) OX=1130832 GN=RHTO_05969 PE=4 SV=1
1912	3667	M7XJC1|M7XJC1_RHOT1	3.86	7	1	1		360.17	0	0	2759.7	3003.1	1965.2	360.17	0	0	2759.7	3003.1	1965.2	0.18:0:0:1.40:1.53:1.00	360.17	2576	360.17	2576	0.14:1.00	30232	DNA-binding SAP domain containing protein OS=Rhodosporidium toruloides (strain NP11) OX=1130832 GN=RHTO_06008 PE=4 SV=1
3116	2775	M7XP69|M7XP69_RHOT1	3.86	15	3	3	Deamidation (NQ)	5093.9	949.2	4451.2	16588	7800.5	7863.1	4805.8	949.2	4352.4	16334	7434.7	7566.5	0.64:0.13:0.58:2.16:0.98:1.00	4643.8	10751	4450.3	10445	0.43:1.00	43151	Cleavage stimulation factor subunit 2 OS=Rhodosporidium toruloides (strain NP11) OX=1130832 GN=RHTO_00127 PE=4 SV=1
955	1666	M7X6B7|M7X6B7_RHOT1	3.85	48	11	11	Carbamidomethylation; Oxidation (M); Deamidation (NQ)	96981	55294	66605	89974	149640	119830	26559	20950	18457	48775	89292	60370	0.44:0.35:0.31:0.81:1.48:1.00	91256	120660	25865	66146	0.39:1.00	18843	E3 ubiquitin ligase complex SCF subunit OS=Rhodosporidium toruloides (strain NP11) OX=1130832 GN=RHTO_00314 PE=3 SV=1
3014	4641	M7XIA0|M7XIA0_RHOT1	3.85	13	2	2	Carbamidomethylation; Oxidation (M)	2863.6	3031.8	1785.6	6937.9	8349.2	10336	2863.6	3031.8	1785.6	6937.9	8349.2	10336	0.28:0.29:0.17:0.67:0.81:1.00	3250	8541	3250	8541	0.38:1.00	31740	3-oxoacyl-(Acyl-carrier-protein) reductase OS=Rhodosporidium toruloides (strain NP11) OX=1130832 GN=RHTO_03917 PE=4 SV=1
2898	4036	M7XXN3|M7XXN3_RHOT1	3.85	6	1	1		4066.5	5023.8	1593.1	9783.2	12941	9361.4	4066.5	5023.8	1593.1	9783.2	12941	9361.4	0.43:0.54:0.17:1.05:1.38:1.00	4230.7	10695	4230.7	10695	0.40:1.00	36964	Translocation protein OS=Rhodosporidium toruloides (strain NP11) OX=1130832 GN=RHTO_02754 PE=4 SV=1
2147	1310	M7XS41|M7XS41_RHOT1	3.84	11	5	5		12844	5566	7220.8	18822	24392	22723	10880	4206.3	6114.5	16465	20551	22004	0.49:0.19:0.28:0.75:0.93:1.00	10555	22732	8780.5	19673	0.45:1.00	83103	Transmembrane protein OS=Rhodosporidium toruloides (strain NP11) OX=1130832 GN=RHTO_07914 PE=4 SV=1
185	158	M7WUV0|M7WUV0_RHOT1	3.83	35	23	23	Carbamidomethylation; Oxidation (M)	122400	80522	115850	181420	198100	149450	39306	21611	33149	82099	97962	63441	0.62:0.34:0.52:1.29:1.54:1.00	126810	178270	37835	81168	0.47:1.00	93105	tRNA (Cytosine-5-)-methyltransferase OS=Rhodosporidium toruloides (strain NP11) OX=1130832 GN=RHTO_01493 PE=3 SV=1
4106	3746	M7WJX6|M7WJX6_RHOT1	3.83	7	1	1	Carbamidomethylation	2161.9	1342.1	1449.6	575.16	600.62	410.24	2161.9	1342.1	1449.6	575.16	600.62	410.24	5.27:3.27:3.53:1.40:1.46:1.00	1651.2	528.67	1651.2	528.67	3.12:1.00	26125	Phosphopantetheine adenylyltransferase / dephospho-CoA kinase OS=Rhodosporidium toruloides (strain NP11) OX=1130832 GN=RHTO_06489 PE=4 SV=1
2391	1991	M7WJ39|M7WJ39_RHOT1	3.83	52	6	6	Oxidation (M)	20785	7456.6	11880	23981	32663	34296	10139	5586.9	5609.2	14336	23697	24456	0.41:0.23:0.23:0.59:0.97:1.00	16989	30313	8454.7	20830	0.41:1.00	18431	Actin-related protein 2/3 complex subunit 5 OS=Rhodosporidium toruloides (strain NP11) OX=1130832 GN=RHTO_03436 PE=3 SV=1
84	100	M7WHC9|M7WHC9_RHOT1	3.83	46	40	40	Carbamidomethylation; Deamidation (NQ); Oxidation (M)	1024500	780080	959180	420250	639750	771440	289830	195290	250130	61952	101550	128600	2.25:1.52:1.95:0.48:0.79:1.00	1060200	616200	293370	98003	2.99:1.00	124866	ATP citrate synthase OS=Rhodosporidium toruloides (strain NP11) OX=1130832 GN=RHTO_03915 PE=3 SV=1
187	313	M7WXQ2|M7WXQ2_RHOT1	3.83	35	22	22	Carbamidomethylation; Oxidation (M)	186670	120160	203000	333980	480050	422470	70591	47036	65675	138130	177110	180820	0.39:0.26:0.36:0.76:0.98:1.00	201530	413490	67574	165350	0.41:1.00	84966	Mitochondrial proton/calcium exchanger protein OS=Rhodosporidium toruloides (strain NP11) OX=1130832 GN=RHTO_03120 PE=3 SV=1
55	5	M7WXX4|M7WXX4_RHOT1	3.83	61	26	26	Carbamidomethylation; Acetylation (N-term); Deamidation (NQ); Oxidation (M)	5987400	5200500	6684000	4905500	5969900	7454100	2420500	2017000	2411900	843010	772080	1569200	1.54:1.29:1.54:0.54:0.49:1.00	6587300	6115700	2356100	1061400	2.22:1.00	57461	ATP synthase subunit beta OS=Rhodosporidium toruloides (strain NP11) OX=1130832 GN=RHTO_03206 PE=3 SV=1
487	423	M7WJN6|M7WJN6_RHOT1	3.82	31	15	15	Carbamidomethylation; Deamidation (NQ); Oxidation (M)	218910	131690	248040	206030	269200	340270	57468	27624	77558	109270	146790	162560	0.35:0.17:0.48:0.67:0.90:1.00	240810	277550	63411	139540	0.45:1.00	63606	D-lactate dehydrogenase 2 mitochondrial OS=Rhodosporidium toruloides (strain NP11) OX=1130832 GN=RHTO_02645 PE=4 SV=1
2482	2647	M7XR35|M7XR35_RHOT1	3.81	13	4	4		2522.9	309.84	1945.4	3335.3	4765	5210.1	1934.6	309.84	1793.1	3292.1	4063.9	5012.6	0.39:0.06:0.36:0.66:0.81:1.00	2160	4436.8	1789.7	4122.9	0.43:1.00	52387	A1 cistron-splicing factor AAR2 OS=Rhodosporidium toruloides (strain NP11) OX=1130832 GN=RHTO_08036 PE=3 SV=1
4406	11124	M7XEQ0|M7XEQ0_RHOT1	3.81	11	1	1		6083.7	4110.7	1421.3	5409.1	10757	16902	6083.7	4110.7	1421.3	5409.1	10757	16902	0.36:0.24:0.08:0.32:0.64:1.00	3871.9	11023	3871.9	11023	0.35:1.00	13129	Acyl carrier protein OS=Rhodosporidium toruloides (strain NP11) OX=1130832 GN=RHTO_01048 PE=3 SV=1
4757	9550	M7WSX1|M7WSX1_RHOT1	3.8	8	1	1		199.23	0	110.71	230.21	563.71	365.76	199.23	0	110.71	230.21	563.71	365.76	0.54:0:0.30:0.63:1.54:1.00	154.97	386.56	154.97	386.56	0.40:1.00	22438	Nucleus protein OS=Rhodosporidium toruloides (strain NP11) OX=1130832 GN=RHTO_06721 PE=4 SV=1
3819	2981	M7WXL3|M7WXL3_RHOT1	3.8	3	1	1		875.29	7574.5	759.92	490.14	718.93	791.4	875.29	7574.5	759.92	490.14	718.93	791.4	1.11:9.57:0.96:0.62:0.91:1.00	3069.9	666.82	3069.9	666.82	4.60:1.00	64288	Allantoicase OS=Rhodosporidium toruloides (strain NP11) OX=1130832 GN=RHTO_08154 PE=3 SV=1
37	394	M7X3L7|M7X3L7_RHOT1	3.79	65	29	29	Carbamidomethylation; Acetylation (N-term); Deamidation (NQ); Oxidation (M)	3863500	6126700	3475400	2783900	4126300	5475400	1742100	2444800	1616400	511680	691780	1118500	1.56:2.19:1.45:0.46:0.62:1.00	4759700	4179500	1972700	775120	2.55:1.00	33227	ADP/ATP translocase OS=Rhodosporidium toruloides (strain NP11) OX=1130832 GN=RHTO_05106 PE=3 SV=1
1228	1292	M7X6K2|M7X6K2_RHOT1	3.78	25	8	8	Oxidation (M)	52133	12544	28944	58344	69186	46254	22392	4130.9	14670	40894	44068	30008	0.75:0.14:0.49:1.36:1.47:1.00	39391	57928	17610	38323	0.46:1.00	49597	DJ-1 family protein OS=Rhodosporidium toruloides (strain NP11) OX=1130832 GN=RHTO_00414 PE=4 SV=1
4730	9950	M7XMC6|M7XMC6_RHOT1	3.78	3	1	1		4165	3004.3	3626.3	8961.8	13124	14658	4165	3004.3	3626.3	8961.8	13124	14658	0.28:0.20:0.25:0.61:0.90:1.00	4224.9	12248	4224.9	12248	0.34:1.00	60603	Sensitive to high expression protein 9 mitochondrial OS=Rhodosporidium toruloides (strain NP11) OX=1130832 GN=RHTO_02791 PE=4 SV=1
1628	1275	M7WIR6|M7WIR6_RHOT1	3.78	29	8	8		51215	54121	61030	19700	25459	19996	30033	37370	38425	10348	16369	12272	2.45:3.05:3.13:0.84:1.33:1.00	62416	21718	39481	12996	3.04:1.00	34196	Uricase OS=Rhodosporidium toruloides (strain NP11) OX=1130832 GN=RHTO_03331 PE=3 SV=1
225	178	M7WEZ6|M7WEZ6_RHOT1	3.78	32	23	23	Carbamidomethylation; Oxidation (M); Deamidation (NQ)	114740	150130	141890	212030	121960	458640	67824	72543	81700	163490	60350	404900	0.17:0.18:0.20:0.40:0.15:1.00	153850	265130	85644	209580	0.41:1.00	112118	WD repeat protein U3 small nucleolar RNA-associated protein 12 OS=Rhodosporidium toruloides (strain NP11) OX=1130832 GN=RHTO_05369 PE=4 SV=1
4334	2320	M7WJW5|M7WJW5_RHOT1	3.78	4	1	1		3352.5	4199.3	1874.7	2998	41327	610	3352.5	4199.3	1874.7	2998	41327	610	5.50:6.88:3.07:4.91:64.00:1.00	3636.9	14978	3636.9	14978	0.24:1.00	44746	Agmatinase OS=Rhodosporidium toruloides (strain NP11) OX=1130832 GN=RHTO_06474 PE=3 SV=1
4638	10465	M7XNW3|M7XNW3_RHOT1	3.77	6	1	1		570.35	173.58	945.1	1890.1	2117.9	2009.3	570.35	173.58	945.1	1890.1	2117.9	2009.3	0.28:0.09:0.47:0.94:1.05:1.00	697.36	2005.8	697.36	2005.8	0.35:1.00	44017	Uncharacterized protein OS=Rhodosporidium toruloides (strain NP11) OX=1130832 GN=RHTO_00032 PE=4 SV=1
992	769	M7X6A5|M7X6A5_RHOT1	3.77	33	11	11	Carbamidomethylation; Oxidation (M)	35528	26455	39235	54867	79302	99664	13764	11466	16542	27584	33862	55810	0.25:0.21:0.30:0.49:0.61:1.00	40965	78145	16579	39086	0.42:1.00	67165	Ubiquinone biosynthesis monooxygenase COQ6 mitochondrial OS=Rhodosporidium toruloides (strain NP11) OX=1130832 GN=COQ6 PE=3 SV=1
2601	2581	M7WUH0|M7WUH0_RHOT1	3.77	32	5	5	Carbamidomethylation; Oxidation (M); Acetylation (N-term); Deamidation (NQ)	167270	131730	211700	59201	79357	81514	156950	128050	198590	44878	62818	71970	2.18:1.78:2.76:0.62:0.87:1.00	204470	75803	192420	62028	3.10:1.00	18294	Eukaryotic translation initiation factor 4C OS=Rhodosporidium toruloides (strain NP11) OX=1130832 GN=RHTO_01358 PE=3 SV=1
2414	3624	M7WQG6|M7WQG6_RHOT1	3.77	5	2	2		559.65	203	279.06	1001.7	738.79	1363.3	559.65	203	279.06	1001.7	738.79	1363.3	0.41:0.15:0.20:0.73:0.54:1.00	407.59	1034.6	407.59	1034.6	0.39:1.00	98780	PACT_coil_coil domain-containing protein OS=Rhodosporidium toruloides (strain NP11) OX=1130832 GN=RHTO_03527 PE=4 SV=1
1910	1432	M7XE17|M7XE17_RHOT1	3.77	26	7	7		31669	11210	17478	51948	67698	52458	27352	9296.9	14154	44898	53941	44965	0.61:0.21:0.31:1.00:1.20:1.00	22137	57515	18159	47935	0.38:1.00	40680	RRP7 domain-containing protein OS=Rhodosporidium toruloides (strain NP11) OX=1130832 GN=RHTO_01279 PE=3 SV=1
228	103	M7X137|M7X137_RHOT1	3.76	44	23	23	Carbamidomethylation; Oxidation (M); Deamidation (NQ)	781970	744430	702300	342870	387320	435160	317180	414120	323800	117900	114400	130170	2.44:3.18:2.49:0.91:0.88:1.00	865160	397730	407750	120820	3.37:1.00	73729	Lysine--tRNA ligase OS=Rhodosporidium toruloides (strain NP11) OX=1130832 GN=RHTO_06035 PE=3 SV=1
3244	2164	M7WRN0|M7WRN0_RHOT1	3.76	15	2	2		12596	12255	10994	4286	3603.6	3632.7	12596	12255	10994	4286	3603.6	3632.7	3.47:3.37:3.03:1.18:0.99:1.00	12154	3840.8	12154	3840.8	3.16:1.00	23019	Transmembrane protein OS=Rhodosporidium toruloides (strain NP11) OX=1130832 GN=RHTO_02649 PE=4 SV=1
2649	1951	M7XF64|M7XF64_RHOT1	3.74	20	3	3	Oxidation (M)	3850.5	0	3205.4	5876.8	9191.5	5317.4	3850.5	0	3205.4	5876.8	9191.5	5317.4	0.72:0:0.60:1.11:1.73:1.00	3527.9	7406.4	3527.9	7406.4	0.48:1.00	30241	Mitochondrial large subunit ribosomal protein L49 OS=Rhodosporidium toruloides (strain NP11) OX=1130832 GN=RHTO_00758 PE=4 SV=1
3104	2886	M7XT98|M7XT98_RHOT1	3.73	22	5	5	Acetylation (N-term); Oxidation (M)	33392	25565	35343	12394	12078	13755	23253	20350	23526	6841.7	4676.4	8722.4	2.67:2.33:2.70:0.78:0.54:1.00	36246	12742	25482	6746.9	3.78:1.00	21707	20S proteasome subunit threonine-type endopeptidase OS=Rhodosporidium toruloides (strain NP11) OX=1130832 GN=RHTO_07187 PE=4 SV=1
563	1819	M7WLM7|M7WLM7_RHOT1	3.73	7	4	4	Carbamidomethylation; Deamidation (NQ)	57013	62088	43969	13556	33672	22268	48027	60925	35581	8683	26067	18571	2.59:3.28:1.92:0.47:1.40:1.00	65770	23941	57693	18549	3.11:1.00	69770	Pumilio RNA binding protein (Fragment) OS=Rhodosporidium toruloides (strain NP11) OX=1130832 GN=RHTO_05338 PE=4 SV=1
4067	7684	M7X3T7|M7X3T7_RHOT1	3.73	3	1	1		2616.7	84.641	508.45	317.51	310.09	276.55	2616.7	84.641	508.45	317.51	310.09	276.55	9.46:0.31:1.84:1.15:1.12:1.00	1069.9	301.38	1069.9	301.38	3.55:1.00	41988	Beta-lactamase-like protein 2 OS=Rhodosporidium toruloides (strain NP11) OX=1130832 GN=RHTO_02732 PE=3 SV=1
1455	1315	M7WUU1|M7WUU1_RHOT1	3.72	8	4	4		5987.5	45015	3223.3	5228.5	5030.4	4286.8	4233.9	43424	2936.4	4126.5	4287.4	3221.1	1.31:13.48:0.91:1.28:1.33:1.00	19472	4848.6	18262	3878.3	4.71:1.00	111658	Mediator of RNA polymerase II transcription subunit 14 OS=Rhodosporidium toruloides (strain NP11) OX=1130832 GN=RHTO_06356 PE=3 SV=1
2298	2384	M7X192|M7X192_RHOT1	3.72	12	2	2	Carbamidomethylation; Oxidation (M)	14551	16152	4785.9	2478	1684.5	6412.9	14551	16152	4785.9	2478	1684.5	6412.9	2.27:2.52:0.75:0.39:0.26:1.00	13472	3525.1	13472	3525.1	3.82:1.00	29386	Short-chain dehydrogenase/reductase SDR family protein OS=Rhodosporidium toruloides (strain NP11) OX=1130832 GN=RHTO_06919 PE=3 SV=1
3395	3129	M7X6S6|M7X6S6_RHOT1	3.72	50	4	4		22847	14665	14828	48691	52158	46324	22658	14665	14828	48118	51878	46111	0.49:0.32:0.32:1.04:1.13:1.00	19907	49058	19718	48703	0.40:1.00	9699	ATP synthase subunit e mitochondrial OS=Rhodosporidium toruloides (strain NP11) OX=1130832 GN=RHTO_00178 PE=3 SV=1
978	741	M7WK28|M7WK28_RHOT1	3.71	20	9	9		39885	4681.5	15901	45407	60452	66506	28765	4343.8	9954.2	31086	39962	46971	0.61:0.09:0.21:0.66:0.85:1.00	25374	57888	16671	39625	0.42:1.00	66525	tRNA (Guanine-N7-)-methyltransferase subunit Trm82 OS=Rhodosporidium toruloides (strain NP11) OX=1130832 GN=RHTO_05942 PE=4 SV=1
1508	936	M7WTX2|M7WTX2_RHOT1	3.71	44	12	12	Deamidation (NQ); Oxidation (M)	267090	140930	247530	311490	409450	589740	113650	54128	102000	171210	228390	320320	0.35:0.17:0.32:0.53:0.71:1.00	259190	440020	102490	239970	0.43:1.00	41083	FAD dependent oxidoreductase OS=Rhodosporidium toruloides (strain NP11) OX=1130832 GN=RHTO_01786 PE=4 SV=1
565	413	M7XID1|M7XID1_RHOT1	3.7	46	18	18	Carbamidomethylation; Deamidation (NQ); Oxidation (M)	236830	137730	180750	356870	493700	471100	105910	45542	77284	164080	213790	192910	0.55:0.24:0.40:0.85:1.11:1.00	214780	441330	84263	190260	0.44:1.00	60238	Multifunctional fusion protein OS=Rhodosporidium toruloides (strain NP11) OX=1130832 GN=RHTO_07378 PE=3 SV=1
2111	2812	M7XZL7|M7XZL7_RHOT1	3.7	13	3	3		6302.6	2763.6	8195	13724	17449	17944	6302.6	2763.6	8195	13724	17449	17944	0.35:0.15:0.46:0.76:0.97:1.00	6854.5	16372	6854.5	16372	0.42:1.00	36733	Nucleotide exchange factor SIL1 OS=Rhodosporidium toruloides (strain NP11) OX=1130832 GN=RHTO_00196 PE=3 SV=1
4915	6985	M7XGS5|M7XGS5_RHOT1	3.7	13	1	1		4036	5067.7	4163.9	873.35	1804.1	930.15	4036	5067.7	4163.9	873.35	1804.1	930.15	4.34:5.45:4.48:0.94:1.94:1.00	4901.5	1202.5	4901.5	1202.5	4.08:1.00	7807	Protein kish OS=Rhodosporidium toruloides (strain NP11) OX=1130832 GN=RHTO_04510 PE=3 SV=1
3385	2425	M7WWG0|M7WWG0_RHOT1	3.7	8	2	2	Deamidation (NQ)	5448.7	2806.7	3461.1	10228	9118.3	6973.4	3281.7	1264.3	1652.3	9123.9	8092.4	6069	0.54:0.21:0.27:1.50:1.33:1.00	4846.3	8773.2	2649.9	7761.8	0.34:1.00	39935	Dolichyl-phosphate beta-glucosyltransferase OS=Rhodosporidium toruloides (strain NP11) OX=1130832 GN=RHTO_00715 PE=3 SV=1
1241	2844	M7X744|M7X744_RHOT1	3.69	6	3	3		1799.4	207.07	2275	4064.2	4221.3	4280.7	1799.4	207.07	2275	4064.2	4221.3	4280.7	0.42:0.05:0.53:0.95:0.99:1.00	1893.3	4188.7	1893.3	4188.7	0.45:1.00	96102	Cell cycle control protein Cwf19 OS=Rhodosporidium toruloides (strain NP11) OX=1130832 GN=RHTO_04273 PE=4 SV=1
2696	1644	M7XPG5|M7XPG5_RHOT1	3.69	8	3	3		13875	24861	17465	6168.5	5723.3	7030	13875	24861	17465	6168.5	5723.3	7030	1.97:3.54:2.48:0.88:0.81:1.00	19981	6307.3	19981	6307.3	3.17:1.00	62667	Thiamin pyrophosphokinase-related protein OS=Rhodosporidium toruloides (strain NP11) OX=1130832 GN=RHTO_00862 PE=4 SV=1
3518	2154	M7WM36|M7WM36_RHOT1	3.69	24	3	3		10671	11578	10026	2666.9	4399	3990	10671	11578	10026	2666.9	4399	3990	2.67:2.90:2.51:0.67:1.10:1.00	13075	3949.6	13075	3949.6	3.31:1.00	21356	Outer membrane protein beta-barrel domain containing protein OS=Rhodosporidium toruloides (strain NP11) OX=1130832 GN=RHTO_05473 PE=4 SV=1
2427	1344	M7XBT5|M7XBT5_RHOT1	3.69	22	7	7	Carbamidomethylation	41311	22359	34624	65333	78883	72433	24076	12441	19651	44920	53064	52690	0.46:0.24:0.37:0.85:1.01:1.00	37602	72216	21390	50225	0.43:1.00	58610	Kynureninase OS=Rhodosporidium toruloides (strain NP11) OX=1130832 GN=BNA5 PE=3 SV=1
1288	1437	M7XG28|M7XG28_RHOT1	3.68	5	4	4	Carbamidomethylation	4290.3	1492	4963.7	9131.7	10350	8355.3	3548.7	1323.7	4537	8400.8	9518.6	7899.9	0.45:0.17:0.57:1.06:1.20:1.00	4811.1	9454	4142.7	8781.4	0.47:1.00	155297	Elongator complex protein 1 OS=Rhodosporidium toruloides (strain NP11) OX=1130832 GN=RHTO_08147 PE=3 SV=1
2124	2772	M7WV22|M7WV22_RHOT1	3.68	1	1	1		381.72	0	278.97	0	0	142.3	381.72	0	278.97	0	0	142.3	2.68:0:1.96:0:0:1.00	330.35	142.3	330.35	142.3	2.32:1.00	154726	WD repeat protein OS=Rhodosporidium toruloides (strain NP11) OX=1130832 GN=RHTO_01352 PE=4 SV=1
312	609	M7WMQ0|M7WMQ0_RHOT1	3.67	9	8	8	Oxidation (M)	22837	12241	18221	31190	34550	24602	9826.7	4952.1	8076.5	20507	25447	16641	0.59:0.30:0.49:1.23:1.53:1.00	22266	30295	8899.2	20865	0.43:1.00	163749	Non-specific serine/threonine protein kinase OS=Rhodosporidium toruloides (strain NP11) OX=1130832 GN=RHTO_04523 PE=4 SV=1
2071	1529	M7WTP5|M7WTP5_RHOT1	3.67	21	5	5	Carbamidomethylation	38884	17522	36434	72354	84422	105970	33460	16420	31364	56472	65030	84664	0.40:0.19:0.37:0.67:0.77:1.00	37468	87581	32524	68722	0.47:1.00	47083	Aminomethyltransferase OS=Rhodosporidium toruloides (strain NP11) OX=1130832 GN=RHTO_07021 PE=3 SV=1
2293	1808	M7X663|M7X663_RHOT1	3.66	14	3	3	Carbamidomethylation	65806	96462	57025	24422	32739	32748	65806	96462	57025	24422	32739	32748	2.01:2.95:1.74:0.75:1.00:1.00	82275	30435	82275	30435	2.70:1.00	32540	Proteasome subunit beta OS=Rhodosporidium toruloides (strain NP11) OX=1130832 GN=RHTO_00249 PE=3 SV=1
4602	4595	M7WNJ5|M7WNJ5_RHOT1	3.66	6	2	2		3394.4	4756	2141.3	1263.1	1659.8	250.21	3394.4	4756	2141.3	1263.1	1659.8	250.21	13.57:19.01:8.56:5.05:6.63:1.00	3975	1153.3	3975	1153.3	3.45:1.00	57115	Nucleobase transmembrane transporter OS=Rhodosporidium toruloides (strain NP11) OX=1130832 GN=RHTO_00866 PE=3 SV=1
2424	2308	M7XJL3|M7XJL3_RHOT1	3.64	8	3	3	Carbamidomethylation	5413	8014.4	6647.6	2027.3	2100.9	1955.5	5413	8014.4	6647.6	2027.3	2100.9	1955.5	2.77:4.10:3.40:1.04:1.07:1.00	7755.8	2164	7755.8	2164	3.58:1.00	59513	Alpha-amylase glycoside hydrolase family 13 protein OS=Rhodosporidium toruloides (strain NP11) OX=1130832 GN=RHTO_06083 PE=3 SV=1
1154	1075	M7WQ90|M7WQ90_RHOT1	3.63	34	12	12	Carbamidomethylation; Oxidation (M)	362130	232700	307160	424360	508550	818940	214690	127470	218250	304590	352940	600970	0.36:0.21:0.36:0.51:0.59:1.00	353570	590700	208470	419500	0.50:1.00	47601	Branched-chain-amino-acid aminotransferase OS=Rhodosporidium toruloides (strain NP11) OX=1130832 GN=RHTO_08045 PE=3 SV=1
2222	1680	M7XS16|M7XS16_RHOT1	3.63	21	5	5	Carbamidomethylation; Deamidation (NQ); Oxidation (M)	35461	21030	35443	31253	52324	38117	13816	4319.6	20964	24856	48959	30279	0.46:0.14:0.69:0.82:1.62:1.00	36953	40564	16656	34698	0.48:1.00	39075	Zinc-type alcohol dehydrogenase OS=Rhodosporidium toruloides (strain NP11) OX=1130832 GN=RHTO_07889 PE=3 SV=1
1070	2566	M7WXX1|M7WXX1_RHOT1	3.63	3	2	2		1322.8	0	3002.6	2882.2	3884.1	6966.2	1322.8	0	3002.6	2882.2	3884.1	6966.2	0.19:0:0.43:0.41:0.56:1.00	2162.7	4577.5	2162.7	4577.5	0.47:1.00	174303	Putative membrane-bound transcriptional activator OS=Rhodosporidium toruloides (strain NP11) OX=1130832 GN=RHTO_07806 PE=4 SV=1
1282	989	M7WRS9|M7WRS9_RHOT1	3.63	31	11	11	Carbamidomethylation; Oxidation (M)	39746	14857	32935	48208	77575	85928	26800	8972.6	22969	35441	53983	60137	0.45:0.15:0.38:0.59:0.90:1.00	35225	70950	23009	49854	0.46:1.00	56766	Gamma-butyrobetaine dioxygenase autophagy-related protein 8 OS=Rhodosporidium toruloides (strain NP11) OX=1130832 GN=RHTO_02366 PE=4 SV=1
3241	2805	M7XH80|M7XH80_RHOT1	3.62	6	2	2		1840.2	6066.5	2468.3	939.7	1793.4	701.39	1840.2	6066.5	2468.3	939.7	1793.4	701.39	2.62:8.65:3.52:1.34:2.56:1.00	3458.3	1144.8	3458.3	1144.8	3.02:1.00	47487	Cation diffusion facilitator OS=Rhodosporidium toruloides (strain NP11) OX=1130832 GN=RHTO_04287 PE=4 SV=1
4684	11693	M7XC33|M7XC33_RHOT1	3.62	4	1	1	Deamidation (NQ)	2433	2778.3	1890.2	1299.3	917.66	1699.8	1492.2	1888.6	1185.9	479.2	490	567.03	2.63:3.33:2.09:0.85:0.86:1.00	2490.7	1305.6	1522.2	512.08	2.97:1.00	44659	Cellulose-binding GDSL lipase/acylhydrolase carbohydrate Esterase Family 16 protein OS=Rhodosporidium toruloides (strain NP11) OX=1130832 GN=RHTO_01785 PE=4 SV=1
305	1079	M7WXN8|M7WXN8_RHOT1	3.62	10	8	8	Carbamidomethylation; Oxidation (M)	18988	95254	16051	13244	16261	17438	12272	85083	11187	7828.9	12215	11151	1.10:7.63:1.00:0.70:1.10:1.00	45781	15648	37738	10398	3.63:1.00	120804	Zn(2)-C6 transcription factor OS=Rhodosporidium toruloides (strain NP11) OX=1130832 GN=RHTO_07701 PE=4 SV=1
3914	11315	M7X3R7|M7X3R7_RHOT1	3.62	17	2	2	Oxidation (M)	24423	49329	11347	24379	36560	29395	4091.9	8065.7	3693	9142.7	23896	19641	0.21:0.41:0.19:0.47:1.22:1.00	28366	30368	5283.5	17560	0.30:1.00	7485	Cytochrome c oxidase subunit VIIa OS=Rhodosporidium toruloides (strain NP11) OX=1130832 GN=RHTO_04910 PE=4 SV=1
4184	7271	M7X5K5|M7X5K5_RHOT1	3.62	7	1	1		2860.7	774.58	1579.2	4616.1	7539	4196.3	2860.7	774.58	1579.2	4616.1	7539	4196.3	0.68:0.18:0.38:1.10:1.80:1.00	2227.4	5450.5	2227.4	5450.5	0.41:1.00	18975	DUF4604 domain-containing protein OS=Rhodosporidium toruloides (strain NP11) OX=1130832 GN=RHTO_05527 PE=4 SV=1
2107	3982	M7XFJ3|M7XFJ3_RHOT1	3.61	6	3	3		2196.6	261.92	2933.2	6001.3	6508.3	10656	2196.6	261.92	2933.2	6001.3	6508.3	10656	0.21:0.02:0.28:0.56:0.61:1.00	2588.9	8034.4	2588.9	8034.4	0.32:1.00	93790	mRNA-decapping enzyme subunit 2 OS=Rhodosporidium toruloides (strain NP11) OX=1130832 GN=RHTO_05456 PE=3 SV=1
1303	1684	M7X4E5|M7X4E5_RHOT1	3.61	11	5	5	Carbamidomethylation; Deamidation (NQ); Oxidation (M)	26391	34944	25835	12922	19996	17901	20538	29009	21316	5785.8	9041.9	11845	1.73:2.45:1.80:0.49:0.76:1.00	31729	17194	25507	9144.8	2.79:1.00	61221	Amidophosphoribosyltransferase OS=Rhodosporidium toruloides (strain NP11) OX=1130832 GN=RHTO_02924 PE=3 SV=1
2871	1901	M7XDQ2|M7XDQ2_RHOT1	3.6	25	5	5	Oxidation (M)	7417	3150.2	6078.6	12127	16860	10465	4751.9	2852.7	3020	8419.5	13493	7538.2	0.63:0.38:0.40:1.12:1.79:1.00	6817	13151	4123.6	9817	0.42:1.00	35409	Molybdopterin binding domain containing protein OS=Rhodosporidium toruloides (strain NP11) OX=1130832 GN=RHTO_01159 PE=4 SV=1
2748	1262	M7WYZ4|M7WYZ4_RHOT1	3.59	17	6	6	Carbamidomethylation	58329	104700	51368	31866	36391	31424	50830	100340	45541	25408	29203	25696	1.98:3.90:1.77:0.99:1.14:1.00	80795	33227	73747	26769	2.75:1.00	55523	Delta24(24(1))-sterol reductase OS=Rhodosporidium toruloides (strain NP11) OX=1130832 GN=RHTO_07628 PE=3 SV=1
2961	2257	M7WZK1|M7WZK1_RHOT1	3.59	27	5	5	Acetylation (N-term); Oxidation (M)	2608400	3259900	1703300	1139500	1274800	1172900	2211000	2563200	1358200	734150	818030	972720	2.27:2.64:1.40:0.75:0.84:1.00	2654600	1197700	2142600	843560	2.54:1.00	27914	Phox/Bem1p domain containing protein OS=Rhodosporidium toruloides (strain NP11) OX=1130832 GN=RHTO_07255 PE=4 SV=1
1185	928	M7X513|M7X513_RHOT1	3.59	25	9	9	Carbamidomethylation; Oxidation (M); Deamidation (NQ)	36362	54823	27010	25158	26154	18942	25989	48000	18786	13737	12555	8654.9	3.00:5.55:2.17:1.59:1.45:1.00	41663	24296	31890	11649	2.74:1.00	56816	Phospho-2-dehydro-3-deoxyheptonate aldolase OS=Rhodosporidium toruloides (strain NP11) OX=1130832 GN=RHTO_03154 PE=3 SV=1
2369	1620	M7XP96|M7XP96_RHOT1	3.57	15	4	4	Deamidation (NQ)	10789	4739.6	8107.1	17734	19744	17870	8253.7	2483.2	6670	13853	16856	15514	0.53:0.16:0.43:0.89:1.09:1.00	10226	19778	7209.7	15408	0.47:1.00	48192	Dna-directed rna polymerase i subunit rpa43 OS=Rhodosporidium toruloides (strain NP11) OX=1130832 GN=RHTO_01243 PE=4 SV=1
153	483	M7WWX9|M7WWX9_RHOT1	3.56	46	22	22	Carbamidomethylation; Acetylation (N-term); Deamidation (NQ); Oxidation (M)	2694000	2943000	2781800	1351700	1767600	1624400	1078500	1242000	1075400	363240	489140	396540	2.72:3.13:2.71:0.92:1.23:1.00	3177800	1590600	1239900	418540	2.96:1.00	43737	60S ribosomal protein l3 OS=Rhodosporidium toruloides (strain NP11) OX=1130832 GN=RHTO_07954 PE=3 SV=1
4719	10788	M7XQ11|M7XQ11_RHOT1	3.56	12	1	1	Acetylation (N-term)	1181.9	0	478.21	2180.8	1934.9	1422.1	1181.9	0	478.21	2180.8	1934.9	1422.1	0.83:0:0.34:1.53:1.36:1.00	830.06	1845.9	830.06	1845.9	0.45:1.00	14441	Ubiquitin-like protein ATG12 OS=Rhodosporidium toruloides (strain NP11) OX=1130832 GN=RHTO_01037 PE=3 SV=1
848	716	M7XHW6|M7XHW6_RHOT1	3.56	37	10	10	Carbamidomethylation; Acetylation (N-term); Oxidation (M)	43260	13838	37356	41534	52751	50017	15777	4669.3	15505	27022	37258	28018	0.56:0.17:0.55:0.96:1.33:1.00	37256	48647	14505	30766	0.47:1.00	39421	Replication factor C subunit 3 OS=Rhodosporidium toruloides (strain NP11) OX=1130832 GN=RHTO_07233 PE=3 SV=1
2532	2656	M7WPW7|M7WPW7_RHOT1	3.55	13	2	2	Oxidation (M)	15472	18403	7659.5	6031.9	7806.3	3470.7	15472	18403	7347.8	5253.3	6907.9	2166.2	7.14:8.50:3.39:2.43:3.19:1.00	15780	5995.7	15469	5001.8	3.09:1.00	26678	Uncharacterized protein OS=Rhodosporidium toruloides (strain NP11) OX=1130832 GN=RHTO_03954 PE=4 SV=1
512	33	M7X4A9|M7X4A9_RHOT1	3.55	46	17	17	Carbamidomethylation; Oxidation (M)	270250	187340	245910	173400	189260	178190	151540	121050	139490	52282	56519	62779	2.41:1.93:2.22:0.83:0.90:1.00	274610	180950	157310	57193	2.75:1.00	56493	CCT-beta OS=Rhodosporidium toruloides (strain NP11) OX=1130832 GN=RHTO_05896 PE=3 SV=1
2312	3586	M7WY79|M7WY79_RHOT1	3.55	2	1	1	Carbamidomethylation	1740.1	768.26	1068.5	330.7	463.6	369.25	1740.1	768.26	1068.5	330.7	463.6	369.25	4.71:2.08:2.89:0.90:1.26:1.00	1192.3	387.85	1192.3	387.85	3.07:1.00	87769	START-like domain protein OS=Rhodosporidium toruloides (strain NP11) OX=1130832 GN=RHTO_08143 PE=4 SV=1
1264	652	M7X4T0|M7X4T0_RHOT1	3.55	35	11	11	Carbamidomethylation; Oxidation (M)	56775	56300	67611	113350	150730	145400	23784	26900	28732	59643	81046	76377	0.31:0.35:0.38:0.78:1.06:1.00	69506	137220	29205	72355	0.40:1.00	60986	Mitochondrial metallopeptidase OS=Rhodosporidium toruloides (strain NP11) OX=1130832 GN=RHTO_05777 PE=3 SV=1
77	204	M7XK18|M7XK18_RHOT1	3.54	22	27	27	Carbamidomethylation; Oxidation (M); Deamidation (NQ)	69169	45275	57936	133780	163740	130510	24178	17878	17071	51517	60782	42658	0.57:0.42:0.40:1.21:1.42:1.00	68610	142680	22714	51652	0.44:1.00	206626	SNF4 family helicase/atpase OS=Rhodosporidium toruloides (strain NP11) OX=1130832 GN=RHTO_03427 PE=3 SV=1
113	160	M7WX53|M7WX53_RHOT1	3.53	22	23	23	Carbamidomethylation; Oxidation (M)	74069	26207	64401	100060	132360	115050	25765	8450.3	17472	42305	47013	45033	0.57:0.19:0.39:0.94:1.04:1.00	71271	116570	21687	44783	0.48:1.00	194111	DNA-directed RNA polymerase subunit OS=Rhodosporidium toruloides (strain NP11) OX=1130832 GN=RHTO_08014 PE=3 SV=1
4560	10480	M7WWT6|M7WWT6_RHOT1	3.53	56	2	2	Acetylation (N-term)	1677.5	2224.6	2250.1	4800.3	8850.6	3657.8	1677.5	2224.6	2250.1	4800.3	8850.6	3657.8	0.46:0.61:0.62:1.31:2.42:1.00	2275	5769.6	2275	5769.6	0.39:1.00	5375	Mitochondrial outer membrane translocase complex subunit Tom5 OS=Rhodosporidium toruloides (strain NP11) OX=1130832 GN=RHTO_01044 PE=3 SV=1
476	68	M7WVI3|M7WVI3_RHOT1	3.52	45	19	19	Carbamidomethylation; Oxidation (M)	188830	215490	180710	83372	89379	86674	100120	124440	65535	39210	36657	45399	2.21:2.74:1.44:0.86:0.81:1.00	231990	86887	115650	40422	2.86:1.00	59008	CCT-theta OS=Rhodosporidium toruloides (strain NP11) OX=1130832 GN=RHTO_04786 PE=3 SV=1
949	894	M7XRN2|M7XRN2_RHOT1	3.52	39	7	7	Acetylation (N-term); Deamidation (NQ); Oxidation (M)	431350	47725	196140	231990	259700	358070	130550	8569.6	65879	174610	186280	228510	0.57:0.04:0.29:0.76:0.82:1.00	278790	283410	91305	196470	0.46:1.00	27996	Probable electron transfer flavoprotein subunit beta OS=Rhodosporidium toruloides (strain NP11) OX=1130832 GN=RHTO_07748 PE=3 SV=1
2555	2071	M7X4V5|M7X4V5_RHOT1	3.52	18	5	5	Carbamidomethylation; Oxidation (M)	7817.7	3621.8	6604.5	21665	22571	20019	5981.6	3085.2	5063.7	15110	17540	16145	0.37:0.19:0.31:0.94:1.09:1.00	7431.4	21418	5430.6	16265	0.33:1.00	44123	tRNA N6-adenosine threonylcarbamoyltransferase mitochondrial OS=Rhodosporidium toruloides (strain NP11) OX=1130832 GN=RHTO_02862 PE=3 SV=1
4216	10776	M7X520|M7X520_RHOT1	3.52	8	1	1		9561.1	750.66	4652.1	15499	14108	16838	9561.1	750.66	4652.1	15499	14108	16838	0.57:0.04:0.28:0.92:0.84:1.00	6017.3	15482	6017.3	15482	0.39:1.00	18400	Mitochondrial ribosomal protein subunit S27 OS=Rhodosporidium toruloides (strain NP11) OX=1130832 GN=RHTO_02923 PE=3 SV=1
2184	1949	M7WMJ0|M7WMJ0_RHOT1	3.51	30	4	4	Oxidation (M)	35606	7301.8	22128	46703	67362	40299	33120	6838.3	18261	42125	64497	37527	0.88:0.18:0.49:1.12:1.72:1.00	25067	51454	22164	48050	0.46:1.00	22842	Peptidyl-prolyl cis-trans isomerase OS=Rhodosporidium toruloides (strain NP11) OX=1130832 GN=RHTO_05198 PE=3 SV=1
162	219	M7XZK6|M7XZK6_RHOT1	3.51	18	19	19	Carbamidomethylation; Oxidation (M)	62457	36617	49904	62281	85199	89724	22052	8480.6	17862	32234	45481	48858	0.45:0.17:0.37:0.66:0.93:1.00	58774	80200	18948	42191	0.45:1.00	157902	Paired amphipathic helix protein Sin3a OS=Rhodosporidium toruloides (strain NP11) OX=1130832 GN=RHTO_00176 PE=4 SV=1
2273	2498	M7XH17|M7XH17_RHOT1	3.51	23	3	3	Oxidation (M)	12017	3977	12463	19102	29112	18308	9166.1	3977	9554.1	18723	25833	17409	0.53:0.23:0.55:1.08:1.48:1.00	11968	22174	9087.7	20655	0.44:1.00	28217	2-deoxyglucose-6-phosphatase OS=Rhodosporidium toruloides (strain NP11) OX=1130832 GN=RHTO_04434 PE=4 SV=1
3161	2429	M7XMG8|M7XMG8_RHOT1	3.51	15	2	2		14029	26357	10470	5014.1	11066	3045.6	14029	26357	10470	5014.1	11066	3045.6	4.61:8.65:3.44:1.65:3.63:1.00	19380	6547.5	19380	6547.5	2.96:1.00	26055	Glutathione S-transferase OS=Rhodosporidium toruloides (strain NP11) OX=1130832 GN=RHTO_01824 PE=4 SV=1
2564	1621	M7XGF4|M7XGF4_RHOT1	3.51	33	6	6	Carbamidomethylation	49282	5373.5	27115	62428	68227	73011	46055	5270	25684	56635	64393	68560	0.67:0.08:0.37:0.83:0.94:1.00	31390	67889	29127	63196	0.46:1.00	34356	Arginase OS=Rhodosporidium toruloides (strain NP11) OX=1130832 GN=RHTO_05160 PE=3 SV=1
2902	2495	M7WTK5|M7WTK5_RHOT1	3.51	5	2	2	Acetylation (N-term)	1884.4	686.16	2240	3922.7	7474.8	2709.3	1884.4	686.16	2240	3922.7	7474.8	2709.3	0.70:0.25:0.83:1.45:2.76:1.00	2267.7	4702.3	2267.7	4702.3	0.48:1.00	63029	Amino acid transporter OS=Rhodosporidium toruloides (strain NP11) OX=1130832 GN=RHTO_01882 PE=3 SV=1
2404	2264	M7WLC5|M7WLC5_RHOT1	3.51	2	1	1		625.14	0	59.892	1663.6	1685.5	228.09	625.14	0	59.892	1663.6	1685.5	228.09	2.74:0:0.26:7.29:7.39:1.00	466.88	1192.4	466.88	1192.4	0.39:1.00	99599	GATA transcription factor OS=Rhodosporidium toruloides (strain NP11) OX=1130832 GN=RHTO_05758 PE=4 SV=1
3498	3293	M7X1E1|M7X1E1_RHOT1	3.5	4	1	1		6573.4	12386	6209.5	3275.7	2361.2	2203.7	6573.4	12386	6209.5	3275.7	2361.2	2203.7	2.98:5.62:2.82:1.49:1.07:1.00	9580.3	2613.5	9580.3	2613.5	3.67:1.00	42111	UDP-galactose transporter OS=Rhodosporidium toruloides (strain NP11) OX=1130832 GN=RHTO_06140 PE=4 SV=1
757	677	M7WZI6|M7WZI6_RHOT1	3.5	23	9	9	Carbamidomethylation; Oxidation (M)	64161	34412	61608	72048	74483	61589	25550	6694.9	24532	53159	51828	38792	0.66:0.17:0.63:1.37:1.34:1.00	61258	69373	21310	47926	0.44:1.00	65036	Histone deacetylase OS=Rhodosporidium toruloides (strain NP11) OX=1130832 GN=RHTO_07240 PE=3 SV=1
105	47	M7WUI5|M7WUI5_RHOT1	3.48	60	27	27	Carbamidomethylation; Deamidation (NQ); Oxidation (M); Acetylation (N-term)	2844900	1457900	2603800	1259300	1899700	1515200	567810	534260	544750	187880	245500	275130	2.06:1.94:1.98:0.68:0.89:1.00	2724300	1560300	615360	236170	2.61:1.00	56457	Pyruvate kinase OS=Rhodosporidium toruloides (strain NP11) OX=1130832 GN=RHTO_01610 PE=3 SV=1
207	258	M7X458|M7X458_RHOT1	3.48	16	19	19	Carbamidomethylation; Oxidation (M)	80888	28331	71362	85086	113340	137110	20483	1366.2	14726	29642	42407	48374	0.42:0.03:0.30:0.61:0.88:1.00	75552	112590	17206	40141	0.43:1.00	174136	Protein transport protein SEC31 OS=Rhodosporidium toruloides (strain NP11) OX=1130832 GN=RHTO_05075 PE=3 SV=1
805	1317	M7WGY5|M7WGY5_RHOT1	3.48	36	8	8	Deamidation (NQ)	42248	6249.6	28013	72665	80982	57184	36156	6249.6	18985	51771	54843	47918	0.75:0.13:0.40:1.08:1.14:1.00	32897	70414	25146	51511	0.49:1.00	36519	Translation initiation factor IF-2 OS=Rhodosporidium toruloides (strain NP11) OX=1130832 GN=RHTO_04247 PE=4 SV=1
1852	2132	M7XKE4|M7XKE4_RHOT1	3.48	8	2	2		3388.8	690.12	1276.4	9240.8	7426.4	4382.6	3388.8	690.12	1276.4	9240.8	7426.4	4382.6	0.77:0.16:0.29:2.11:1.69:1.00	2864	7016.6	2864	7016.6	0.41:1.00	43594	SNARE protein syntaxin 18/UFE1 OS=Rhodosporidium toruloides (strain NP11) OX=1130832 GN=RHTO_02586 PE=4 SV=1
1352	2157	M7WI34|M7WI34_RHOT1	3.47	3	2	2		3649.5	4449.3	2966.9	982.57	766.71	340.7	3649.5	4449.3	2966.9	982.57	766.71	340.7	10.71:13.06:8.71:2.88:2.25:1.00	4008	1158.4	4008	1158.4	3.46:1.00	119694	DUF221 domain containing protein OS=Rhodosporidium toruloides (strain NP11) OX=1130832 GN=RHTO_03681 PE=3 SV=1
3201	3391	M7X4H9|M7X4H9_RHOT1	3.46	4	1	1		1110.4	382.77	225.19	1169.6	1492.4	2076.5	1110.4	382.77	225.19	1169.6	1492.4	2076.5	0.53:0.18:0.11:0.56:0.72:1.00	707.05	1579.5	707.05	1579.5	0.45:1.00	44629	Nucleoporin Nup40 OS=Rhodosporidium toruloides (strain NP11) OX=1130832 GN=RHTO_05826 PE=4 SV=1
1730	3283	M7XFZ5|M7XFZ5_RHOT1	3.45	2	1	1		2587.5	3955	1793.4	859.35	1091.2	1181.5	2587.5	3955	1793.4	859.35	1091.2	1181.5	2.19:3.35:1.52:0.73:0.92:1.00	2778.6	1044	2778.6	1044	2.66:1.00	70048	Transcription initiation factor IIF subunit alpha OS=Rhodosporidium toruloides (strain NP11) OX=1130832 GN=RHTO_05236 PE=3 SV=1
1669	1061	M7XGP2|M7XGP2_RHOT1	3.45	30	9	9	Carbamidomethylation; Acetylation (N-term); Oxidation (M)	74252	38775	64161	37291	48819	28589	42513	23092	36898	11948	14392	11733	3.62:1.97:3.14:1.02:1.23:1.00	71815	38233	39273	12691	3.09:1.00	48218	Pre-mRNA-splicing factor PRP46 OS=Rhodosporidium toruloides (strain NP11) OX=1130832 GN=RHTO_05230 PE=3 SV=1
942	594	M7WZ54|M7WZ54_RHOT1	3.45	29	12	12	Oxidation (M); Carbamidomethylation	158610	132720	124340	62457	75514	72156	77732	50719	61684	20860	28608	27816	2.79:1.82:2.22:0.75:1.03:1.00	160170	70462	75297	25762	2.92:1.00	57674	ATP-dependent rna helicase dbp2 OS=Rhodosporidium toruloides (strain NP11) OX=1130832 GN=RHTO_07462 PE=3 SV=1
1887	2965	M7XNK5|M7XNK5_RHOT1	3.44	5	2	2		2659.5	40087	1955.9	3404.2	3777	3613.9	2659.5	40087	1955.9	3404.2	3777	3613.9	0.74:11.09:0.54:0.94:1.05:1.00	15398	3833.6	15398	3833.6	4.02:1.00	65011	Chromatin structure-remodeling complex protein RSC7 OS=Rhodosporidium toruloides (strain NP11) OX=1130832 GN=RHTO_01395 PE=4 SV=1
2647	4086	M7X3E6|M7X3E6_RHOT1	3.44	4	1	1		1548.8	2342.1	1340.1	5429.7	3781	5301.8	1548.8	2342.1	1340.1	5429.7	3781	5301.8	0.29:0.44:0.25:1.02:0.71:1.00	1975.9	4837.5	1975.9	4837.5	0.41:1.00	48109	Muconate cycloisomerase OS=Rhodosporidium toruloides (strain NP11) OX=1130832 GN=RHTO_05021 PE=4 SV=1
2926	2392	M7WSU5|M7WSU5_RHOT1	3.43	7	3	3	Deamidation (NQ)	11560	18103	10781	5915.1	6936.3	5482.2	10156	15220	10408	4099.6	4626.9	3199.3	3.17:4.76:3.25:1.28:1.45:1.00	15115	6111.2	13562	3975.3	3.41:1.00	75971	DUF251 domain membrane protein OS=Rhodosporidium toruloides (strain NP11) OX=1130832 GN=RHTO_02168 PE=4 SV=1
1258	2009	M7XW80|M7XW80_RHOT1	3.42	12	4	4	Carbamidomethylation	5379.5	4599.6	6078	12643	13795	13521	4690.5	4599.6	5884.5	12323	13239	13152	0.36:0.35:0.45:0.94:1.01:1.00	6583.7	13320	6142.4	12904	0.48:1.00	54031	Putative phospholipase OS=Rhodosporidium toruloides (strain NP11) OX=1130832 GN=RHTO_04682 PE=3 SV=1
2500	2597	M7WTD6|M7WTD6_RHOT1	3.42	16	5	5	Carbamidomethylation	51424	77079	59053	141190	177950	112880	45613	61520	54760	135050	167450	97668	0.47:0.63:0.56:1.38:1.71:1.00	73376	144010	64059	133390	0.48:1.00	47620	Proteophosphoglycan ppg4 OS=Rhodosporidium toruloides (strain NP11) OX=1130832 GN=RHTO_01802 PE=4 SV=1
1472	655	M7WT16|M7WT16_RHOT1	3.42	30	10	10	Carbamidomethylation; Oxidation (M)	70251	25227	70982	99467	109650	98273	31271	7099.9	33425	59522	73530	67050	0.47:0.11:0.50:0.89:1.10:1.00	65837	102460	28298	66701	0.42:1.00	49157	Bystin OS=Rhodosporidium toruloides (strain NP11) OX=1130832 GN=RHTO_02162 PE=3 SV=1
1133	2324	M7XYI0|M7XYI0_RHOT1	3.4	6	3	3	Deamidation (NQ)	4150.9	3554.2	2940.2	9525.8	7336.6	5828.2	2728.8	1843.8	1539	6959.7	5988.5	4481.1	0.61:0.41:0.34:1.55:1.34:1.00	4377.5	7563.5	2491.6	5809.8	0.43:1.00	120600	Homeodomain-like protein OS=Rhodosporidium toruloides (strain NP11) OX=1130832 GN=RHTO_03076 PE=4 SV=1
2787	3294	M7WMA5|M7WMA5_RHOT1	3.39	6	1	1	Deamidation (NQ)	1244.1	0	310.39	2334	2033.8	2665.8	1244.1	0	310.39	2334	2033.8	2665.8	0.47:0:0.12:0.88:0.76:1.00	777.27	2344.5	777.27	2344.5	0.33:1.00	32454	Ribosomal RNA-processing protein 15 OS=Rhodosporidium toruloides (strain NP11) OX=1130832 GN=RHTO_01697 PE=3 SV=1
396	290	M7WYL9|M7WYL9_RHOT1	3.39	50	23	23	Carbamidomethylation; Deamidation (NQ); Oxidation (M)	947210	717030	1009900	565530	690040	777410	417320	415900	527210	132520	183880	205050	2.04:2.03:2.57:0.65:0.90:1.00	1065800	678850	553090	173820	3.18:1.00	60735	Phosphoglucomutase (alpha-D-glucose-1 6-bisphosphate-dependent) OS=Rhodosporidium toruloides (strain NP11) OX=1130832 GN=RHTO_07820 PE=3 SV=1
3197	2655	M7XK35|M7XK35_RHOT1	3.39	8	3	3	Carbamidomethylation	21039	34470	25669	10223	8881.6	9098.1	21039	34470	25669	10223	8881.6	9098.1	2.31:3.79:2.82:1.12:0.98:1.00	31583	9650.5	31583	9650.5	3.27:1.00	59082	Extracellular matrix protein 14 OS=Rhodosporidium toruloides (strain NP11) OX=1130832 GN=RHTO_06223 PE=3 SV=1
1008	960	M7WTN9|M7WTN9_RHOT1	3.37	34	6	6	Carbamidomethylation; Deamidation (NQ); Oxidation (M)	75355	31855	88753	38267	31707	24603	67776	28224	82045	25591	25151	19413	3.49:1.45:4.23:1.32:1.30:1.00	79076	32827	71310	23385	3.05:1.00	39375	Alcohol dehydrogenase (NADP+) OS=Rhodosporidium toruloides (strain NP11) OX=1130832 GN=RHTO_01922 PE=4 SV=1
1088	2181	M7XFE7|M7XFE7_RHOT1	3.37	10	1	1	Deamidation (NQ)	62356	36136	58062	18144	27010	18349	62356	36136	58062	18144	27010	18349	3.40:1.97:3.16:0.99:1.47:1.00	62773	21168	62773	21168	2.97:1.00	14940	Histone H2B OS=Rhodosporidium toruloides (strain NP11) OX=1130832 GN=RHTO_00843 PE=3 SV=1
194	223	M7X518|M7X518_RHOT1	3.36	22	21	21	Deamidation (NQ); Oxidation (M)	121100	52973	97463	151050	225300	194010	39482	13018	38670	72828	90291	73459	0.54:0.18:0.53:0.99:1.23:1.00	114270	190800	37010	78859	0.47:1.00	128647	A-pheromone processing metallopeptidase ste23 OS=Rhodosporidium toruloides (strain NP11) OX=1130832 GN=RHTO_03160 PE=3 SV=1
1052	976	M7WYE8|M7WYE8_RHOT1	3.36	46	11	11	Carbamidomethylation; Oxidation (M)	190060	287510	236710	104580	143590	127860	129270	220750	167580	58663	86503	60907	2.12:3.62:2.75:0.96:1.42:1.00	275240	125940	198520	68691	2.89:1.00	32642	ATP phosphoribosyltransferase OS=Rhodosporidium toruloides (strain NP11) OX=1130832 GN=RHTO_07750 PE=3 SV=1
687	692	M7WUB7|M7WUB7_RHOT1	3.36	24	14	14	Carbamidomethylation; Deamidation (NQ); Oxidation (M)	93824	208610	138720	67006	92161	88701	51544	128030	80646	32037	41862	35468	1.45:3.61:2.27:0.90:1.18:1.00	163980	83114	94642	36456	2.60:1.00	93055	Calcium-activated chloride channel family protein OS=Rhodosporidium toruloides (strain NP11) OX=1130832 GN=RHTO_01545 PE=4 SV=1
3696	6696	M7XLF1|M7XLF1_RHOT1	3.36	16	2	2	Carbamidomethylation	757.69	96.49	560.44	752.93	1948	1518.2	757.69	96.49	560.44	752.93	1948	1518.2	0.50:0.06:0.37:0.50:1.28:1.00	588.95	1423.2	588.95	1423.2	0.41:1.00	33872	Holocytochrome c-type synthase OS=Rhodosporidium toruloides (strain NP11) OX=1130832 GN=RHTO_02286 PE=3 SV=1
1920	2412	M7WZK8|M7WZK8_RHOT1	3.35	5	2	2	Carbamidomethylation; Deamidation (NQ)	3320.6	6856.1	4497.8	1993.2	2123.8	1504.6	3320.6	6856.1	4497.8	1993.2	2123.8	1504.6	2.21:4.56:2.99:1.32:1.41:1.00	5500.7	1901.6	5500.7	1901.6	2.89:1.00	73342	Glycoside hydrolase family 16 protein OS=Rhodosporidium toruloides (strain NP11) OX=1130832 GN=RHTO_00515 PE=3 SV=1
2175	1607	M7X6U2|M7X6U2_RHOT1	3.35	19	6	6	Carbamidomethylation	11478	5344.7	11270	16916	22991	20690	8824.7	856.82	7920.8	11748	14830	16995	0.52:0.05:0.47:0.69:0.87:1.00	11207	20671	7362	14931	0.49:1.00	47037	Phosphoribosyl-ATP pyrophosphohydrolase / phosphoribosyl-AMP cyclohydrolase OS=Rhodosporidium toruloides (strain NP11) OX=1130832 GN=RHTO_00514 PE=4 SV=1
4146	5293	M7XIF5|M7XIF5_RHOT1	3.35	7	1	1		187.02	0	409.73	890.49	1157	861.8	187.02	0	409.73	890.49	1157	861.8	0.22:0:0.48:1.03:1.34:1.00	427.43	969.78	427.43	969.78	0.44:1.00	44351	Coiled-coil domain-containing protein 75-like protein OS=Rhodosporidium toruloides (strain NP11) OX=1130832 GN=RHTO_06723 PE=4 SV=1
76	239	M7WNA7|M7WNA7_RHOT1	3.34	23	35	35	Carbamidomethylation; Oxidation (M)	369210	327690	326270	217290	264350	232180	182090	78231	126730	41447	52568	49090	3.71:1.59:2.58:0.84:1.07:1.00	400790	240270	163720	47702	3.43:1.00	237501	Nuclear pore complex protein Nup205 OS=Rhodosporidium toruloides (strain NP11) OX=1130832 GN=RHTO_04502 PE=3 SV=1
646	845	M7WW62|M7WW62_RHOT1	3.33	44	14	14	Deamidation (NQ); Oxidation (M)	653830	901350	504690	851560	1154900	1291300	240690	307890	199010	384580	608590	652560	0.37:0.47:0.30:0.59:0.93:1.00	763580	1099500	272320	548570	0.50:1.00	34678	Mitochondrial carrier protein succinate:fumarate antiporter OS=Rhodosporidium toruloides (strain NP11) OX=1130832 GN=RHTO_05007 PE=3 SV=1
730	495	M7X2E8|M7X2E8_RHOT1	3.33	47	14	14	Carbamidomethylation; Deamidation (NQ); Oxidation (M)	107260	112230	115680	60783	67918	61539	56641	58223	70256	18306	25215	22830	2.48:2.55:3.08:0.80:1.10:1.00	130450	66745	71743	22117	3.24:1.00	50133	Alcohol dehydrogenase OS=Rhodosporidium toruloides (strain NP11) OX=1130832 GN=RHTO_04685 PE=4 SV=1
2018	2218	M7XLH5|M7XLH5_RHOT1	3.33	14	5	5	Oxidation (M)	171070	200330	152260	79186	100990	64719	113650	157200	110360	56674	58020	42613	2.67:3.69:2.59:1.33:1.36:1.00	200530	81631	145580	52436	2.78:1.00	62742	MFS multidrug transporter OS=Rhodosporidium toruloides (strain NP11) OX=1130832 GN=RHTO_02184 PE=4 SV=1
1555	1730	M7X5E5|M7X5E5_RHOT1	3.33	13	6	6		6788.3	99490	4811.3	8899.8	22404	11343	4926.5	99025	2279.2	3750	13798	7919	0.62:12.50:0.29:0.47:1.74:1.00	38176	14484	35746	8488.8	4.21:1.00	67429	HTH APSES-type domain-containing protein OS=Rhodosporidium toruloides (strain NP11) OX=1130832 GN=RHTO_03295 PE=4 SV=1
1122	1014	M7WMY0|M7WMY0_RHOT1	3.32	28	12	12	Carbamidomethylation; Oxidation (M); Deamidation (NQ)	137290	68014	93214	159780	187260	205240	63353	12553	41837	81027	90553	115820	0.55:0.11:0.36:0.70:0.78:1.00	115230	184420	46096	95800	0.48:1.00	49038	Argininosuccinate synthase OS=Rhodosporidium toruloides (strain NP11) OX=1130832 GN=RHTO_05147 PE=3 SV=1
4020	7934	M7X3E3|M7X3E3_RHOT1	3.31	4	1	1		1898.3	212.44	702.27	653.95	207.98	160.55	1898.3	212.44	702.27	653.95	207.98	160.55	11.82:1.32:4.37:4.07:1.30:1.00	1103.5	511.24	1103.5	511.24	2.16:1.00	28138	Microtubule-associated protein RP/EB family OS=Rhodosporidium toruloides (strain NP11) OX=1130832 GN=RHTO_05016 PE=3 SV=1
1230	1302	M7XI95|M7XI95_RHOT1	3.31	25	11	11	Carbamidomethylation; Deamidation (NQ)	78383	123120	87276	43354	39886	35457	49998	91983	58370	28825	26764	23196	2.16:3.97:2.52:1.24:1.15:1.00	109780	41994	75493	26498	2.85:1.00	60848	Delta-9 fatty acid desaturase OS=Rhodosporidium toruloides (strain NP11) OX=1130832 GN=RHTO_03911 PE=3 SV=1
2747	4611	M7XK66|M7XK66_RHOT1	3.3	2	1	1		410.33	0	225.58	72.389	1027.3	1094.5	410.33	0	225.58	72.389	1027.3	1094.5	0.37:0:0.21:0.07:0.94:1.00	317.96	731.4	317.96	731.4	0.43:1.00	67444	Pleckstrin-like domain-containing protein OS=Rhodosporidium toruloides (strain NP11) OX=1130832 GN=RHTO_02516 PE=4 SV=1
2622	2720	M7XTA7|M7XTA7_RHOT1	3.3	8	2	2		535.71	0	180.03	1161.3	1290.9	698.14	535.71	0	180.03	1161.3	1290.9	698.14	0.77:0:0.26:1.66:1.85:1.00	473.02	1050.1	473.02	1050.1	0.45:1.00	55960	20S-pre-rRNA D-site endonuclease NOB1 OS=Rhodosporidium toruloides (strain NP11) OX=1130832 GN=RHTO_07197 PE=3 SV=1
1612	1393	M7XR20|M7XR20_RHOT1	3.29	34	4	4	Oxidation (M)	43241	72839	43782	19602	31055	34603	38571	68903	38338	13207	24610	23112	1.67:2.98:1.66:0.57:1.06:1.00	58783	28420	53710	20310	2.64:1.00	18100	PaaI_thioesterase family protein putative OS=Rhodosporidium toruloides (strain NP11) OX=1130832 GN=RHTO_08021 PE=3 SV=1
3832	2809	M7WCQ9|M7WCQ9_RHOT1	3.29	32	4	4		67010	108020	69936	24891	45922	28805	64186	108020	61327	19373	35980	25496	2.52:4.24:2.41:0.76:1.41:1.00	92509	33402	86419	26950	3.21:1.00	18450	PRA1 family protein OS=Rhodosporidium toruloides (strain NP11) OX=1130832 GN=RHTO_06661 PE=3 SV=1
3482	3581	M7XWA3|M7XWA3_RHOT1	3.29	10	2	2		7308.1	331.48	2258.2	421.45	892.63	1353.9	7308.1	331.48	2258.2	421.45	892.63	1353.9	5.40:0.24:1.67:0.31:0.66:1.00	4948.9	1390.4	4948.9	1390.4	3.56:1.00	39695	Catechol dioxygenase OS=Rhodosporidium toruloides (strain NP11) OX=1130832 GN=RHTO_04707 PE=3 SV=1
2304	2925	M7X1F6|M7X1F6_RHOT1	3.29	67	4	4	Carbamidomethylation; Acetylation (N-term); Oxidation (M)	192120	181360	161470	234470	402550	335000	137570	132090	129670	230440	399700	324750	0.42:0.41:0.40:0.71:1.23:1.00	209930	324010	156590	318300	0.49:1.00	9395	40S ribosomal protein S21 OS=Rhodosporidium toruloides (strain NP11) OX=1130832 GN=RHTO_06994 PE=3 SV=1
2709	3217	M7WQN6|M7WQN6_RHOT1	3.28	2	1	1		674.68	0	252.04	1032.5	1411.1	855.43	674.68	0	252.04	1032.5	1411.1	855.43	0.79:0:0.29:1.21:1.65:1.00	463.36	1099.7	463.36	1099.7	0.42:1.00	81783	Pre-rRNA processing protein Mrd1 OS=Rhodosporidium toruloides (strain NP11) OX=1130832 GN=RHTO_03729 PE=4 SV=1
4681	8040	M7WUW2|M7WUW2_RHOT1	3.28	9	2	2		9644.5	7593.5	6891.1	2254.3	3675.3	2754.3	9644.5	7593.5	6891.1	2254.3	3675.3	2754.3	3.50:2.76:2.50:0.82:1.33:1.00	9589.8	2894.6	9589.8	2894.6	3.31:1.00	27143	Phosphoglycerate mutase family protein OS=Rhodosporidium toruloides (strain NP11) OX=1130832 GN=RHTO_01508 PE=4 SV=1
167	109	M7WP44|M7WP44_RHOT1	3.28	51	26	26	Carbamidomethylation; Acetylation (N-term); Deamidation (NQ); Oxidation (M)	1238900	1565700	1651300	970670	1325200	1186200	365900	634290	696700	217470	338040	244620	1.50:2.59:2.85:0.89:1.38:1.00	1716900	1162400	649990	267660	2.43:1.00	66413	Aspartate--tRNA ligase OS=Rhodosporidium toruloides (strain NP11) OX=1130832 GN=RHTO_01051 PE=3 SV=1
1413	2215	M7X7T5|M7X7T5_RHOT1	3.28	3	2	2		2138.4	8170.6	2352.2	742.57	1489.2	47534	2138.4	8170.6	2352.2	742.57	1489.2	47534	0.04:0.17:0.05:0.02:0.03:1.00	4220.4	16589	4220.4	16589	0.25:1.00	139721	Zn(2)-C6 transcription factor OS=Rhodosporidium toruloides (strain NP11) OX=1130832 GN=RHTO_00583 PE=4 SV=1
3595	6691	M7XQH4|M7XQH4_RHOT1	3.27	1	1	1		325000	332510	190960	114950	129640	78939	325000	332510	190960	114950	129640	78939	4.12:4.21:2.42:1.46:1.64:1.00	337610	107840	337610	107840	3.13:1.00	103201	Phosphodiesterase OS=Rhodosporidium toruloides (strain NP11) OX=1130832 GN=RHTO_00737 PE=3 SV=1
441	473	M7WZN9|M7WZN9_RHOT1	3.27	30	8	8	Carbamidomethylation; Deamidation (NQ); Oxidation (M)	437180	415630	410980	229700	230050	263680	358470	361620	323850	149750	112720	184950	1.94:1.96:1.75:0.81:0.61:1.00	483280	241890	402200	149140	2.70:1.00	44862	GDP-mannose 4 6-dehydratase OS=Rhodosporidium toruloides (strain NP11) OX=1130832 GN=RHTO_00540 PE=3 SV=1
842	526	M7XL11|M7XL11_RHOT1	3.26	16	10	10	Carbamidomethylation; Deamidation (NQ); Oxidation (M)	59945	114090	74831	31817	31429	19460	32068	72520	38537	10425	11548	6250.9	5.13:11.60:6.17:1.67:1.85:1.00	92284	29318	52190	9495.9	5.50:1.00	106454	Chitin synthase OS=Rhodosporidium toruloides (strain NP11) OX=1130832 GN=RHTO_02459 PE=3 SV=1
1600	3055	M7XIX7|M7XIX7_RHOT1	3.25	3	2	2	Deamidation (NQ)	1860.6	838.59	2047.4	3745.2	4061.8	5491.9	1661	593.79	1891.6	2998	3346.9	4514	0.37:0.13:0.42:0.66:0.74:1.00	1939.4	4433	1739.4	3619.6	0.48:1.00	109667	Protein kinase domain-containing protein OS=Rhodosporidium toruloides (strain NP11) OX=1130832 GN=RHTO_03662 PE=4 SV=1
4629	3218	M7X634|M7X634_RHOT1	3.24	7	1	1		722.06	0	160.78	1485.9	1067.7	989.35	722.06	0	160.78	1485.9	1067.7	989.35	0.73:0:0.16:1.50:1.08:1.00	441.42	1181	441.42	1181	0.37:1.00	17422	NTF2-related export protein 2 OS=Rhodosporidium toruloides (strain NP11) OX=1130832 GN=RHTO_00214 PE=4 SV=1
1961	2492	M7WTH6|M7WTH6_RHOT1	3.23	11	3	3		6748.5	1415.1	1928.7	9099.9	8702.8	9499.1	6748.5	1415.1	1928.7	9099.9	8702.8	9499.1	0.71:0.15:0.20:0.96:0.92:1.00	4259.3	9100.6	4259.3	9100.6	0.47:1.00	51772	Proteophosphoglycan ppg4 OS=Rhodosporidium toruloides (strain NP11) OX=1130832 GN=RHTO_02051 PE=4 SV=1
3160	2371	M7XM12|M7XM12_RHOT1	3.23	3	2	2		2712.2	5318.4	4225.5	1591.7	1893.3	1207.8	2712.2	5318.4	4225.5	1591.7	1893.3	1207.8	2.25:4.40:3.50:1.32:1.57:1.00	4660.7	1564.3	4660.7	1564.3	2.98:1.00	85955	Amino-acid N-acetyltransferase subunit Mak10 OS=Rhodosporidium toruloides (strain NP11) OX=1130832 GN=RHTO_02685 PE=3 SV=1
3178	3057	M7WZG0|M7WZG0_RHOT1	3.23	10	2	2		1023.3	0	702.02	2553.8	2910.8	1136.7	1023.3	0	702.02	2553.8	2910.8	1136.7	0.90:0:0.62:2.25:2.56:1.00	913.24	2200.4	913.24	2200.4	0.42:1.00	32817	Zinc finger CCHC-type protein OS=Rhodosporidium toruloides (strain NP11) OX=1130832 GN=RHTO_07557 PE=4 SV=1
1879	1100	M7XMN3|M7XMN3_RHOT1	3.22	15	6	6	Oxidation (M)	38832	49019	46672	11548	20618	10778	27943	29516	33532	9228.1	17661	6191.2	4.51:4.77:5.42:1.49:2.85:1.00	51509	15097	36204	11337	3.19:1.00	70877	Dimethylaniline monooxygenase (N-oxide forming) OS=Rhodosporidium toruloides (strain NP11) OX=1130832 GN=RHTO_02887 PE=3 SV=1
1671	841	M7WM64|M7WM64_RHOT1	3.22	24	12	12	Carbamidomethylation	46231	63797	53946	26698	29627	24905	26538	38177	34804	12937	15931	12661	2.10:3.02:2.75:1.02:1.26:1.00	60829	27077	36618	13843	2.65:1.00	61736	Flavin-containing monooxygenase OS=Rhodosporidium toruloides (strain NP11) OX=1130832 GN=RHTO_01657 PE=4 SV=1
1249	821	M7WVM4|M7WVM4_RHOT1	3.21	10	6	6	Carbamidomethylation; Oxidation (M)	19487	34560	14330	9823.5	10254	13098	15888	30728	11053	5872.9	7743.4	9576	1.66:3.21:1.15:0.61:0.81:1.00	25988	11252	22034	7924.3	2.78:1.00	107894	Calcium-transporting ATPase OS=Rhodosporidium toruloides (strain NP11) OX=1130832 GN=RHTO_04826 PE=3 SV=1
4168	6499	M7WQM3|M7WQM3_RHOT1	3.2	4	1	1		4158	6748.7	7058.1	1235.2	2256.9	2140.5	4158	6748.7	7058.1	1235.2	2256.9	2140.5	1.94:3.15:3.30:0.58:1.05:1.00	6948.4	1877.6	6948.4	1877.6	3.70:1.00	29456	FMN binding protein OS=Rhodosporidium toruloides (strain NP11) OX=1130832 GN=RHTO_03602 PE=4 SV=1
1776	1340	M7WYQ3|M7WYQ3_RHOT1	3.2	29	8	8	Deamidation (NQ); Oxidation (M); Carbamidomethylation	28301	14461	23241	53861	56708	44713	20681	10913	17595	36509	43454	35558	0.58:0.31:0.49:1.03:1.22:1.00	24798	52081	17338	38507	0.45:1.00	47055	Inositol phosphorylsphingolipid-phospholipase c OS=Rhodosporidium toruloides (strain NP11) OX=1130832 GN=RHTO_00160 PE=3 SV=1
3449	2137	M7WPC2|M7WPC2_RHOT1	3.19	10	2	2		5507.2	0	2356.4	852.68	773.09	1040.8	5507.2	0	2356.4	852.68	773.09	1040.8	5.29:0:2.26:0.82:0.74:1.00	4893.3	953.43	4893.3	953.43	5.13:1.00	37530	Cell division control protein Cdc28 OS=Rhodosporidium toruloides (strain NP11) OX=1130832 GN=RHTO_00671 PE=4 SV=1
4917	11989	M7WRW0|M7WRW0_RHOT1	3.19	8	1	1	Carbamidomethylation	382.06	0	158.69	942.82	471.53	338.91	382.06	0	158.69	942.82	471.53	338.91	1.13:0:0.47:2.78:1.39:1.00	270.38	741.28	270.38	741.28	0.36:1.00	32371	Nicotinamide N-methyltransferase putative OS=Rhodosporidium toruloides (strain NP11) OX=1130832 GN=RHTO_02578 PE=4 SV=1
2832	3889	M7WNX9|M7WNX9_RHOT1	3.19	5	4	4		2801.7	11979	4928.2	3104.1	2422.6	3660.9	2801.7	10217	4556	2263.5	2065.9	2622.4	1.07:3.90:1.74:0.86:0.79:1.00	10160	3453.7	9093.2	2708.4	3.36:1.00	127875	F-box domain-containing protein OS=Rhodosporidium toruloides (strain NP11) OX=1130832 GN=RHTO_00981 PE=4 SV=1
2006	1579	M7XDU9|M7XDU9_RHOT1	3.19	30	6	6	Carbamidomethylation; Oxidation (M)	63905	48122	68316	22586	25673	28236	59178	46076	63608	20521	22330	23881	2.48:1.93:2.66:0.86:0.94:1.00	70483	27140	65864	23291	2.83:1.00	28345	Caffeine-induced death protein 2 family protein OS=Rhodosporidium toruloides (strain NP11) OX=1130832 GN=RHTO_06559 PE=3 SV=1
4070	3120	M7XGP0|M7XGP0_RHOT1	3.18	4	1	1		1136.4	0	1815.2	4395.8	3611.5	4399.1	1136.4	0	1815.2	4395.8	3611.5	4399.1	0.26:0:0.41:1.00:0.82:1.00	1475.8	4135.5	1475.8	4135.5	0.36:1.00	30247	Integral membrane protein SYS1-like protein OS=Rhodosporidium toruloides (strain NP11) OX=1130832 GN=RHTO_05225 PE=4 SV=1
1092	2023	M7XK71|M7XK71_RHOT1	3.16	2	2	2		57.87	0	480.5	653.19	1506.8	958.87	57.87	0	480.5	653.19	1506.8	958.87	0.06:0:0.50:0.68:1.57:1.00	439.85	1039.6	439.85	1039.6	0.42:1.00	118542	Cell polarity protein OS=Rhodosporidium toruloides (strain NP11) OX=1130832 GN=RHTO_02521 PE=4 SV=1
2928	2612	M7WSK5|M7WSK5_RHOT1	3.16	7	1	1	Carbamidomethylation	16126	21050	21393	4701.5	5855.8	3505.1	16126	21050	21393	4701.5	5855.8	3505.1	4.60:6.01:6.10:1.34:1.67:1.00	22545	4750.3	22545	4750.3	4.75:1.00	24609	ER to Golgi transport-related protein OS=Rhodosporidium toruloides (strain NP11) OX=1130832 GN=RHTO_02283 PE=3 SV=1
1252	1067	M7XDY6|M7XDY6_RHOT1	3.16	16	5	5	Carbamidomethylation	25102	17939	21507	9283.3	14456	10157	23389	13449	19195	7119.9	10367	6061	3.86:2.22:3.17:1.17:1.71:1.00	25620	11299	22387	7849.3	2.85:1.00	52025	Vesicle-fusing ATPase OS=Rhodosporidium toruloides (strain NP11) OX=1130832 GN=RHTO_01249 PE=3 SV=1
2883	2940	M7XLN1|M7XLN1_RHOT1	3.16	8	2	2		17797	6205.5	12917	24141	31231	34072	17797	6205.5	12917	24141	31231	34072	0.52:0.18:0.38:0.71:0.92:1.00	14896	29815	14896	29815	0.50:1.00	50238	Cold-shock DNA-binding domain containing protein OS=Rhodosporidium toruloides (strain NP11) OX=1130832 GN=RHTO_04974 PE=4 SV=1
939	435	M7XZD3|M7XZD3_RHOT1	3.16	41	14	14	Oxidation (M)	274770	119810	185650	119840	157120	140650	142010	79373	98909	41163	49941	45967	3.09:1.73:2.15:0.90:1.09:1.00	233350	139480	126450	45691	2.77:1.00	53977	Adenylosuccinate lyase OS=Rhodosporidium toruloides (strain NP11) OX=1130832 GN=RHTO_00111 PE=3 SV=1
497	353	M7X0Z1|M7X0Z1_RHOT1	3.15	20	10	10	Carbamidomethylation; Deamidation (NQ)	68424	38480	59074	28301	29807	23578	45225	26469	43537	13812	18348	13959	3.24:1.90:3.12:0.99:1.31:1.00	64648	28871	45022	15716	2.86:1.00	80822	3-isopropylmalate dehydratase OS=Rhodosporidium toruloides (strain NP11) OX=1130832 GN=RHTO_07040 PE=3 SV=1
2692	1871	M7WQM0|M7WQM0_RHOT1	3.15	18	3	3	Carbamidomethylation; Oxidation (M)	5370.4	5361.4	5669.8	2693.9	4953	3643.2	5370.4	5361.4	5153.5	1727.5	1957.6	2504.2	2.14:2.14:2.06:0.69:0.78:1.00	6239.4	4030.8	5723	2330.5	2.46:1.00	34989	von Willebrand factor type A domain containing protein OS=Rhodosporidium toruloides (strain NP11) OX=1130832 GN=RHTO_03714 PE=4 SV=1
837	1749	M7XIE6|M7XIE6_RHOT1	3.15	6	3	3		3920.7	4140.1	3960.8	9334	11198	10100	3920.7	4140.1	3960.8	9334	11198	10100	0.39:0.41:0.39:0.92:1.11:1.00	4859.8	10211	4859.8	10211	0.48:1.00	104848	Protein kinase domain-containing protein OS=Rhodosporidium toruloides (strain NP11) OX=1130832 GN=RHTO_03972 PE=4 SV=1
963	1532	M7WNZ3|M7WNZ3_RHOT1	3.15	6	4	4		3568.6	3722.3	3331.8	5791.5	6302.1	5188.2	1884.5	983.65	2645.2	5610.2	6226.3	5072.7	0.37:0.19:0.52:1.11:1.23:1.00	3998.4	5760.6	2295.3	5636.4	0.41:1.00	125061	Endoplasmic reticulum protein OS=Rhodosporidium toruloides (strain NP11) OX=1130832 GN=RHTO_00986 PE=4 SV=1
3839	4574	M7X805|M7X805_RHOT1	3.13	4	1	1		3296.5	649.56	8012.5	1532.3	890.53	910.97	3296.5	649.56	8012.5	1532.3	890.53	910.97	3.62:0.71:8.80:1.68:0.98:1.00	4628.7	1111.3	4628.7	1111.3	4.17:1.00	37688	NAD(P)-binding protein OS=Rhodosporidium toruloides (strain NP11) OX=1130832 GN=RHTO_04061 PE=4 SV=1
2873	4004	M7X1U1|M7X1U1_RHOT1	3.13	2	1	1		353.24	0	315.12	725.05	807.22	789.33	353.24	0	315.12	725.05	807.22	789.33	0.45:0:0.40:0.92:1.02:1.00	334.18	773.87	334.18	773.87	0.43:1.00	75173	DUF803 domain membrane protein OS=Rhodosporidium toruloides (strain NP11) OX=1130832 GN=RHTO_06265 PE=4 SV=1
4488	5292	M7XLM3|M7XLM3_RHOT1	3.13	8	1	1		4142.8	1975.9	2877.8	1166.6	628.3	1070.5	4142.8	1975.9	2877.8	1166.6	628.3	1070.5	3.87:1.85:2.69:1.09:0.59:1.00	2998.8	955.16	2998.8	955.16	3.14:1.00	24793	5-formyltetrahydrofolate cyclo-ligase OS=Rhodosporidium toruloides (strain NP11) OX=1130832 GN=RHTO_04964 PE=3 SV=1
3131	3680	M7XLV6|M7XLV6_RHOT1	3.13	2	1	1		1043.2	3316.5	955.79	706.32	696.07	691.28	1043.2	3316.5	955.79	706.32	696.07	691.28	1.51:4.80:1.38:1.02:1.01:1.00	1923.4	697.89	1923.4	697.89	2.76:1.00	122360	Galactosyltransferase glycosyltransferase family 31 and 32 protein OS=Rhodosporidium toruloides (strain NP11) OX=1130832 GN=RHTO_05074 PE=3 SV=1
2395	1569	M7WWD0|M7WWD0_RHOT1	3.13	37	6	6		30895	23482	32156	14842	19752	22459	28679	23482	30183	8527.1	11303	15394	1.86:1.53:1.96:0.55:0.73:1.00	34789	19997	32196	11741	2.74:1.00	33003	Coatomer protein complex subunit epsilon OS=Rhodosporidium toruloides (strain NP11) OX=1130832 GN=RHTO_00909 PE=3 SV=1
1758	1851	M7XL13|M7XL13_RHOT1	3.12	20	5	5	Deamidation (NQ)	19813	17990	22586	28349	31743	88313	15447	16312	17508	19442	24224	74982	0.21:0.22:0.23:0.26:0.32:1.00	21843	49468	17609	39549	0.45:1.00	38378	NADP-dependent leukotriene B4 12-hydroxydehydrogenase OS=Rhodosporidium toruloides (strain NP11) OX=1130832 GN=RHTO_04748 PE=4 SV=1
4329	7763	M7XPY6|M7XPY6_RHOT1	3.12	8	1	1	Oxidation (M)	35675	36051	19502	5725.7	10554	22034	32510	35506	17102	4440.2	8133.1	19242	1.69:1.85:0.89:0.23:0.42:1.00	35030	12771	32580	10605	3.07:1.00	22551	DUF2231 domain-containing protein OS=Rhodosporidium toruloides (strain NP11) OX=1130832 GN=RHTO_01007 PE=4 SV=1
3868	5100	M7XIS0|M7XIS0_RHOT1	3.11	6	1	1	Carbamidomethylation	757.21	5443.5	788.4	488.22	202.84	1110.7	757.21	5443.5	788.4	488.22	202.84	1110.7	0.68:4.90:0.71:0.44:0.18:1.00	2329.7	600.58	2329.7	600.58	3.88:1.00	32679	Putative tRNA (cytidine(32)/guanosine(34)-2'-O)-methyltransferase OS=Rhodosporidium toruloides (strain NP11) OX=1130832 GN=RHTO_06823 PE=3 SV=1
3265	2691	M7WTR2|M7WTR2_RHOT1	3.11	19	2	2		43314	66409	86539	23248	32726	22507	43314	66409	86539	23248	32726	22507	1.92:2.95:3.85:1.03:1.45:1.00	79137	26308	79137	26308	3.01:1.00	10436	Ribosomal protein L37 OS=Rhodosporidium toruloides (strain NP11) OX=1130832 GN=RHTO_02116 PE=3 SV=1
810	585	M7XRQ7|M7XRQ7_RHOT1	3.1	14	9	9	Carbamidomethylation	162560	115230	22290	34801	42849	37424	151830	102370	14548	24457	31227	23152	6.56:4.42:0.63:1.06:1.35:1.00	102400	38456	91075	26279	3.47:1.00	109345	Cleavage and polyadenylation specificity factor subunit 2 OS=Rhodosporidium toruloides (strain NP11) OX=1130832 GN=RHTO_07778 PE=3 SV=1
787	630	M7WQS3|M7WQS3_RHOT1	3.1	21	10	10	Carbamidomethylation	59095	62918	59359	34323	39625	41757	27240	59851	29016	16435	18631	14417	1.89:4.15:2.01:1.14:1.29:1.00	69568	38725	40613	16494	2.46:1.00	76757	DNA helicase OS=Rhodosporidium toruloides (strain NP11) OX=1130832 GN=RHTO_07767 PE=3 SV=1
3390	3507	M7X437|M7X437_RHOT1	3.1	11	2	2	Carbamidomethylation; Oxidation (M)	3238.7	3929.4	3013.6	1601.2	3268.2	1213.5	3238.7	3929.4	2819	1442.8	1473.9	722.15	4.48:5.44:3.90:2.00:2.04:1.00	4109.5	2196.4	3915	1381.7	2.83:1.00	38694	BTB domain-containing protein OS=Rhodosporidium toruloides (strain NP11) OX=1130832 GN=RHTO_02833 PE=4 SV=1
1665	2195	M7WTZ3|M7WTZ3_RHOT1	3.1	5	2	2		3787.9	1389.2	4917.2	6601.1	8820.9	9194.9	3787.9	1389.2	4917.2	6601.1	8820.9	9194.9	0.41:0.15:0.53:0.72:0.96:1.00	4119.9	9013.4	4119.9	9013.4	0.46:1.00	85956	Aminodeoxychorismate synthase OS=Rhodosporidium toruloides (strain NP11) OX=1130832 GN=RHTO_01811 PE=3 SV=1
1702	1671	M7XLT2|M7XLT2_RHOT1	3.09	20	9	9	Deamidation (NQ)	206140	370580	229410	108590	148720	125360	127170	188050	117240	52239	77484	78729	1.62:2.39:1.49:0.66:0.98:1.00	297220	128080	156910	69484	2.26:1.00	48786	MFS transporter OS=Rhodosporidium toruloides (strain NP11) OX=1130832 GN=RHTO_02019 PE=4 SV=1
4323	7021	M7XNN5|M7XNN5_RHOT1	3.09	1	1	1		28627	14532	27759	6912.9	8928.5	8987.4	28627	14532	27759	6912.9	8928.5	8987.4	3.19:1.62:3.09:0.77:0.99:1.00	28387	8276.3	28387	8276.3	3.43:1.00	57102	Amidohydrolase OS=Rhodosporidium toruloides (strain NP11) OX=1130832 GN=RHTO_03263 PE=4 SV=1
4623	6109	M7XXQ1|M7XXQ1_RHOT1	3.08	8	1	1		381.87	1898.9	383.35	2334	1479.1	5580.5	381.87	1898.9	383.35	2334	1479.1	5580.5	0.07:0.34:0.07:0.42:0.27:1.00	888.04	3131.2	888.04	3131.2	0.28:1.00	12103	Ribosomal protein L31 mitochondrial OS=Rhodosporidium toruloides (strain NP11) OX=1130832 GN=RHTO_02775 PE=4 SV=1
4317	5428	M7WT47|M7WT47_RHOT1	3.08	11	1	1		3214.3	13377	2928.3	2416.4	2421.4	1323.4	3214.3	13377	2928.3	2416.4	2421.4	1323.4	2.43:10.11:2.21:1.83:1.83:1.00	6999.8	2053.7	6999.8	2053.7	3.41:1.00	16258	Mitochondrial inner membrane protease subunit 2 OS=Rhodosporidium toruloides (strain NP11) OX=1130832 GN=RHTO_01940 PE=3 SV=1
2740	1786	M7WPQ7|M7WPQ7_RHOT1	3.07	7	4	4	Deamidation (NQ)	12139	86457	8631.4	7416.8	10344	10126	9189	80775	6057.1	5327.5	8035.1	6997.4	1.31:11.54:0.87:0.76:1.15:1.00	36739	9671.9	32498	7162.7	4.54:1.00	83949	Polynucleotide 5'-hydroxyl-kinase GRC3 OS=Rhodosporidium toruloides (strain NP11) OX=1130832 GN=RHTO_04132 PE=3 SV=1
2079	1477	M7XT24|M7XT24_RHOT1	3.06	30	7	7	Carbamidomethylation	16643	16814	19651	24175	32826	34958	7929.4	5945.2	10184	16283	23165	19995	0.40:0.30:0.51:0.81:1.16:1.00	21276	30958	9725.2	20120	0.48:1.00	49140	FAD dependent oxidoreductase OS=Rhodosporidium toruloides (strain NP11) OX=1130832 GN=RHTO_07112 PE=4 SV=1
2139	3890	M7WVY1|M7WVY1_RHOT1	3.05	7	3	3		1742.7	670.82	1020.5	1646.8	3975.1	3061.4	1742.7	670.82	1020.5	1646.8	3975.1	3061.4	0.57:0.22:0.33:0.54:1.30:1.00	1560.1	3399	1560.1	3399	0.46:1.00	92239	Transcription initiation factor TFIIIB Bdp1 subunit OS=Rhodosporidium toruloides (strain NP11) OX=1130832 GN=RHTO_00990 PE=4 SV=1
3809	4264	M7X9G5|M7X9G5_RHOT1	3.05	2	1	1		572.41	440.76	256.19	784.39	1578.1	1441.6	572.41	440.76	256.19	784.39	1578.1	1441.6	0.40:0.31:0.18:0.54:1.09:1.00	423.12	1268	423.12	1268	0.33:1.00	69877	Ricin B-related lectin domain protein OS=Rhodosporidium toruloides (strain NP11) OX=1130832 GN=RHTO_03580 PE=4 SV=1
4592	9530	M7XE94|M7XE94_RHOT1	3.05	2	1	1		4792.4	3176.9	1906.3	1378.7	1793	815.84	4792.4	3176.9	1906.3	1378.7	1793	815.84	5.87:3.89:2.34:1.69:2.20:1.00	3291.8	1329.2	3291.8	1329.2	2.48:1.00	61877	GABA permease OS=Rhodosporidium toruloides (strain NP11) OX=1130832 GN=RHTO_05974 PE=4 SV=1
2675	2919	M7WWH7|M7WWH7_RHOT1	3.04	4	2	2		4318.3	1764.1	3278.1	7427.4	7938.1	7803.3	4318.3	1764.1	3278.1	7427.4	7938.1	7803.3	0.55:0.23:0.42:0.95:1.02:1.00	3741.2	7722.9	3741.2	7722.9	0.48:1.00	97686	Nuclear pore complex protein Nup98-Nup96 OS=Rhodosporidium toruloides (strain NP11) OX=1130832 GN=RHTO_00735 PE=3 SV=1
2030	2268	M7WXQ3|M7WXQ3_RHOT1	3.03	28	5	5	Carbamidomethylation; Oxidation (M)	183230	134600	182860	122600	156310	136350	151570	116810	148640	34718	52563	61895	2.45:1.89:2.40:0.56:0.85:1.00	194620	138420	160240	49725	3.22:1.00	21635	Rho GTPase OS=Rhodosporidium toruloides (strain NP11) OX=1130832 GN=RHTO_07721 PE=4 SV=1
1965	2814	M7XUB0|M7XUB0_RHOT1	3.03	10	3	3	Oxidation (M)	5959.4	0	1842.8	10479	13031	14141	5959.4	0	1842.8	10479	13031	14141	0.42:0:0.13:0.74:0.92:1.00	5879.8	12550	5879.8	12550	0.47:1.00	49603	rRNA processing protein OS=Rhodosporidium toruloides (strain NP11) OX=1130832 GN=RHTO_06877 PE=3 SV=1
2625	2111	M7X0L5|M7X0L5_RHOT1	3.03	4	2	2	Carbamidomethylation	649.85	877.31	947.27	305.18	362.81	202.41	649.85	877.31	947.27	305.18	362.81	202.41	3.21:4.33:4.68:1.51:1.79:1.00	990.71	337.79	990.71	337.79	2.93:1.00	100760	Glycosyltransferase family 17 protein OS=Rhodosporidium toruloides (strain NP11) OX=1130832 GN=RHTO_06890 PE=4 SV=1
2885	2689	M7X043|M7X043_RHOT1	3.03	8	2	2		24736	40312	20229	13634	12947	9594.1	24736	40312	20229	13634	12947	9594.1	2.58:4.20:2.11:1.42:1.35:1.00	33873	12058	33873	12058	2.81:1.00	39889	DUF250 domain membrane protein OS=Rhodosporidium toruloides (strain NP11) OX=1130832 GN=RHTO_06745 PE=4 SV=1
1124	1041	M7WUS2|M7WUS2_RHOT1	3.03	32	10	10	Oxidation (M); Carbamidomethylation	80955	73811	92861	51011	61306	82854	51158	51056	50694	18537	20553	28076	1.82:1.82:1.81:0.66:0.73:1.00	97025	65136	57678	22389	2.58:1.00	49683	Tubulin beta chain OS=Rhodosporidium toruloides (strain NP11) OX=1130832 GN=RHTO_06336 PE=3 SV=1
2305	1366	M7WRA4|M7WRA4_RHOT1	3.03	43	6	6	Carbamidomethylation	20432	7358.4	23918	7018.6	7757.2	8328	16347	6177.5	19956	4605.2	6516.9	5064	3.23:1.22:3.94:0.91:1.29:1.00	21269	9343.9	17179	6688.9	2.57:1.00	20221	Protein of glutathione-dependent formaldehyde-activating protein family OS=Rhodosporidium toruloides (strain NP11) OX=1130832 GN=RHTO_02544 PE=3 SV=1
2337	2574	M7XRH4|M7XRH4_RHOT1	3.02	2	1	1		1615.9	215.08	872.59	1283.2	2642.9	2731.8	1615.9	215.08	872.59	1283.2	2642.9	2731.8	0.59:0.08:0.32:0.47:0.97:1.00	1089	2219.3	1089	2219.3	0.49:1.00	71999	Proteophosphoglycan ppg4 OS=Rhodosporidium toruloides (strain NP11) OX=1130832 GN=RHTO_08166 PE=4 SV=1
4226	6832	M7Y024|M7Y024_RHOT1	3.01	5	1	1		19128	9638.6	22152	4342.9	2591.1	10713	19128	9638.6	22152	4342.9	2591.1	10713	1.79:0.90:2.07:0.41:0.24:1.00	20391	6660.6	20391	6660.6	3.06:1.00	23580	Mitochondrial inner membrane protease ATP23 OS=Rhodosporidium toruloides (strain NP11) OX=1130832 GN=RHTO_00371 PE=3 SV=1
3019	2984	M7WZD8|M7WZD8_RHOT1	3.01	6	2	2		4888.5	7148.5	5906.7	2358.1	2662.9	2497.4	4888.5	7148.5	5906.7	2358.1	2662.9	2497.4	1.96:2.86:2.37:0.94:1.07:1.00	6869.6	2506.1	6869.6	2506.1	2.74:1.00	90318	MFS transporter OS=Rhodosporidium toruloides (strain NP11) OX=1130832 GN=RHTO_07537 PE=4 SV=1
814	1800	M7WPA3|M7WPA3_RHOT1	3.01	5	3	3		7068.2	9460.8	6187	3224.9	2968.9	3392.9	7068.2	9460.8	6187	3224.9	2968.9	3392.9	2.08:2.79:1.82:0.95:0.88:1.00	8408.3	3619.6	8408.3	3619.6	2.32:1.00	113032	1-phosphatidylinositol-4-phosphate 5-kinase OS=Rhodosporidium toruloides (strain NP11) OX=1130832 GN=RHTO_00646 PE=4 SV=1
2654	1825	M7WTK0|M7WTK0_RHOT1	3.01	6	2	2	Acetylation (N-term)	5183.2	9319.4	1590.8	1616.4	3056.6	1877.6	5183.2	9319.4	1590.8	1616.4	3056.6	1877.6	2.76:4.96:0.85:0.86:1.63:1.00	5542.7	2183.5	5542.7	2183.5	2.54:1.00	72286	Cleft lip and palate associated transmembrane protein OS=Rhodosporidium toruloides (strain NP11) OX=1130832 GN=RHTO_06961 PE=3 SV=1
444	280	M7WZ44|M7WZ44_RHOT1	3.01	60	22	22	Carbamidomethylation; Acetylation (N-term); Deamidation (NQ); Oxidation (M)	1477600	1056900	1527300	553100	759020	721500	601060	409840	661120	203730	311320	267740	2.24:1.53:2.47:0.76:1.16:1.00	1595300	679980	667350	261170	2.56:1.00	42070	S-adenosylmethionine synthase OS=Rhodosporidium toruloides (strain NP11) OX=1130832 GN=RHTO_07080 PE=3 SV=1
738	2640	M7WGM4|M7WGM4_RHOT1	3	1	1	1		1749.2	0	2721	727.08	171.92	0	1749.2	0	2721	727.08	171.92	0	64.00:-:64.00:64.00:64.00:-	2235.1	449.5	2235.1	449.5	4.97:1.00	225921	SUMO deconjugating cysteine peptidase Ulp2 OS=Rhodosporidium toruloides (strain NP11) OX=1130832 GN=RHTO_04362 PE=3 SV=1
447	523	M7X1M2|M7X1M2_RHOT1	3	22	12	12	Carbamidomethylation; Deamidation (NQ)	40898	35771	49226	51624	67579	80292	17665	6761.3	18375	24036	37398	41626	0.42:0.16:0.44:0.58:0.90:1.00	49125	67470	16219	34353	0.47:1.00	109837	ATP-dependent RNA helicase DBP10 OS=Rhodosporidium toruloides (strain NP11) OX=1130832 GN=RHTO_06019 PE=3 SV=1
4385	11991	M7WNS8|M7WNS8_RHOT1	3	4	1	1		4850.1	13103	3580.2	933.28	2811	3176.9	4850.1	13103	3580.2	933.28	2811	3176.9	1.53:4.12:1.13:0.29:0.88:1.00	7973.2	2307.1	7973.2	2307.1	3.46:1.00	48389	MFS transporter OS=Rhodosporidium toruloides (strain NP11) OX=1130832 GN=RHTO_00941 PE=4 SV=1
513	359	M7XY34|M7XY34_RHOT1	3	10	6	6	Carbamidomethylation; Oxidation (M)	22867	22828	18570	12365	11783	9206.9	17668	21655	14968	6836.6	8697.3	6025.7	2.93:3.59:2.48:1.13:1.44:1.00	25223	11476	20722	7463.8	2.78:1.00	104401	Actin cytoskeleton organization protein OS=Rhodosporidium toruloides (strain NP11) OX=1130832 GN=RHTO_02931 PE=3 SV=1
2243	2444	M7XJJ9|M7XJJ9_RHOT1	2.99	1	1	1		4692.2	7869.8	4792.8	2090.6	2711.8	2437	4692.2	7869.8	4792.8	2090.6	2711.8	2437	1.93:3.23:1.97:0.86:1.11:1.00	6555.9	2413.2	6555.9	2413.2	2.72:1.00	93354	GPI ethanolamine phosphate transferase 2 OS=Rhodosporidium toruloides (strain NP11) OX=1130832 GN=RHTO_03574 PE=3 SV=1
1672	1038	M7WWF1|M7WWF1_RHOT1	2.99	24	9	9		35380	18357	32079	56431	53948	74443	25190	11480	22077	40795	35195	55320	0.46:0.21:0.40:0.74:0.64:1.00	31078	61607	21110	43770	0.48:1.00	68056	Thioredoxin OS=Rhodosporidium toruloides (strain NP11) OX=1130832 GN=RHTO_00929 PE=3 SV=1
1317	1312	M7X1T3|M7X1T3_RHOT1	2.99	19	5	5	Carbamidomethylation; Oxidation (M)	26359	13790	20316	17607	24397	40140	12441	5894.9	8063.8	12306	17721	33578	0.37:0.18:0.24:0.37:0.53:1.00	22889	27775	10292	21596	0.48:1.00	46775	Glutaryl-CoA dehydrogenase OS=Rhodosporidium toruloides (strain NP11) OX=1130832 GN=RHTO_06079 PE=3 SV=1
151	56	M7WR46|M7WR46_RHOT1	2.99	49	28	28	Carbamidomethylation; Acetylation (N-term); Deamidation (NQ); Oxidation (M)	536900	505280	584260	370880	432470	377630	241200	245810	248940	111360	104220	111500	2.16:2.20:2.23:1.00:0.93:1.00	631960	394400	282120	109020	2.59:1.00	84885	Eukaryotic translation initiation factor 3 subunit B OS=Rhodosporidium toruloides (strain NP11) OX=1130832 GN=PRT1 PE=3 SV=1
2616	2252	M7X865|M7X865_RHOT1	2.98	4	1	1	Carbamidomethylation	1136.3	673.66	802.78	472.2	100.14	288.43	1136.3	673.66	802.78	472.2	100.14	288.43	3.94:2.34:2.78:1.64:0.35:1.00	870.91	286.92	870.91	286.92	3.04:1.00	53292	Guanine deaminase OS=Rhodosporidium toruloides (strain NP11) OX=1130832 GN=RHTO_03897 PE=4 SV=1
3371	5597	M7X4J4|M7X4J4_RHOT1	2.97	13	2	2	Oxidation (M)	40721	34144	49591	24761	40759	14487	35743	33320	37280	11067	19617	8941	4.00:3.73:4.17:1.24:2.19:1.00	48723	26669	41474	13208	3.14:1.00	31967	Secretory carrier-associated membrane protein OS=Rhodosporidium toruloides (strain NP11) OX=1130832 GN=RHTO_02959 PE=4 SV=1
612	581	M7WHE1|M7WHE1_RHOT1	2.97	23	15	15	Carbamidomethylation	80628	121280	74238	61508	64321	66447	32871	48608	32348	16511	18071	17756	1.85:2.74:1.82:0.93:1.02:1.00	102630	64234	43465	17588	2.47:1.00	91265	Patatin-like phospholipase domain-containing protein OS=Rhodosporidium toruloides (strain NP11) OX=1130832 GN=RHTO_03931 PE=3 SV=1
3778	3992	M7WLF2|M7WLF2_RHOT1	2.97	5	2	2	Carbamidomethylation	2704.9	4312.3	3023.2	666.92	1718.7	1835.2	2704.9	4312.3	3023.2	666.92	1718.7	1835.2	1.47:2.35:1.65:0.36:0.94:1.00	3346.8	1406.9	3346.8	1406.9	2.38:1.00	78841	Mannosyl-glycoprotein endo-beta-N-acetylglucosaminidase OS=Rhodosporidium toruloides (strain NP11) OX=1130832 GN=RHTO_05783 PE=3 SV=1
446	360	M7XI04|M7XI04_RHOT1	2.97	18	12	12	Carbamidomethylation; Deamidation (NQ); Oxidation (M)	61088	104250	49485	61013	57250	38975	34840	85645	27258	20427	24945	19031	1.83:4.50:1.43:1.07:1.31:1.00	81238	52413	54268	21468	2.53:1.00	140480	3-hydroxy-3-methylglutaryl coenzyme A reductase OS=Rhodosporidium toruloides (strain NP11) OX=1130832 GN=RHTO_04045 PE=3 SV=1
3331	2811	M7WIB7|M7WIB7_RHOT1	2.96	3	1	1		9882	20428	11449	4891.6	5206.4	4090.9	9882	20428	11449	4891.6	5206.4	4090.9	2.42:4.99:2.80:1.20:1.27:1.00	15522	4729.6	15522	4729.6	3.28:1.00	56158	Cation diffusion facilitator OS=Rhodosporidium toruloides (strain NP11) OX=1130832 GN=RHTO_03463 PE=4 SV=1
735	579	M7WSB2|M7WSB2_RHOT1	2.96	67	18	18	Carbamidomethylation; Oxidation (M)	369440	406240	365120	147850	189200	214330	126620	82400	132450	49141	49012	62074	2.04:1.33:2.13:0.79:0.79:1.00	438360	184740	134150	54359	2.47:1.00	40101	3-isopropylmalate dehydrogenase OS=Rhodosporidium toruloides (strain NP11) OX=1130832 GN=RHTO_07196 PE=3 SV=1
3916	3322	M7X9U5|M7X9U5_RHOT1	2.96	22	2	2	Carbamidomethylation; Deamidation (NQ)	2057.9	0	1469.2	3233	5693.7	4683.4	1809.8	0	1107.6	2462.6	4982.4	3212.7	0.56:0:0.34:0.77:1.55:1.00	1763.6	4536.7	1458.7	3552.6	0.41:1.00	19230	Ubiquitin-conjugating enzyme E2 OS=Rhodosporidium toruloides (strain NP11) OX=1130832 GN=RHTO_03423 PE=3 SV=1
3858	2810	M7X741|M7X741_RHOT1	2.95	5	2	2		8477.9	5108.9	7794.9	2670.8	3724.4	2229.2	8477.9	5108.9	7794.9	2670.8	3724.4	2229.2	3.80:2.29:3.50:1.20:1.67:1.00	8732.9	3193.7	8732.9	3193.7	2.73:1.00	59135	mRNA guanylyltransferase OS=Rhodosporidium toruloides (strain NP11) OX=1130832 GN=RHTO_00313 PE=4 SV=1
4040	10993	M7WZK3|M7WZK3_RHOT1	2.95	2	1	1		372.47	1889.4	465.92	174.83	484.28	0	372.47	1889.4	465.92	174.83	484.28	0	64.00:64.00:64.00:64.00:64.00:-	909.26	329.55	909.26	329.55	2.76:1.00	77186	Alpha-1 3-glucosyltransferase OS=Rhodosporidium toruloides (strain NP11) OX=1130832 GN=RHTO_07577 PE=3 SV=1
2668	2306	M7WQC8|M7WQC8_RHOT1	2.94	21	4	4	Carbamidomethylation	11364	4020.6	6867.4	9398.8	18208	16267	9433.1	3306.3	4998	8675.3	17626	15002	0.63:0.22:0.33:0.58:1.17:1.00	8541	14848	6671.2	13768	0.48:1.00	33807	Short-chain dehydrogenase/reductase SDR family protein OS=Rhodosporidium toruloides (strain NP11) OX=1130832 GN=RHTO_03628 PE=4 SV=1
2580	2219	M7XHV7|M7XHV7_RHOT1	2.94	33	3	3	Oxidation (M)	18400	9522.8	15177	4954.6	9598.2	5062.6	16706	9522.8	11941	3683.4	6639.2	3799.5	4.40:2.51:3.14:0.97:1.75:1.00	17038	7063.7	14572	4782.1	3.05:1.00	17496	Peptide alpha-N-acetyltransferase OS=Rhodosporidium toruloides (strain NP11) OX=1130832 GN=RHTO_07223 PE=3 SV=1
367	316	M7XCL8|M7XCL8_RHOT1	2.94	26	16	16	Carbamidomethylation; Oxidation (M)	71405	76510	81963	115000	135780	161960	31575	25122	34668	56448	66394	82897	0.38:0.30:0.42:0.68:0.80:1.00	85800	137580	33070	68580	0.48:1.00	104671	Dynamin GTPase OS=Rhodosporidium toruloides (strain NP11) OX=1130832 GN=RHTO_01584 PE=3 SV=1
2260	1922	M7XCT9|M7XCT9_RHOT1	2.93	22	6	6	Carbamidomethylation	17279	11661	15428	24860	26564	33923	11620	11183	10072	22908	23431	30911	0.38:0.36:0.33:0.74:0.76:1.00	16824	30500	11459	27670	0.41:1.00	40193	THUMP domain protein OS=Rhodosporidium toruloides (strain NP11) OX=1130832 GN=RHTO_01664 PE=4 SV=1
3991	5042	M7XAN3|M7XAN3_RHOT1	2.93	18	2	2		24391	61086	30559	9882.7	15579	25608	24391	61086	30559	9882.7	15579	25608	0.95:2.39:1.19:0.39:0.61:1.00	41308	17023	41308	17023	2.43:1.00	18246	DUF1772-domain-containing protein OS=Rhodosporidium toruloides (strain NP11) OX=1130832 GN=RHTO_02405 PE=4 SV=1
3250	2730	M7XCM2|M7XCM2_RHOT1	2.91	6	2	2		2793.4	43363	37899	4384.7	12331	12849	2793.4	43363	37899	4384.7	12331	12849	0.22:3.37:2.95:0.34:0.96:1.00	34380	9854.6	34380	9854.6	3.49:1.00	64240	WD repeat domain 8 OS=Rhodosporidium toruloides (strain NP11) OX=1130832 GN=RHTO_01589 PE=4 SV=1
4475	7381	M7WDD4|M7WDD4_RHOT1	2.91	1	1	1	Acetylation (N-term); Deamidation (NQ)	63352	54046	66953	17764	30037	19527	63352	54046	66953	17764	30037	19527	3.24:2.77:3.43:0.91:1.54:1.00	61450	22442	61450	22442	2.74:1.00	83182	BHLH domain-containing protein OS=Rhodosporidium toruloides (strain NP11) OX=1130832 GN=RHTO_05948 PE=4 SV=1
1017	2311	M7X5I7|M7X5I7_RHOT1	2.91	5	3	3	Carbamidomethylation	4106.3	1509.5	2558.8	11079	9841	10809	4106.3	1509.5	2558.8	11079	9841	10809	0.38:0.14:0.24:1.02:0.91:1.00	3106.2	10576	3106.2	10576	0.29:1.00	97019	CorA family metal ion transporter OS=Rhodosporidium toruloides (strain NP11) OX=1130832 GN=RHTO_03083 PE=3 SV=1
433	349	M7XRD3|M7XRD3_RHOT1	2.9	28	14	14	Carbamidomethylation; Oxidation (M)	52909	17633	38657	69278	74237	79625	18783	7207.4	15293	31097	34920	34308	0.55:0.21:0.45:0.91:1.02:1.00	44264	75161	16645	33442	0.50:1.00	91834	TPR and SET domain containing protein OS=Rhodosporidium toruloides (strain NP11) OX=1130832 GN=RHTO_08116 PE=4 SV=1
1816	1849	M7WMN2|M7WMN2_RHOT1	2.9	11	4	4	Carbamidomethylation	4517.6	3726.1	6024.3	9884.6	11188	12039	4050.8	3282.2	5729	9350.9	11188	11821	0.34:0.28:0.48:0.79:0.95:1.00	5766.2	11163	5364.2	10787	0.50:1.00	94959	Choline kinase OS=Rhodosporidium toruloides (strain NP11) OX=1130832 GN=RHTO_05278 PE=4 SV=1
891	1602	M7XZ23|M7XZ23_RHOT1	2.89	69	9	9	Carbamidomethylation; Acetylation (N-term); Deamidation (NQ); Oxidation (M)	2256100	1209200	1700300	779200	820310	1080900	1737200	1050400	1373300	580020	615060	803080	2.16:1.31:1.71:0.72:0.77:1.00	1830600	894770	1427100	666050	2.14:1.00	16488	Nucleoside diphosphate kinase OS=Rhodosporidium toruloides (strain NP11) OX=1130832 GN=RHTO_03292 PE=3 SV=1
192	251	M7XUQ9|M7XUQ9_RHOT1	2.89	21	25	25	Carbamidomethylation; Deamidation (NQ); Oxidation (M)	121630	90803	105050	56725	67718	44255	41913	39284	42577	18135	15530	11491	3.65:3.42:3.71:1.58:1.35:1.00	123940	57673	47244	15354	3.08:1.00	167717	ABC-2 type transporter pleiotropic drug resistance OS=Rhodosporidium toruloides (strain NP11) OX=1130832 GN=RHTO_07037 PE=4 SV=1
3886	3336	M7WHS9|M7WHS9_RHOT1	2.89	14	1	1		1318	0	624.28	4626.5	2592.1	2451.9	1318	0	624.28	4626.5	2592.1	2451.9	0.54:0:0.25:1.89:1.06:1.00	971.16	3223.5	971.16	3223.5	0.30:1.00	10578	Mitochondrial import receptor subunit TOM9-1 OS=Rhodosporidium toruloides (strain NP11) OX=1130832 GN=RHTO_03835 PE=4 SV=1
2819	2402	M7XHK5|M7XHK5_RHOT1	2.88	35	5	5	Carbamidomethylation	110120	203600	165900	64452	89163	78390	102550	191380	152210	51645	72338	67138	1.53:2.85:2.27:0.77:1.08:1.00	184000	77335	170980	63707	2.68:1.00	16188	DUF866 family protein OS=Rhodosporidium toruloides (strain NP11) OX=1130832 GN=RHTO_07108 PE=4 SV=1
2568	2003	M7XZJ8|M7XZJ8_RHOT1	2.88	24	4	4	Deamidation (NQ)	16028	20648	15285	7383.2	7497.2	5239.8	14558	20648	14221	7114.7	7254.3	4700.2	3.10:4.39:3.03:1.51:1.54:1.00	20068	7259	18670	6572.4	2.84:1.00	35859	Cation-dependent mannose-6-phosphate receptor OS=Rhodosporidium toruloides (strain NP11) OX=1130832 GN=RHTO_00166 PE=4 SV=1
371	429	M7XSU0|M7XSU0_RHOT1	2.87	35	12	12	Carbamidomethylation; Deamidation (NQ); Oxidation (M)	1570900	1341100	1362300	720640	943970	828110	979780	729180	871350	340070	410690	402960	2.43:1.81:2.16:0.84:1.02:1.00	1588800	831480	968870	384570	2.52:1.00	43669	GDP-mannose 4 6-dehydratase OS=Rhodosporidium toruloides (strain NP11) OX=1130832 GN=RHTO_07620 PE=3 SV=1
1634	3301	M7X1G9|M7X1G9_RHOT1	2.87	1	1	1		1012.1	3474	531.27	531.68	630.04	816.52	1012.1	3474	531.27	531.68	630.04	816.52	1.24:4.25:0.65:0.65:0.77:1.00	1796.4	659.41	1796.4	659.41	2.72:1.00	116386	Armadillo-type fold domain containing protein OS=Rhodosporidium toruloides (strain NP11) OX=1130832 GN=RHTO_07009 PE=3 SV=1
310	560	M7X6H5|M7X6H5_RHOT1	2.87	25	11	11	Deamidation (NQ)	43078	56213	38702	163790	180070	115770	26699	38445	25217	65592	88151	55667	0.48:0.69:0.45:1.18:1.58:1.00	53246	155930	34899	72521	0.48:1.00	91609	Mitochondrial outer membrane protein MIM1/TOM13 OS=Rhodosporidium toruloides (strain NP11) OX=1130832 GN=RHTO_00108 PE=4 SV=1
322	384	M7X220|M7X220_RHOT1	2.86	18	13	13	Carbamidomethylation; Oxidation (M)	46328	42827	53189	81499	112630	92557	15240	8962.5	23826	36130	52477	36760	0.41:0.24:0.65:0.98:1.43:1.00	56070	98388	19882	43936	0.45:1.00	137720	Oxysterol-binding protein OS=Rhodosporidium toruloides (strain NP11) OX=1130832 GN=RHTO_06360 PE=3 SV=1
4745	11981	M7WTM3|M7WTM3_RHOT1	2.86	21	1	1		35271	46869	18800	18430	7142.9	13099	35271	46869	18800	18430	7142.9	13099	2.69:3.58:1.44:1.41:0.55:1.00	36810	13182	36810	13182	2.79:1.00	17381	Dolichyl-diphosphooligosaccharide--protein glycosyltransferase subunit OST2 OS=Rhodosporidium toruloides (strain NP11) OX=1130832 GN=RHTO_06991 PE=3 SV=1
2096	2334	M7XGU2|M7XGU2_RHOT1	2.86	27	5	5	Oxidation (M)	38978	30281	24703	5288.9	22560	16094	33646	29537	21202	4436.8	19138	10315	3.26:2.86:2.06:0.43:1.86:1.00	37793	15183	34154	11540	2.96:1.00	25671	20S proteasome subunit beta 6 OS=Rhodosporidium toruloides (strain NP11) OX=1130832 GN=RHTO_07436 PE=4 SV=1
1659	1025	M7X5I1|M7X5I1_RHOT1	2.86	9	4	4	Carbamidomethylation	6165.3	180.69	6340.5	15126	13354	9988.6	4816.3	180.69	4795.3	14097	12193	8780.8	0.55:0.02:0.55:1.61:1.39:1.00	5580.2	14700	4133.1	13567	0.30:1.00	87330	Ribonuclease P/MRP protein subunit POP1 OS=Rhodosporidium toruloides (strain NP11) OX=1130832 GN=RHTO_05502 PE=4 SV=1
912	525	M7WQN9|M7WQN9_RHOT1	2.85	22	11	11	Carbamidomethylation; Deamidation (NQ)	61115	58768	82429	40587	63731	33488	36840	41349	58303	15354	29173	13974	2.64:2.96:4.17:1.10:2.09:1.00	79107	46705	53712	19818	2.71:1.00	77135	AP complex subunit beta OS=Rhodosporidium toruloides (strain NP11) OX=1130832 GN=RHTO_03305 PE=3 SV=1
3356	2298	M7WMU8|M7WMU8_RHOT1	2.85	11	4	4		29016	57126	35031	19079	21957	21953	25954	55443	31555	16237	18601	16773	1.55:3.31:1.88:0.97:1.11:1.00	45000	20996	42018	17204	2.44:1.00	43954	ER to Golgi transport protein yif1 OS=Rhodosporidium toruloides (strain NP11) OX=1130832 GN=RHTO_01499 PE=3 SV=1
4537	9817	M7XN72|M7XN72_RHOT1	2.85	21	2	2	Carbamidomethylation	14166	7973.5	10471	5871.2	6445.9	1499.9	14166	7973.5	10471	5871.2	6445.9	1499.9	9.44:5.32:6.98:3.91:4.30:1.00	12471	4605.7	12471	4605.7	2.71:1.00	13800	Ribonucloprotein OS=Rhodosporidium toruloides (strain NP11) OX=1130832 GN=RHTO_03087 PE=3 SV=1
4198	5992	M7WH76|M7WH76_RHOT1	2.85	7	2	2		1729.6	19218	2327.2	2115	4428.4	2782.3	1729.6	19218	2327.2	2115	4428.4	2782.3	0.62:6.91:0.84:0.76:1.59:1.00	7874.1	3108.6	7874.1	3108.6	2.53:1.00	45081	Proteophosphoglycan ppg4 OS=Rhodosporidium toruloides (strain NP11) OX=1130832 GN=RHTO_04089 PE=4 SV=1
1794	1898	M7XHV3|M7XHV3_RHOT1	2.85	13	4	4	Carbamidomethylation	12939	31917	10318	4067.7	10886	8800.3	11035	26655	9840.3	3777.9	8321.5	8444.8	1.31:3.16:1.17:0.45:0.99:1.00	19261	7917.9	16713	6848.1	2.44:1.00	43389	RNA methyltransferase OS=Rhodosporidium toruloides (strain NP11) OX=1130832 GN=RHTO_04015 PE=3 SV=1
3016	2124	M7WVI0|M7WVI0_RHOT1	2.84	9	2	2		13732	10638	16328	5519.9	5610.4	5909.8	13732	10638	16328	5519.9	5610.4	5909.8	2.32:1.80:2.76:0.93:0.95:1.00	16172	5680	16172	5680	2.85:1.00	38884	Arylalkylamine N-acetyltransferase OS=Rhodosporidium toruloides (strain NP11) OX=1130832 GN=RHTO_01512 PE=4 SV=1
2436	3213	M7WL51|M7WL51_RHOT1	2.84	2	1	1		574.24	1009.8	294.04	1541	2061.9	886.34	574.24	1009.8	294.04	1541	2061.9	886.34	0.65:1.14:0.33:1.74:2.33:1.00	694.11	1496.4	694.11	1496.4	0.46:1.00	71409	Mtw1 kinetochore complex DSN1 OS=Rhodosporidium toruloides (strain NP11) OX=1130832 GN=RHTO_02083 PE=4 SV=1
1831	2006	M7WLS9|M7WLS9_RHOT1	2.83	19	6	6	Deamidation (NQ); Oxidation (M)	116420	134640	101090	69175	79368	68548	70407	102890	64476	28780	31207	37745	1.87:2.73:1.71:0.76:0.83:1.00	123590	72364	82821	32577	2.54:1.00	38976	Protein arginine N-methyltransferase 1 OS=Rhodosporidium toruloides (strain NP11) OX=1130832 GN=RHTO_05715 PE=4 SV=1
2578	1848	M7XGT2|M7XGT2_RHOT1	2.82	25	4	4	Acetylation (N-term); Oxidation (M)	16283	37815	15920	9586.6	13297	11240	15297	37815	15514	7892.1	12296	10620	1.44:3.56:1.46:0.74:1.16:1.00	25772	11422	25076	10270	2.44:1.00	28836	Ras-related protein Rab-18 OS=Rhodosporidium toruloides (strain NP11) OX=1130832 GN=RHTO_04520 PE=4 SV=1
3247	2974	M7X2U1|M7X2U1_RHOT1	2.82	6	2	2		6883.6	11603	4945.3	2717.2	3750.5	3771.9	6883.6	11603	4945.3	2717.2	3750.5	3771.9	1.82:3.08:1.31:0.72:0.99:1.00	8045.7	3413.2	8045.7	3413.2	2.36:1.00	49259	Protein HGH1 homolog OS=Rhodosporidium toruloides (strain NP11) OX=1130832 GN=RHTO_04820 PE=3 SV=1
3756	2254	M7WUJ5|M7WUJ5_RHOT1	2.8	10	3	3		2041.4	707.81	1531.8	3536.2	3949.3	3301.2	2041.4	707.81	1531.8	3536.2	3949.3	3301.2	0.62:0.21:0.46:1.07:1.20:1.00	1769.5	3595.6	1769.5	3595.6	0.49:1.00	50826	BTB/POZ-like domain containing protein OS=Rhodosporidium toruloides (strain NP11) OX=1130832 GN=RHTO_06246 PE=4 SV=1
4320	3711	M7X6F3|M7X6F3_RHOT1	2.79	4	1	1		1129.5	1808.3	1309.4	244.93	737.69	472.94	1129.5	1808.3	1309.4	244.93	737.69	472.94	2.39:3.82:2.77:0.52:1.56:1.00	1577.4	576.57	1577.4	576.57	2.74:1.00	36079	Palmitoyltransferase OS=Rhodosporidium toruloides (strain NP11) OX=1130832 GN=RHTO_00359 PE=3 SV=1
1277	874	M7XNR2|M7XNR2_RHOT1	2.79	30	9	9	Carbamidomethylation; Deamidation (NQ)	71996	119850	77126	46814	55298	60153	42983	95744	51916	25892	32871	32455	1.32:2.95:1.60:0.80:1.01:1.00	100930	54512	70129	30406	2.31:1.00	50043	Clathrin assembly protein ap47 OS=Rhodosporidium toruloides (strain NP11) OX=1130832 GN=RHTO_01460 PE=3 SV=1
118	1139	M7WZ01|M7WZ01_RHOT1	2.79	2	5	5	Carbamidomethylation	7805.1	14912	10375	4780.6	5124.1	4222.1	6334.6	12397	9299.6	4229.5	4294.9	3437.2	1.84:3.61:2.71:1.23:1.25:1.00	12232	4951.7	10545	4229.9	2.49:1.00	361512	Protein CSF1 OS=Rhodosporidium toruloides (strain NP11) OX=1130832 GN=RHTO_07417 PE=4 SV=1
1208	1006	M7WML9|M7WML9_RHOT1	2.79	8	7	7	Acetylation (N-term)	5513.4	9745.7	7662.8	4464.5	4173.1	3601	3806.9	8586.2	6394.5	3068.4	2476	2315.1	1.64:3.71:2.76:1.33:1.07:1.00	8707.1	4347.5	6932.2	2802.2	2.47:1.00	168294	Vacuolar membrane protein OS=Rhodosporidium toruloides (strain NP11) OX=1130832 GN=RHTO_04478 PE=3 SV=1
4401	3097	M7XRG0|M7XRG0_RHOT1	2.79	37	2	2	Carbamidomethylation	63710	20420	40847	15706	28564	12677	63710	20420	40847	15706	28564	12677	5.03:1.61:3.22:1.24:2.25:1.00	49148	18982	49148	18982	2.59:1.00	5997	40S ribosomal protein s29 OS=Rhodosporidium toruloides (strain NP11) OX=1130832 GN=RHTO_08151 PE=3 SV=1
1948	3872	M7WXG9|M7WXG9_RHOT1	2.78	3	1	1	Carbamidomethylation	819.72	0	695.83	184.42	297.65	0	819.72	0	695.83	184.42	297.65	0	64.00:-:64.00:64.00:64.00:-	757.77	241.04	757.77	241.04	3.14:1.00	81225	Zinc finger PHD-type protein OS=Rhodosporidium toruloides (strain NP11) OX=1130832 GN=RHTO_03035 PE=4 SV=1
2228	1454	M7XEJ0|M7XEJ0_RHOT1	2.78	13	6	6		13880	72156	19464	16816	20124	16691	8793.6	59195	13589	11684	13555	12549	0.70:4.72:1.08:0.93:1.08:1.00	36726	17877	28239	12596	2.24:1.00	82546	Glutaminase GtaA OS=Rhodosporidium toruloides (strain NP11) OX=1130832 GN=RHTO_00983 PE=4 SV=1
996	632	M7XGY2|M7XGY2_RHOT1	2.78	31	11	11	Oxidation (M)	38985	23767	37313	48738	72656	106000	20194	15380	21588	31030	55308	81941	0.25:0.19:0.26:0.38:0.67:1.00	42464	77656	23298	57118	0.41:1.00	57175	Mitochondrial chaperone bcs1 OS=Rhodosporidium toruloides (strain NP11) OX=1130832 GN=RHTO_04394 PE=3 SV=1
1263	1616	M7WR64|M7WR64_RHOT1	2.78	11	4	4		22861	36173	23371	11283	13570	14348	22564	36173	22655	10282	13070	13864	1.63:2.61:1.63:0.74:0.94:1.00	27749	13067	27242	12405	2.20:1.00	55424	Nuclear protein export protein OS=Rhodosporidium toruloides (strain NP11) OX=1130832 GN=RHTO_02513 PE=4 SV=1
3997	5135	M7WXI1|M7WXI1_RHOT1	2.76	5	1	1		3369.8	1469.5	1205	6588.6	5200.7	5436.7	3369.8	1469.5	1205	6588.6	5200.7	5436.7	0.62:0.27:0.22:1.21:0.96:1.00	2534.8	5742	2534.8	5742	0.44:1.00	43244	Transmembrane protein OS=Rhodosporidium toruloides (strain NP11) OX=1130832 GN=RHTO_00854 PE=4 SV=1
2556	2641	M7WRC4|M7WRC4_RHOT1	2.76	5	2	2		2124.3	930.5	2857.3	3253.7	4888.9	7568.3	2124.3	930.5	2857.3	3253.7	4888.9	7568.3	0.28:0.12:0.38:0.43:0.65:1.00	2503.5	5237	2503.5	5237	0.48:1.00	60573	GTP cyclohydrolase II OS=Rhodosporidium toruloides (strain NP11) OX=1130832 GN=RHTO_07449 PE=3 SV=1
2690	2779	M7WKY0|M7WKY0_RHOT1	2.75	45	4	4	Deamidation (NQ); Oxidation (M)	135400	17622	101720	32862	38751	45545	107530	16908	73452	22432	25747	34542	3.11:0.49:2.13:0.65:0.75:1.00	113970	39803	86453	27573	3.14:1.00	13371	Small nuclear ribonucleoprotein Sm D1 OS=Rhodosporidium toruloides (strain NP11) OX=1130832 GN=RHTO_05621 PE=3 SV=1
3183	4383	M7X3F1|M7X3F1_RHOT1	2.75	3	1	1		699.55	1757.7	1383.8	559.01	803.25	162.98	699.55	1757.7	1383.8	559.01	803.25	162.98	4.29:10.78:8.49:3.43:4.93:1.00	1511.4	508.42	1511.4	508.42	2.97:1.00	51143	Acyltransferase domain-containing protein OS=Rhodosporidium toruloides (strain NP11) OX=1130832 GN=RHTO_05026 PE=3 SV=1
2415	2179	M7X4S6|M7X4S6_RHOT1	2.75	3	2	2		1103.9	121.56	1295.9	2059.7	1183.9	3714.1	1103.9	121.56	1295.9	2059.7	1183.9	3714.1	0.30:0.03:0.35:0.55:0.32:1.00	1260.7	2545.6	1260.7	2545.6	0.50:1.00	82975	Transcription factor 25 (Basic helix-loop-helix) OS=Rhodosporidium toruloides (strain NP11) OX=1130832 GN=RHTO_05772 PE=3 SV=1
555	395	M7XZ85|M7XZ85_RHOT1	2.74	30	11	11	Oxidation (M)	68142	63014	72484	39061	55128	50096	37745	38996	33272	10741	21491	19575	1.93:1.99:1.70:0.55:1.10:1.00	80215	48131	42005	17269	2.43:1.00	50236	6-phosphofructo-2-kinase / fructose-2 6-bisphosphatase OS=Rhodosporidium toruloides (strain NP11) OX=1130832 GN=RHTO_00056 PE=4 SV=1
4863	7045	M7Y0L0|M7Y0L0_RHOT1	2.74	17	1	1		11734	16266	10407	5321.3	5549.6	6607	11734	16266	10407	5321.3	5549.6	6607	1.78:2.46:1.58:0.81:0.84:1.00	14697	5826	14697	5826	2.52:1.00	14480	Ubiquitin-related modifier 1 OS=Rhodosporidium toruloides (strain NP11) OX=1130832 GN=URM1 PE=3 SV=1
3926	4206	M7WQW5|M7WQW5_RHOT1	2.73	9	1	1	Acetylation (N-term); Oxidation (M)	11005	15944	12543	13071	14889	12224	9517.4	15201	7523.9	4506	4643.4	340.37	27.96:44.66:22.10:13.24:13.64:1.00	13578	13395	10748	3163.3	3.40:1.00	25053	Ion channel OS=Rhodosporidium toruloides (strain NP11) OX=1130832 GN=RHTO_03496 PE=4 SV=1
475	337	M7WKL1|M7WKL1_RHOT1	2.73	31	12	12	Carbamidomethylation; Deamidation (NQ); Oxidation (M)	124210	185940	145910	77984	110410	102480	75442	118230	74753	34763	48630	50301	1.50:2.35:1.49:0.69:0.97:1.00	170530	96959	100180	44565	2.25:1.00	54228	Leucyl aminopeptidase OS=Rhodosporidium toruloides (strain NP11) OX=1130832 GN=RHTO_02331 PE=3 SV=1
1330	2189	M7XA66|M7XA66_RHOT1	2.72	33	4	4	Carbamidomethylation; Deamidation (NQ); Oxidation (M)	1346400	400360	870030	335370	423400	239580	673100	157500	447610	205820	246280	131140	5.13:1.20:3.41:1.57:1.88:1.00	1062900	332780	524470	194410	2.70:1.00	14967	60S ribosomal protein l23 OS=Rhodosporidium toruloides (strain NP11) OX=1130832 GN=RHTO_02577 PE=3 SV=1
1056	723	M7XD79|M7XD79_RHOT1	2.72	64	15	15	Carbamidomethylation; Acetylation (N-term); Deamidation (NQ); Oxidation (M)	427060	340040	456370	306680	381950	338570	177130	153290	173510	83014	69896	87653	2.02:1.75:1.98:0.95:0.80:1.00	477560	345020	188500	80188	2.35:1.00	36344	Thioredoxin reductase OS=Rhodosporidium toruloides (strain NP11) OX=1130832 GN=RHTO_06693 PE=3 SV=1
4129	6965	M7XKF7|M7XKF7_RHOT1	2.72	3	1	1	Acetylation (N-term)	420.15	0	436.54	1340.5	916.79	969.21	420.15	0	436.54	1340.5	916.79	969.21	0.43:0:0.45:1.38:0.95:1.00	428.34	1075.5	428.34	1075.5	0.40:1.00	63372	Beta-1 3-N-acetylglucosaminyltransferase glycosyltransferase family 49 protein OS=Rhodosporidium toruloides (strain NP11) OX=1130832 GN=RHTO_02596 PE=4 SV=1
2453	1941	M7XLJ0|M7XLJ0_RHOT1	2.72	4	2	2		5448.8	6419.4	3462	8411.4	14869	13585	5448.8	6419.4	3462	8411.4	14869	13585	0.40:0.47:0.25:0.62:1.09:1.00	5399.4	12288	5399.4	12288	0.44:1.00	60653	FAD dependent oxidoreductase OS=Rhodosporidium toruloides (strain NP11) OX=1130832 GN=RHTO_04919 PE=4 SV=1
1809	2282	M7WQ88|M7WQ88_RHOT1	2.71	7	6	6	Carbamidomethylation	9625.4	46854	14766	5976.4	13698	16794	7474.9	38413	12736	4150.5	9237.2	12486	0.60:3.08:1.02:0.33:0.74:1.00	26439	12156	21231	8624.6	2.46:1.00	120905	Calcofluor white hypersensitive protein OS=Rhodosporidium toruloides (strain NP11) OX=1130832 GN=RHTO_03843 PE=4 SV=1
2960	2042	M7X9G8|M7X9G8_RHOT1	2.7	9	2	2	Carbamidomethylation	5260.8	8938.4	3721.3	5532.2	922.29	1000.8	5260.8	8938.4	3721.3	5532.2	922.29	1000.8	5.26:8.93:3.72:5.53:0.92:1.00	6067.5	2485.1	6067.5	2485.1	2.44:1.00	36631	Glycosyltransferase family 8 protein OS=Rhodosporidium toruloides (strain NP11) OX=1130832 GN=RHTO_03585 PE=4 SV=1
3923	10909	M7X899|M7X899_RHOT1	2.7	12	1	1	Oxidation (M)	24638	22626	62862	43263	71183	24876	5792.1	270.05	30416	35775	55138	21641	0.27:0.02:1.41:1.65:2.55:1.00	44310	46441	15678	37518	0.42:1.00	14612	V-type proton ATPase proteolipid subunit OS=Rhodosporidium toruloides (strain NP11) OX=1130832 GN=RHTO_03933 PE=3 SV=1
3068	1845	M7XF80|M7XF80_RHOT1	2.69	7	1	1		11994	2584	6210.2	2976.9	3956.6	2316.7	11994	2584	6210.2	2976.9	3956.6	2316.7	5.18:1.12:2.68:1.28:1.71:1.00	8203.7	3083.4	8203.7	3083.4	2.66:1.00	20194	Acireductone dioxygenase OS=Rhodosporidium toruloides (strain NP11) OX=1130832 GN=ADI1 PE=3 SV=1
488	405	M7WVT6|M7WVT6_RHOT1	2.69	34	17	17	Carbamidomethylation; Deamidation (NQ); Oxidation (M)	146660	184390	171340	112840	128960	123250	77550	133980	96004	39273	40577	54669	1.42:2.45:1.76:0.72:0.74:1.00	188540	121860	113520	44840	2.53:1.00	65620	Protein of carbohydrate kinase FGGY type family OS=Rhodosporidium toruloides (strain NP11) OX=1130832 GN=RHTO_00950 PE=3 SV=1
2316	1972	M7WP61|M7WP61_RHOT1	2.69	4	2	2		5618.4	12809	4661	3044.6	3666.9	1817.3	5618.4	12809	4661	3044.6	3666.9	1817.3	3.09:7.05:2.56:1.68:2.02:1.00	8148.5	2842.9	8148.5	2842.9	2.87:1.00	99521	Gram domain protein OS=Rhodosporidium toruloides (strain NP11) OX=1130832 GN=RHTO_04180 PE=3 SV=1
2802	2245	M7WLQ9|M7WLQ9_RHOT1	2.68	30	6	6	Carbamidomethylation; Acetylation (N-term); Deamidation (NQ); Oxidation (M)	505820	314950	394610	131660	232270	270210	383560	260080	323870	113150	190580	154100	2.49:1.69:2.10:0.73:1.24:1.00	466660	214090	373690	152610	2.45:1.00	19947	40S ribosomal protein S26 OS=Rhodosporidium toruloides (strain NP11) OX=1130832 GN=RHTO_05368 PE=3 SV=1
3881	8173	M7XEP1|M7XEP1_RHOT1	2.68	4	1	1	Carbamidomethylation; Deamidation (NQ)	10798	16022	10848	5119.3	7738.5	4919	8552.5	16022	8633.8	4200.2	6339.5	4245.3	2.01:3.77:2.03:0.99:1.49:1.00	14508	6164.5	12278	5167.3	2.38:1.00	40148	Macrofage activating glycoprotein OS=Rhodosporidium toruloides (strain NP11) OX=1130832 GN=RHTO_05850 PE=4 SV=1
2130	3806	M7XE34|M7XE34_RHOT1	2.68	1	1	1		1261.2	2391.6	1239.6	571.7	1014.5	618.19	1261.2	2391.6	1239.6	571.7	1014.5	618.19	2.04:3.87:2.01:0.92:1.64:1.00	1630.8	734.79	1630.8	734.79	2.22:1.00	120558	Autophagy-related protein 9 OS=Rhodosporidium toruloides (strain NP11) OX=1130832 GN=RHTO_06411 PE=3 SV=1
3626	3678	M7WTT5|M7WTT5_RHOT1	2.68	3	1	1		849.71	2235.5	808.12	515.95	348.77	541.43	849.71	2235.5	808.12	515.95	348.77	541.43	1.57:4.13:1.49:0.95:0.64:1.00	1297.8	468.72	1297.8	468.72	2.77:1.00	46314	Glutaredoxin domain containing protein OS=Rhodosporidium toruloides (strain NP11) OX=1130832 GN=RHTO_01741 PE=4 SV=1
1855	3306	M7WTL6|M7WTL6_RHOT1	2.68	1	1	1	Acetylation (N-term); Deamidation (NQ)	287400	266660	254690	137260	149010	121180	287400	266660	254690	137260	149010	121180	2.37:2.20:2.10:1.13:1.23:1.00	313960	135810	313960	135810	2.31:1.00	152576	Dynactin OS=Rhodosporidium toruloides (strain NP11) OX=1130832 GN=RHTO_01897 PE=3 SV=1
1134	770	M7WPS8|M7WPS8_RHOT1	2.67	13	9	9		70343	98634	62500	33447	28989	21776	34763	45740	36556	17517	14168	17825	1.95:2.57:2.05:0.98:0.79:1.00	85749	30607	43588	16503	2.64:1.00	97102	DUF221 domain containing protein OS=Rhodosporidium toruloides (strain NP11) OX=1130832 GN=RHTO_00826 PE=3 SV=1
4285	4330	M7XML8|M7XML8_RHOT1	2.67	7	2	2		13654	15713	13648	7409.3	4060.1	4642.8	13654	15713	13648	7409.3	4060.1	4642.8	2.94:3.38:2.94:1.60:0.87:1.00	16221	5370.8	16221	5370.8	3.02:1.00	39247	Transmembrane protein OS=Rhodosporidium toruloides (strain NP11) OX=1130832 GN=RHTO_01884 PE=4 SV=1
3473	2749	M7WTQ6|M7WTQ6_RHOT1	2.67	9	3	3	Carbamidomethylation	43092	77712	43906	28221	26907	23292	40282	71315	39303	26711	24751	22710	1.77:3.14:1.73:1.18:1.09:1.00	61925	28566	56669	27150	2.09:1.00	46381	Longevity-assurance protein OS=Rhodosporidium toruloides (strain NP11) OX=1130832 GN=RHTO_01531 PE=3 SV=1
3573	6145	M7WW99|M7WW99_RHOT1	2.65	3	1	1		3124.8	1515	1601.8	3781	5144.5	6702.1	3124.8	1515	1601.8	3781	5144.5	6702.1	0.47:0.23:0.24:0.56:0.77:1.00	2418.6	5209.2	2418.6	5209.2	0.46:1.00	51318	Sulphite efflux pump protein OS=Rhodosporidium toruloides (strain NP11) OX=1130832 GN=RHTO_05047 PE=3 SV=1
3993	8633	M7XI12|M7XI12_RHOT1	2.65	4	1	1	Carbamidomethylation	245.87	1025.7	222.59	263.97	153.59	79.834	245.87	1025.7	222.59	263.97	153.59	79.834	3.08:12.85:2.79:3.31:1.92:1.00	498.05	165.8	498.05	165.8	3.00:1.00	60530	Proteophosphoglycan ppg4 OS=Rhodosporidium toruloides (strain NP11) OX=1130832 GN=RHTO_04055 PE=4 SV=1
2112	2817	M7WF46|M7WF46_RHOT1	2.64	1	1	1		1378.3	1206	235.24	2672.5	1833.6	2908.1	1378.3	1206	235.24	2672.5	1833.6	2908.1	0.47:0.41:0.08:0.92:0.63:1.00	939.87	2471.4	939.87	2471.4	0.38:1.00	90007	Ferric reductase transmembrane component OS=Rhodosporidium toruloides (strain NP11) OX=1130832 GN=RHTO_05419 PE=4 SV=1
736	688	M7X6P2|M7X6P2_RHOT1	2.64	63	13	13	Acetylation (N-term); Deamidation (NQ); Oxidation (M)	145670	93795	202510	95855	119830	138310	79684	64159	107030	26328	35968	43562	1.83:1.47:2.46:0.60:0.83:1.00	182570	119660	95902	35836	2.68:1.00	32266	Tropine dehydrogenase OS=Rhodosporidium toruloides (strain NP11) OX=1130832 GN=RHTO_00459 PE=3 SV=1
1345	4567	M7XDX4|M7XDX4_RHOT1	2.64	1	1	1		856.4	2412.7	1043.9	2744.1	3047.8	3841	856.4	2412.7	1043.9	2744.1	3047.8	3841	0.22:0.63:0.27:0.71:0.79:1.00	1604.5	3211	1604.5	3211	0.50:1.00	149130	Protein serine/threonine kinase OS=Rhodosporidium toruloides (strain NP11) OX=1130832 GN=RHTO_06518 PE=4 SV=1
1140	950	M7XAZ3|M7XAZ3_RHOT1	2.63	14	9	9	Acetylation (N-term)	44524	111660	46321	35796	34160	35522	34092	86691	38233	24062	18510	22113	1.54:3.92:1.73:1.09:0.84:1.00	74882	35160	58932	21562	2.73:1.00	88584	Dolichyl-diphosphooligosaccharide--protein glycotransferase OS=Rhodosporidium toruloides (strain NP11) OX=1130832 GN=RHTO_02269 PE=3 SV=1
238	237	M7WJU6|M7WJU6_RHOT1	2.63	24	21	21	Carbamidomethylation	64556	27264	59404	75990	86632	72450	21075	1092	18895	35390	39953	33030	0.64:0.03:0.57:1.07:1.21:1.00	63161	79661	16120	36124	0.45:1.00	169200	Cleavage and polyadenylation specificity factor subunit 1 OS=Rhodosporidium toruloides (strain NP11) OX=1130832 GN=RHTO_06665 PE=4 SV=1
3656	6337	M7X3H7|M7X3H7_RHOT1	2.63	3	1	1		569.79	700.37	828.07	254.82	449.56	56.26	569.79	700.37	828.07	254.82	449.56	56.26	10.13:12.45:14.72:4.53:7.99:1.00	811.29	291.25	811.29	291.25	2.79:1.00	77106	Carboxypeptidase OS=Rhodosporidium toruloides (strain NP11) OX=1130832 GN=RHTO_05056 PE=3 SV=1
1799	2002	M7X668|M7X668_RHOT1	2.63	16	4	4		6468.2	5535.8	4619.1	15416	17366	11345	5989.9	1000.7	3896.7	14647	15943	10252	0.58:0.10:0.38:1.43:1.56:1.00	8349.2	14709	5481.4	13614	0.40:1.00	46398	Chromatin SPT2 family protein OS=Rhodosporidium toruloides (strain NP11) OX=1130832 GN=RHTO_00254 PE=3 SV=1
382	409	M7WT03|M7WT03_RHOT1	2.63	66	22	22	Carbamidomethylation; Acetylation (N-term); Deamidation (NQ); Oxidation (M)	2718300	1668700	2606000	1365100	1769800	1540000	1232700	780820	1283700	482040	631630	513980	2.40:1.52:2.50:0.94:1.23:1.00	2700700	1562400	1308900	542550	2.41:1.00	29001	40S ribosomal protein S4 OS=Rhodosporidium toruloides (strain NP11) OX=1130832 GN=RHTO_02067 PE=3 SV=1
2812	2504	M7X0V6|M7X0V6_RHOT1	2.62	9	2	2	Carbamidomethylation	1881.2	1628.1	2275.5	263.88	874.2	1142.2	1881.2	1628.1	2275.5	263.88	874.2	1142.2	1.65:1.43:1.99:0.23:0.77:1.00	2341.6	805.62	2341.6	805.62	2.91:1.00	47130	40S ribosomal protein s7 OS=Rhodosporidium toruloides (strain NP11) OX=1130832 GN=RHTO_06784 PE=4 SV=1
530	576	M7WL93|M7WL93_RHOT1	2.62	33	12	12	Carbamidomethylation; Oxidation (M)	301590	353180	249440	207120	213400	160810	197160	251770	157470	118510	108400	86409	2.28:2.91:1.82:1.37:1.25:1.00	346620	194130	232340	104790	2.22:1.00	53328	26S proteasome regulatory subunit N5 OS=Rhodosporidium toruloides (strain NP11) OX=1130832 GN=RHTO_05728 PE=3 SV=1
1562	1970	M7WU96|M7WU96_RHOT1	2.62	26	7	7	Carbamidomethylation	174930	215310	162780	68136	77281	113680	132430	183050	131960	52723	59703	93991	1.41:1.95:1.40:0.56:0.64:1.00	202480	87547	158920	68805	2.31:1.00	31847	40S ribosomal protein S0 OS=Rhodosporidium toruloides (strain NP11) OX=1130832 GN=RPS0 PE=3 SV=1
4405	11110	M7WK66|M7WK66_RHOT1	2.62	14	1	1	Acetylation (N-term)	759.39	626.42	336.29	1985.9	1431.4	2088.3	759.39	626.42	336.29	1985.9	1431.4	2088.3	0.36:0.30:0.16:0.95:0.69:1.00	574.03	1835.2	574.03	1835.2	0.31:1.00	9421	U6 snRNA-associated Sm-like protein LSm5 OS=Rhodosporidium toruloides (strain NP11) OX=1130832 GN=LSM5 PE=3 SV=1
2966	1606	M7WSK1|M7WSK1_RHOT1	2.62	49	7	7	Carbamidomethylation; Oxidation (M)	94223	49734	98276	66747	45534	26015	65187	45241	81005	40745	29283	14631	4.46:3.09:5.54:2.78:2.00:1.00	96472	47574	74673	28220	2.65:1.00	25505	Ribosome assembly factor mrt4 OS=Rhodosporidium toruloides (strain NP11) OX=1130832 GN=RHTO_07286 PE=3 SV=1
798	744	M7X928|M7X928_RHOT1	2.61	21	13	13	Carbamidomethylation; Acetylation (N-term); Oxidation (M)	151640	78316	121400	73417	82831	100250	87058	52996	67604	23580	25520	35047	2.48:1.51:1.93:0.67:0.73:1.00	140050	85500	82349	28049	2.94:1.00	93427	Importin subunit beta-1 OS=Rhodosporidium toruloides (strain NP11) OX=1130832 GN=RHTO_03733 PE=4 SV=1
1936	1770	M7X1K0|M7X1K0_RHOT1	2.61	50	8	8	Acetylation (N-term); Deamidation (NQ)	1348700	356120	1238100	558640	636500	486380	1289200	336770	1192300	487140	575930	447240	2.88:0.75:2.67:1.09:1.29:1.00	1178400	570190	1128600	503440	2.24:1.00	15841	60S ribosomal protein L27 OS=Rhodosporidium toruloides (strain NP11) OX=1130832 GN=RHTO_06190 PE=3 SV=1
2471	2677	M7WX72|M7WX72_RHOT1	2.6	11	2	2	Oxidation (M)	25579	31528	18404	25645	28224	23982	23367	30757	14881	10026	9378	11158	2.09:2.76:1.33:0.90:0.84:1.00	27559	25950	24943	10187	2.45:1.00	36777	Ubiquitin thioesterase OTU1 OS=Rhodosporidium toruloides (strain NP11) OX=1130832 GN=RHTO_02945 PE=4 SV=1
1781	1108	M7WXT8|M7WXT8_RHOT1	2.6	62	10	10		155430	52850	61636	65116	71724	57569	89874	42128	35847	29512	32136	21509	4.18:1.96:1.67:1.37:1.49:1.00	104810	65271	62389	27719	2.25:1.00	14373	60S ribosomal protein l22 OS=Rhodosporidium toruloides (strain NP11) OX=1130832 GN=RHTO_03161 PE=3 SV=1
2389	1533	M7XT57|M7XT57_RHOT1	2.6	42	6	6		19254	29603	19631	8454.5	12432	15953	12727	26673	13321	5068.3	9567.2	10210	1.25:2.61:1.30:0.50:0.94:1.00	27159	12280	19653	8282	2.37:1.00	23834	Secretion related GTPase SrgD OS=Rhodosporidium toruloides (strain NP11) OX=1130832 GN=RHTO_07147 PE=4 SV=1
3129	4634	M7WSG9|M7WSG9_RHOT1	2.59	1	1	1	Acetylation (N-term)	784.02	0	881.53	2343.8	2768.2	177.76	784.02	0	881.53	2343.8	2768.2	177.76	4.41:0:4.96:13.19:15.57:1.00	832.77	1763.3	832.77	1763.3	0.47:1.00	162038	MRC1 domain-containing protein OS=Rhodosporidium toruloides (strain NP11) OX=1130832 GN=RHTO_02436 PE=4 SV=1
1156	1286	M7XSR7|M7XSR7_RHOT1	2.58	34	9	9	Deamidation (NQ); Oxidation (M)	44628	72888	31306	31962	44292	51796	30325	45751	15015	8914.1	12661	18438	1.64:2.48:0.81:0.48:0.69:1.00	56045	42683	34152	13338	2.56:1.00	37109	Mitochondrial NAD+ transporter OS=Rhodosporidium toruloides (strain NP11) OX=1130832 GN=RHTO_07590 PE=3 SV=1
1992	1051	M7WUP1|M7WUP1_RHOT1	2.58	23	10	10	Carbamidomethylation	158380	195580	122100	71632	79310	101100	118800	158080	94751	46445	51498	70311	1.69:2.25:1.35:0.66:0.73:1.00	180540	84606	141290	56085	2.52:1.00	40236	Farnesyl diphosphate synthase OS=Rhodosporidium toruloides (strain NP11) OX=1130832 GN=RHTO_01660 PE=3 SV=1
3100	1987	M7XV48|M7XV48_RHOT1	2.57	12	3	3		11462	17428	15225	6117.2	8398.5	4117.1	11462	17428	15225	6117.2	8398.5	4117.1	2.78:4.23:3.70:1.49:2.04:1.00	16778	6480.9	16778	6480.9	2.59:1.00	38877	Phosphatidic acid phosphatase type 2/haloperoxidase family protein OS=Rhodosporidium toruloides (strain NP11) OX=1130832 GN=RHTO_06122 PE=3 SV=1
1687	1435	M7XMA2|M7XMA2_RHOT1	2.57	40	8	8	Carbamidomethylation; Deamidation (NQ); Oxidation (M); Acetylation (N-term)	75850	126720	78203	48734	49986	59654	31755	76159	32451	24146	21574	19681	1.61:3.87:1.65:1.23:1.10:1.00	105310	53369	49420	21800	2.27:1.00	30314	Methyltransferase type 11 OS=Rhodosporidium toruloides (strain NP11) OX=1130832 GN=RHTO_01749 PE=4 SV=1
3587	2891	M7X607|M7X607_RHOT1	2.57	38	3	3	Deamidation (NQ); Carbamidomethylation	16980	22948	8352.3	2460.1	5889.1	9132.5	11650	11982	7210.4	2460.1	5003.2	5964.3	1.95:2.01:1.21:0.41:0.84:1.00	16356	6858.7	10543	4831.7	2.18:1.00	16076	UPF0047 family protein OS=Rhodosporidium toruloides (strain NP11) OX=1130832 GN=RHTO_00179 PE=3 SV=1
1541	2669	M7XX10|M7XX10_RHOT1	2.57	2	1	1	Carbamidomethylation	1135.6	555.86	938.32	288.79	462.17	0	1135.6	555.86	938.32	288.79	462.17	0	64.00:64.00:64.00:64.00:64.00:-	876.6	375.48	876.6	375.48	2.33:1.00	78054	GTP cyclohydrolase II OS=Rhodosporidium toruloides (strain NP11) OX=1130832 GN=RHTO_04953 PE=3 SV=1
1835	1227	M7XRE2|M7XRE2_RHOT1	2.56	41	9	9	Carbamidomethylation; Oxidation (M)	115000	119900	213920	50337	67471	60554	60292	60369	131930	36078	48781	42425	1.42:1.42:3.11:0.85:1.15:1.00	179120	59965	101050	42428	2.38:1.00	33379	Short-chain dehydrogenase/reductase SDR family protein OS=Rhodosporidium toruloides (strain NP11) OX=1130832 GN=RHTO_08131 PE=3 SV=1
1726	3930	M7XAM1|M7XAM1_RHOT1	2.56	2	1	1		184.89	501.6	226.07	463.25	913.06	650.16	184.89	501.6	226.07	463.25	913.06	650.16	0.28:0.77:0.35:0.71:1.40:1.00	304.18	675.49	304.18	675.49	0.45:1.00	109003	DNA topoisomerase OS=Rhodosporidium toruloides (strain NP11) OX=1130832 GN=RHTO_02390 PE=3 SV=1
3337	6715	M7WJY3|M7WJY3_RHOT1	2.56	3	1	1		622.99	1572.1	925.73	261.41	579.7	579.32	622.99	1572.1	925.73	261.41	579.7	579.32	1.08:2.71:1.60:0.45:1.00:1.00	1040.3	473.48	1040.3	473.48	2.20:1.00	53248	Mannan polymerase II complex ANP1 subunit glycosyltransferase family 62 protein OS=Rhodosporidium toruloides (strain NP11) OX=1130832 GN=RHTO_06399 PE=4 SV=1
448	503	M7XMK1|M7XMK1_RHOT1	2.56	20	16	16	Carbamidomethylation; Deamidation (NQ); Oxidation (M)	94897	122860	77224	68188	88314	76814	41123	54664	38264	17728	25488	21919	1.88:2.49:1.75:0.81:1.16:1.00	112150	78337	50173	21712	2.31:1.00	117062	Pre-mRNA-splicing factor SYF1 OS=Rhodosporidium toruloides (strain NP11) OX=1130832 GN=RHTO_01864 PE=4 SV=1
2863	2427	M7X101|M7X101_RHOT1	2.56	25	4	4	Carbamidomethylation	11980	20355	14460	6797.8	9522.5	6878.4	11565	20355	14116	6622.4	8386.9	6407.9	1.80:3.18:2.20:1.03:1.31:1.00	17315	8077.7	16936	7483.9	2.26:1.00	35166	GTP cyclohydrolase 1 OS=Rhodosporidium toruloides (strain NP11) OX=1130832 GN=RHTO_06809 PE=3 SV=1
3453	2912	M7Y0S1|M7Y0S1_RHOT1	2.56	11	2	2		11285	15383	26634	7973	6560.1	8761.9	11285	15383	26634	7973	6560.1	8761.9	1.29:1.76:3.04:0.91:0.75:1.00	17768	7765	17768	7765	2.29:1.00	27583	DUF1279 domain-containing protein OS=Rhodosporidium toruloides (strain NP11) OX=1130832 GN=RHTO_00596 PE=4 SV=1
1516	1592	M7XKU4|M7XKU4_RHOT1	2.56	57	13	13	Oxidation (M)	661730	496370	541070	261980	326090	355530	504850	335800	429850	182260	229080	231020	2.19:1.45:1.86:0.79:0.99:1.00	655550	315170	493850	214120	2.31:1.00	15743	Large subunit ribosomal protein L14e OS=Rhodosporidium toruloides (strain NP11) OX=1130832 GN=RHTO_02373 PE=3 SV=1
4383	9524	M7X9F6|M7X9F6_RHOT1	2.53	49	3	3	Carbamidomethylation	5971.9	22145	5273.1	2731.4	4784.6	5250.7	5971.9	22145	5273.1	2731.4	4784.6	5250.7	1.14:4.22:1.00:0.52:0.91:1.00	12022	4255.6	12022	4255.6	2.83:1.00	10213	COX assembly mitochondrial protein OS=Rhodosporidium toruloides (strain NP11) OX=1130832 GN=RHTO_03565 PE=3 SV=1
1867	1700	M7WJQ9|M7WJQ9_RHOT1	2.53	3	3	3		6037.5	8874.2	5201.4	2779.7	3551.6	2903.3	6037.5	8874.2	5201.4	2779.7	3551.6	2903.3	2.08:3.06:1.79:0.96:1.22:1.00	7464.4	3078.2	7464.4	3078.2	2.42:1.00	113980	GTPase activating protein OS=Rhodosporidium toruloides (strain NP11) OX=1130832 GN=RHTO_02665 PE=4 SV=1
1428	1199	M7Y0B1|M7Y0B1_RHOT1	2.52	11	6	6	Oxidation (M); Carbamidomethylation	22747	39802	21191	12632	21459	11454	18874	33320	17852	8430.8	15304	5894.3	3.20:5.65:3.03:1.43:2.60:1.00	29852	15233	24753	9876.5	2.51:1.00	103812	Zn(2)-C6 transcription factor OS=Rhodosporidium toruloides (strain NP11) OX=1130832 GN=RHTO_00451 PE=4 SV=1
3550	4876	M7X683|M7X683_RHOT1	2.52	13	2	2		3962.2	5773.2	1644.3	896.03	1643.9	2416.8	3962.2	5773.2	1644.3	896.03	1643.9	2416.8	1.64:2.39:0.68:0.37:0.68:1.00	4158.5	1652.2	4158.5	1652.2	2.52:1.00	26270	Thiopurine S-methyltransferase OS=Rhodosporidium toruloides (strain NP11) OX=1130832 GN=RHTO_00274 PE=4 SV=1
2367	1505	M7X2F3|M7X2F3_RHOT1	2.52	15	4	4	Carbamidomethylation	24394	10831	20419	6725.5	11081	10209	21261	10266	18407	5526.5	9195	6873.5	3.09:1.49:2.68:0.80:1.34:1.00	22586	9794.3	20285	7654.2	2.65:1.00	44524	Dihydroorotase OS=Rhodosporidium toruloides (strain NP11) OX=1130832 GN=RHTO_04690 PE=3 SV=1
4594	10807	M7WIX3|M7WIX3_RHOT1	2.52	7	1	1		244.68	7590.9	1991.9	2406.1	355	1043.3	244.68	7590.9	1991.9	2406.1	355	1043.3	0.23:7.28:1.91:2.31:0.34:1.00	3275.8	1268.1	3275.8	1268.1	2.58:1.00	20198	Signal peptidase subunit 3 OS=Rhodosporidium toruloides (strain NP11) OX=1130832 GN=RHTO_03381 PE=3 SV=1
1985	1586	M7WVZ0|M7WVZ0_RHOT1	2.51	29	8	8	Carbamidomethylation; Oxidation (M); Deamidation (NQ)	104800	111020	108700	65832	80824	104660	86248	95253	81580	25290	37134	65762	1.31:1.45:1.24:0.38:0.56:1.00	120810	83771	97111	42728	2.27:1.00	33070	Mitochondrial genome maintenance protein MGM101 OS=Rhodosporidium toruloides (strain NP11) OX=1130832 GN=RHTO_04912 PE=3 SV=1
339	79	M7WSE0|M7WSE0_RHOT1	2.51	47	26	26	Carbamidomethylation; Deamidation (NQ); Oxidation (M)	768290	868510	773040	337050	400080	337790	212860	186010	218120	97788	113360	88649	2.40:2.10:2.46:1.10:1.28:1.00	915250	363420	236400	99933	2.37:1.00	79484	Glutamine--fructose-6-phosphate transaminase (isomerizing) OS=Rhodosporidium toruloides (strain NP11) OX=1130832 GN=RHTO_02328 PE=4 SV=1
3815	3434	M7WYW9|M7WYW9_RHOT1	2.51	13	2	2	Carbamidomethylation	3118	1038.1	1158.1	299.71	1058.5	916.51	3118	1038.1	1158.1	299.71	1058.5	916.51	3.40:1.13:1.26:0.33:1.15:1.00	1771.4	758.23	1771.4	758.23	2.34:1.00	30863	DUF292-domain-containing protein OS=Rhodosporidium toruloides (strain NP11) OX=1130832 GN=RHTO_00245 PE=3 SV=1
21	117	M7WKV3|M7WKV3_RHOT1	2.51	22	34	34	Carbamidomethylation	162980	82365	112880	215020	263420	203010	28503	2869.2	18862	59101	74947	49285	0.58:0.06:0.38:1.20:1.52:1.00	152060	232860	26131	61946	0.42:1.00	226776	Phospholipase D OS=Rhodosporidium toruloides (strain NP11) OX=1130832 GN=RHTO_05769 PE=4 SV=1
3851	10447	M7WQT2|M7WQT2_RHOT1	2.51	5	1	1		6580.6	7963.8	6777.5	1762.7	2930.3	4473.4	6580.6	7963.8	6777.5	1762.7	2930.3	4473.4	1.47:1.78:1.52:0.39:0.66:1.00	8388.7	3055.4	8388.7	3055.4	2.75:1.00	37261	General transcription and DNA repair factor IIH subunit TFB4 OS=Rhodosporidium toruloides (strain NP11) OX=1130832 GN=RHTO_03365 PE=3 SV=1
130	217	M7X0B3|M7X0B3_RHOT1	2.51	27	23	23	Carbamidomethylation; Deamidation (NQ); Oxidation (M)	178440	311500	261350	101840	198570	124950	39312	97848	135650	10660	88099	23622	1.66:4.14:5.74:0.45:3.73:1.00	291010	146500	114150	40794	2.80:1.00	136975	Cation-transporting ATPase 4 OS=Rhodosporidium toruloides (strain NP11) OX=1130832 GN=RHTO_07284 PE=3 SV=1
1202	1745	M7XJR6|M7XJR6_RHOT1	2.5	28	9	9	Deamidation (NQ); Oxidation (M)	166670	295550	240660	104040	182640	135920	122990	196570	157690	44166	96760	69535	1.77:2.83:2.27:0.64:1.39:1.00	286040	142730	182060	70154	2.60:1.00	41090	Oxysterol-binding protein OS=Rhodosporidium toruloides (strain NP11) OX=1130832 GN=RHTO_03327 PE=3 SV=1
2287	2280	M7X0S9|M7X0S9_RHOT1	2.49	19	7	7		57540	120240	70084	35068	38961	48538	47385	104530	58855	27996	32374	45439	1.04:2.30:1.30:0.62:0.71:1.00	88027	41901	73961	35270	2.10:1.00	32609	Diacylglycerol kinase OS=Rhodosporidium toruloides (strain NP11) OX=1130832 GN=RHTO_06970 PE=4 SV=1
2862	2127	M7WGD5|M7WGD5_RHOT1	2.48	10	4	4	Carbamidomethylation	64961	125530	74037	39830	45547	37349	64313	119520	73821	39709	42887	36814	1.75:3.25:2.01:1.08:1.16:1.00	89433	40909	87142	39803	2.19:1.00	62715	MFS transporter sugar:H+ symporter OS=Rhodosporidium toruloides (strain NP11) OX=1130832 GN=RHTO_04266 PE=3 SV=1
2254	1768	M7XGY3|M7XGY3_RHOT1	2.48	7	4	4	Carbamidomethylation	3816.7	9505.1	2709.7	34951	5603.7	3499.3	3561.4	9505.1	2629.9	34769	5457.5	3179	1.12:2.99:0.83:10.94:1.72:1.00	6354.2	14685	6186.6	14468	0.43:1.00	77274	Vacuolar protein sorting-associated protein 45 OS=Rhodosporidium toruloides (strain NP11) OX=1130832 GN=RHTO_07476 PE=3 SV=1
3268	2966	M7WVC7|M7WVC7_RHOT1	2.48	30	4	4	Carbamidomethylation	5991.8	18223	10057	3629.4	5841.1	8177.1	4702.5	17592	9055.1	2904.3	4538	7022.4	0.67:2.51:1.29:0.41:0.65:1.00	11865	5882.5	10891	4821.6	2.26:1.00	22336	Mitochondrial inner membrane protease subunit OS=Rhodosporidium toruloides (strain NP11) OX=1130832 GN=RHTO_04731 PE=3 SV=1
2174	1469	M7WQ02|M7WQ02_RHOT1	2.47	11	4	4	Carbamidomethylation	7765.2	6589.8	7149.3	12178	18729	11559	7265.9	4215.5	6413	10681	18186	10781	0.67:0.39:0.59:0.99:1.69:1.00	7765.9	14156	6562.6	13216	0.50:1.00	61299	Guanosine-diphosphatase OS=Rhodosporidium toruloides (strain NP11) OX=1130832 GN=RHTO_03994 PE=3 SV=1
524	595	M7WUU3|M7WUU3_RHOT1	2.47	38	16	16	Carbamidomethylation; Deamidation (NQ); Oxidation (M)	1125000	824070	846500	444760	536360	644670	570060	345750	436920	201010	242980	269800	2.11:1.28:1.62:0.75:0.90:1.00	1064400	542300	532710	238190	2.24:1.00	46382	Adenosylhomocysteinase OS=Rhodosporidium toruloides (strain NP11) OX=1130832 GN=RHTO_01695 PE=3 SV=1
979	1173	M7XG68|M7XG68_RHOT1	2.46	51	14	14	Carbamidomethylation; Acetylation (N-term); Deamidation (NQ); Oxidation (M)	1042200	1125300	848350	577750	641230	525530	677370	679110	572800	286260	357960	294940	2.30:2.30:1.94:0.97:1.21:1.00	1145800	581510	738580	313050	2.36:1.00	24439	Ribosomal protein OS=Rhodosporidium toruloides (strain NP11) OX=1130832 GN=RHTO_05301 PE=3 SV=1
2857	2165	M7XEY9|M7XEY9_RHOT1	2.46	3	1	1		4963.3	3915.6	5549.9	2012.1	1647.9	2827	4963.3	3915.6	5549.9	2012.1	1647.9	2827	1.76:1.39:1.96:0.71:0.58:1.00	5673.8	2162.3	5673.8	2162.3	2.62:1.00	68968	L-serine dehydratase OS=Rhodosporidium toruloides (strain NP11) OX=1130832 GN=RHTO_00678 PE=4 SV=1
4916	9004	M7WQS4|M7WQS4_RHOT1	2.46	15	1	1		7506	6407.2	7698.8	3381.5	2460.3	2900.4	7506	6407.2	7698.8	3381.5	2460.3	2900.4	2.59:2.21:2.65:1.17:0.85:1.00	8338.3	2914.1	8338.3	2914.1	2.86:1.00	11860	Magnesium transporter family protein OS=Rhodosporidium toruloides (strain NP11) OX=1130832 GN=RHTO_03355 PE=3 SV=1
3585	4106	M7XME9|M7XME9_RHOT1	2.46	17	3	3		31777	47585	32005	9314.4	17597	23352	30228	44765	29418	7420	15382	22649	1.33:1.98:1.30:0.33:0.68:1.00	42841	16754	40141	15151	2.65:1.00	17603	Transmembrane protein OS=Rhodosporidium toruloides (strain NP11) OX=1130832 GN=RHTO_01804 PE=4 SV=1
386	1392	M7X5C2|M7X5C2_RHOT1	2.46	11	10	10		7027.1	10616	8624.2	14927	22936	18427	3376.3	6553.3	3908.9	8567.3	12745	10626	0.32:0.62:0.37:0.81:1.20:1.00	10329	19092	5047.1	10646	0.47:1.00	168407	Pentatricopeptide repeat containing protein OS=Rhodosporidium toruloides (strain NP11) OX=1130832 GN=RHTO_05611 PE=4 SV=1
2445	3988	M7XB48|M7XB48_RHOT1	2.45	4	1	1		1065.7	604.86	506.95	501.99	291.45	81.521	1065.7	604.86	506.95	501.99	291.45	81.521	13.07:7.42:6.22:6.16:3.58:1.00	725.84	291.65	725.84	291.65	2.49:1.00	57726	Ribonuclease III OS=Rhodosporidium toruloides (strain NP11) OX=1130832 GN=RHTO_02330 PE=4 SV=1
2689	1863	M7WP05|M7WP05_RHOT1	2.44	35	4	4	Carbamidomethylation; Oxidation (M)	124010	52640	70529	38255	49255	31697	101390	51909	57100	34450	43293	24353	4.16:2.13:2.34:1.41:1.78:1.00	92237	39736	75498	34032	2.22:1.00	16979	Small nuclear ribonucleoprotein B and B OS=Rhodosporidium toruloides (strain NP11) OX=1130832 GN=RHTO_04068 PE=4 SV=1
2586	2543	M7WKH8|M7WKH8_RHOT1	2.44	25	2	2		17219	0	1677.7	22872	13815	39892	17219	0	1677.7	22872	13815	39892	0.43:0:0.04:0.57:0.35:1.00	9895	25526	9895	25526	0.39:1.00	21089	Endoplasmic reticulum protein OS=Rhodosporidium toruloides (strain NP11) OX=1130832 GN=RHTO_06458 PE=4 SV=1
1059	1341	M7XQ86|M7XQ86_RHOT1	2.43	4	4	4		7770.5	4846.3	2521.5	3054.1	2172	2378.5	7310.9	4846.3	2254.4	2296.1	1780.2	2026.3	3.61:2.39:1.11:1.13:0.88:1.00	6044.6	2534.9	5681.3	2034.2	2.79:1.00	187694	UDP-glucose:glycoprotein glucosyltransferase OS=Rhodosporidium toruloides (strain NP11) OX=1130832 GN=RHTO_00642 PE=3 SV=1
3576	2767	M7X318|M7X318_RHOT1	2.43	34	2	2	Carbamidomethylation	21013	39651	15987	9314.9	9309.8	19463	21013	39651	15987	9314.9	9309.8	19463	1.08:2.04:0.82:0.48:0.48:1.00	26842	12696	26842	12696	2.11:1.00	8469	Small nuclear ribonucleoprotein G OS=Rhodosporidium toruloides (strain NP11) OX=1130832 GN=RHTO_04689 PE=3 SV=1
3707	2893	M7XAF2|M7XAF2_RHOT1	2.42	4	1	1	Carbamidomethylation	930.04	0	801.85	1598.7	1214.5	2439	930.04	0	801.85	1598.7	1214.5	2439	0.38:0:0.33:0.66:0.50:1.00	865.95	1750.7	865.95	1750.7	0.49:1.00	50698	Acid phosphatase (Fragment) OS=Rhodosporidium toruloides (strain NP11) OX=1130832 GN=RHTO_02333 PE=4 SV=1
3594	3124	M7XQC4|M7XQC4_RHOT1	2.42	7	2	2		5274.5	6846	3564.3	1991.2	2701.3	2721.6	5274.5	6846	3564.3	1991.2	2701.3	2721.6	1.94:2.52:1.31:0.73:0.99:1.00	5990.4	2678	5990.4	2678	2.24:1.00	41672	Short-chain dehydrogenase/reductase SDR family protein OS=Rhodosporidium toruloides (strain NP11) OX=1130832 GN=RHTO_00542 PE=3 SV=1
3254	3214	M7X9I9|M7X9I9_RHOT1	2.42	4	1	1		2167.3	4682.7	3150.4	19576	1840.4	2168.1	2167.3	4682.7	3150.4	19576	1840.4	2168.1	1.00:2.16:1.45:9.03:0.85:1.00	3607.7	7861.6	3607.7	7861.6	0.46:1.00	30054	Dolichyldiphosphatase OS=Rhodosporidium toruloides (strain NP11) OX=1130832 GN=RHTO_03615 PE=4 SV=1
1315	667	M7XP66|M7XP66_RHOT1	2.41	33	11	11	Oxidation (M)	103750	84451	69220	46029	54373	48896	56603	55538	38129	20150	26012	28661	1.97:1.94:1.33:0.70:0.91:1.00	98955	50403	56661	24941	2.27:1.00	37291	Negative regulator of the PHO system protein serine/threonine kinase OS=Rhodosporidium toruloides (strain NP11) OX=1130832 GN=RHTO_01208 PE=3 SV=1
1984	2001	M7XIT0|M7XIT0_RHOT1	2.41	6	2	2	Acetylation (N-term)	11174	8675.9	8217.8	5322.4	4197.8	4247.4	11174	8675.9	8217.8	5322.4	4197.8	4247.4	2.63:2.04:1.93:1.25:0.99:1.00	10619	4589.2	10619	4589.2	2.31:1.00	60492	Cytochrome P450 family 3 subfamily A OS=Rhodosporidium toruloides (strain NP11) OX=1130832 GN=RHTO_06833 PE=3 SV=1
4017	4158	M7XGW7|M7XGW7_RHOT1	2.41	4	1	1	Acetylation (N-term)	6717.5	9005.8	3396.6	1677.3	4986.1	1422.3	6717.5	9005.8	3396.6	1677.3	4986.1	1422.3	4.72:6.33:2.39:1.18:3.51:1.00	7020.2	2695.2	7020.2	2695.2	2.60:1.00	41424	Serine/threonine-protein phosphatase 2A activator OS=Rhodosporidium toruloides (strain NP11) OX=1130832 GN=RHTO_04374 PE=3 SV=1
1096	2170	M7XUE2|M7XUE2_RHOT1	2.41	8	3	3		24693	9979.5	21208	9292.4	8322.5	10255	24693	9979.5	21208	9292.4	8322.5	10255	2.41:0.97:2.07:0.91:0.81:1.00	22059	9289.9	22059	9289.9	2.37:1.00	83583	Glycosyltransferase family 90 protein OS=Rhodosporidium toruloides (strain NP11) OX=1130832 GN=RHTO_06917 PE=4 SV=1
106	419	M7XQE0|M7XQE0_RHOT1	2.4	8	9	9	Oxidation (M)	37796	24016	38605	19527	19707	22800	21332	19117	20959	7998.1	11255	10457	2.04:1.83:2.00:0.76:1.08:1.00	40213	20773	23785	9903.6	2.40:1.00	182553	Class V myosin OS=Rhodosporidium toruloides (strain NP11) OX=1130832 GN=RHTO_00557 PE=3 SV=1
925	428	M7WU74|M7WU74_RHOT1	2.4	31	9	9	Carbamidomethylation; Acetylation (N-term)	106310	36799	100510	58624	61581	48696	67377	22805	63408	26961	28066	22205	3.03:1.03:2.86:1.21:1.26:1.00	98798	57565	58304	26747	2.18:1.00	44708	5-methyltetrahydropteroyltriglutamate-homocysteine S-methyltransferase OS=Rhodosporidium toruloides (strain NP11) OX=1130832 GN=RHTO_01686 PE=4 SV=1
387	259	M7X7W6|M7X7W6_RHOT1	2.4	21	20	20	Carbamidomethylation; Oxidation (M); Acetylation (N-term)	87500	126730	81402	55617	58787	65261	31896	68614	38539	16912	23734	30742	1.04:2.23:1.25:0.55:0.77:1.00	111550	59888	51764	23796	2.18:1.00	128376	Alpha-mannosidase OS=Rhodosporidium toruloides (strain NP11) OX=1130832 GN=RHTO_00613 PE=3 SV=1
1698	1723	M7WKG4|M7WKG4_RHOT1	2.39	20	6	6	Oxidation (M)	39410	88576	30246	23598	30645	43336	29828	67645	21863	15592	20666	23438	1.27:2.89:0.93:0.67:0.88:1.00	68168	33685	43786	19899	2.20:1.00	41112	Serine-type endopeptidase OS=Rhodosporidium toruloides (strain NP11) OX=1130832 GN=RHTO_02239 PE=4 SV=1
3191	4002	M7X2H4|M7X2H4_RHOT1	2.39	8	1	1		6530.5	13535	3367.5	2084	4623.9	2444.8	6530.5	13535	3367.5	2084	4623.9	2444.8	2.67:5.54:1.38:0.85:1.89:1.00	7811.1	3050.9	7811.1	3050.9	2.56:1.00	21843	Transmembrane protein OS=Rhodosporidium toruloides (strain NP11) OX=1130832 GN=RHTO_04710 PE=4 SV=1
2631	1953	M7XQA1|M7XQA1_RHOT1	2.38	10	4	4	Deamidation (NQ); Oxidation (M)	38929	43247	39057	20464	39565	23158	29367	42504	29999	12796	16142	14228	2.06:2.99:2.11:0.90:1.13:1.00	45925	27729	38576	14389	2.68:1.00	75279	Choline dehydrogenase OS=Rhodosporidium toruloides (strain NP11) OX=1130832 GN=RHTO_00522 PE=3 SV=1
3030	1996	M7X3F5|M7X3F5_RHOT1	2.38	10	4	4		43392	55231	50505	25402	28988	21169	42513	55231	50505	23693	27689	20189	2.11:2.74:2.50:1.17:1.37:1.00	58236	25186	57357	23857	2.40:1.00	59605	Nucleoside transporter OS=Rhodosporidium toruloides (strain NP11) OX=1130832 GN=RHTO_06628 PE=3 SV=1
243	753	M7XNF4|M7XNF4_RHOT1	2.37	3	5	5	Carbamidomethylation	5431.7	20263	6228.2	6049.6	4382.5	2652.1	4597.5	20263	4986.1	4884.4	3010.5	1589.3	2.89:12.75:3.14:3.07:1.89:1.00	11462	4361.4	10424	3161.4	3.30:1.00	286434	RTA-like protein two-component response regulator OS=Rhodosporidium toruloides (strain NP11) OX=1130832 GN=RHTO_03183 PE=4 SV=1
2275	1407	M7XFE4|M7XFE4_RHOT1	2.37	35	6	6	Carbamidomethylation	18283	45575	25192	14571	23541	14243	12517	36962	14344	8471	15855	7168.5	1.75:5.16:2.00:1.18:2.21:1.00	31795	17452	22606	10498	2.15:1.00	28038	Hydroxyacylglutathione hydrolase OS=Rhodosporidium toruloides (strain NP11) OX=1130832 GN=RHTO_00838 PE=3 SV=1
319	687	M7XHM9|M7XHM9_RHOT1	2.37	8	10	10	Deamidation (NQ)	13432	12525	11803	27142	35212	26364	6216.2	9898.5	4287.6	17473	18787	15575	0.40:0.64:0.28:1.12:1.21:1.00	15444	29573	8282	17278	0.48:1.00	187217	Sterol 3-beta-glucosyltransferase OS=Rhodosporidium toruloides (strain NP11) OX=1130832 GN=RHTO_07138 PE=3 SV=1
2120	2521	M7X798|M7X798_RHOT1	2.37	20	5	5	Carbamidomethylation; Oxidation (M)	23226	32289	14942	9165.9	8727.5	9879.2	15565	32289	10737	8978.6	7702.4	9879.2	1.58:3.27:1.09:0.91:0.78:1.00	32699	12955	26552	11742	2.26:1.00	29396	Signal peptidase complex subunit 2 OS=Rhodosporidium toruloides (strain NP11) OX=1130832 GN=RHTO_04324 PE=3 SV=1
1000	967	M7XEG0|M7XEG0_RHOT1	2.37	63	12	12	Carbamidomethylation; Deamidation (NQ); Oxidation (M)	553280	354710	613870	287890	376940	336090	341620	197190	376550	130200	187100	159900	2.14:1.23:2.35:0.81:1.17:1.00	600820	333950	360760	159070	2.27:1.00	36967	Adenosine kinase OS=Rhodosporidium toruloides (strain NP11) OX=1130832 GN=RHTO_05920 PE=3 SV=1
1416	1419	M7XFN9|M7XFN9_RHOT1	2.36	7	4	4		12846	11088	13637	6274.7	4199.4	6379.4	11845	11088	12596	6171	4122.6	6242	1.90:1.78:2.02:0.99:0.66:1.00	14360	5617.8	13338	5511.9	2.42:1.00	91250	Urease OS=Rhodosporidium toruloides (strain NP11) OX=1130832 GN=RHTO_05516 PE=3 SV=1
2718	2509	M7WK37|M7WK37_RHOT1	2.36	6	2	2		2023.6	104.28	853.47	4267.9	3660.8	3262.5	2023.6	104.28	853.47	4267.9	3660.8	3262.5	0.62:0.03:0.26:1.31:1.12:1.00	1594.4	3730.4	1594.4	3730.4	0.43:1.00	56455	Protein arginine methyltransferase NDUFAF7 OS=Rhodosporidium toruloides (strain NP11) OX=1130832 GN=RHTO_06606 PE=3 SV=1
3123	3176	M7WV26|M7WV26_RHOT1	2.36	10	1	1		5106	12984	2496.1	15157	12312	16809	5106	12984	2496.1	15157	12312	16809	0.30:0.77:0.15:0.90:0.73:1.00	6862.2	14759	6862.2	14759	0.46:1.00	11505	DNA replication factor A subunit Ssb3 OS=Rhodosporidium toruloides (strain NP11) OX=1130832 GN=RHTO_04626 PE=3 SV=1
3570	2952	M7XYU4|M7XYU4_RHOT1	2.36	12	2	2	Carbamidomethylation	4391.3	1970.1	5416.9	2011.4	2259.7	1269.1	4391.3	1970.1	5416.9	2011.4	2259.7	1269.1	3.46:1.55:4.27:1.58:1.78:1.00	4639.3	1846.8	4639.3	1846.8	2.51:1.00	25937	Ribonuclease E inhibitor RraA/Dimethylmenaquinone methyltransferase domain containing protein OS=Rhodosporidium toruloides (strain NP11) OX=1130832 GN=RHTO_03212 PE=4 SV=1
473	323	M7XJR5|M7XJR5_RHOT1	2.36	28	20	20	Carbamidomethylation; Oxidation (M); Acetylation (N-term)	200780	467630	215000	168540	210930	197910	60424	257770	63426	51622	60683	52530	1.15:4.91:1.21:0.98:1.16:1.00	323110	193060	135770	54945	2.47:1.00	97874	Endothelin-converting enzyme metalloendopeptidase OS=Rhodosporidium toruloides (strain NP11) OX=1130832 GN=RHTO_06123 PE=4 SV=1
887	588	M7WJP1|M7WJP1_RHOT1	2.36	52	12	12	Carbamidomethylation; Acetylation (N-term); Deamidation (NQ); Oxidation (M)	1177100	772910	927000	533600	738770	621720	765330	481680	632490	308130	394330	301970	2.53:1.60:2.09:1.02:1.31:1.00	1116200	631470	740790	334810	2.21:1.00	27327	40S ribosomal protein s2 (Fragment) OS=Rhodosporidium toruloides (strain NP11) OX=1130832 GN=RHTO_07683 PE=3 SV=1
766	475	M7WX81|M7WX81_RHOT1	2.35	38	14	14	Carbamidomethylation; Deamidation (NQ); Oxidation (M)	191190	258700	192330	121600	162780	153640	98171	117110	113900	52228	54507	59073	1.66:1.98:1.93:0.88:0.92:1.00	242310	150070	126200	55269	2.28:1.00	51534	UDP-glucose 6-dehydrogenase OS=Rhodosporidium toruloides (strain NP11) OX=1130832 GN=RHTO_00749 PE=3 SV=1
54	226	M7WHL0|M7WHL0_RHOT1	2.35	10	13	13	Carbamidomethylation; Deamidation (NQ)	36322	32500	41121	26916	34035	28855	16832	17628	21617	8313.4	9351.5	10614	1.59:1.66:2.04:0.78:0.88:1.00	41885	30285	21315	9426.3	2.26:1.00	223591	Armadillo-type fold domain containing protein OS=Rhodosporidium toruloides (strain NP11) OX=1130832 GN=RHTO_03765 PE=3 SV=1
549	869	M7WWK7|M7WWK7_RHOT1	2.35	20	10	10	Carbamidomethylation; Acetylation (N-term); Deamidation (NQ)	153590	215160	142000	104740	96440	45107	96151	138110	82525	72464	62489	32188	2.99:4.29:2.56:2.25:1.94:1.00	191620	85214	113420	56381	2.01:1.00	68103	Ferric-chelate reductase OS=Rhodosporidium toruloides (strain NP11) OX=1130832 GN=RHTO_00765 PE=4 SV=1
[truncated: 83 more rows]

## Sheet: IFO0559-Cu1-144h
Protein Group	Protein ID	Accession	Significance	Coverage (%)	#Peptides	#Unique	PTM	5201 Area	5202 Area	5203 Area	5251 Area	5252 Area	5253 Area	5201 Area (top-3 peptides)	5202 Area (top-3 peptides)	5203 Area (top-3 peptides)	5251 Area (top-3 peptides)	5252 Area (top-3 peptides)	5253 Area (top-3 peptides)	Sample Profile (Ratio)	520 Area	525 Area	520 Area (top-3 peptides)	525 Area (top-3 peptides)	Group Profile (Ratio)	Avg. Mass	Description
[truncated: 773 more rows]

[truncated: 3 more sheets: IFO0559-Cu1-96h, IFO0559-Cu2-144h, IFO0559-Cu2-96h]
