# Supplementary material for: Adaptation of Proteome and Metabolism in Different Haplotypes of Rhodosporidium toruloides during Cu(I) and Cu(II) Stress
Source: Microorganisms. 2023 Feb 22;11(3):553. doi: 10.3390/microorganisms11030553 (PMC10056549; doi:10.3390/microorganisms11030553)
Supplement: Supplementary file 1 [file microorganisms-11-00553-s001.zip › Table_S2_Proteomics-Cu-IFO0880.xlsx]

## Sheet: Explanation
	Explanation to Sample names
		Examples:	8I51	and	5203
			8	I	5	1	-->	Strain 880	Cu(I) 96 h	Cu Stress	Replicate Nr 1
			5	2	0	3	-->	Strain 559	Cu(II) 144 h	Control	Replicate Nr 3
			Strain	Time point	Contr/Stress	Replicate Nr
			5 = IFO0559	1 = Cu(II) 96 h	0 = Control	1
			8 = IFO0880	2 = CU(II) 144 h	5 = Cu Stress	2
				I = Cu(I) 96 h		3
				II = CU(I) 144 h

## Sheet: IFO0880-Ammonia-144h
Protein Group	Protein ID	Accession	Significance	Coverage (%)	#Peptides	#Unique	PTM	8II01 Area	8II02 Area	8II03 Area	8201 Area	8203 Area	8202 Area	8II01 Area (top-3 peptides)	8II02 Area (top-3 peptides)	8II03 Area (top-3 peptides)	8201 Area (top-3 peptides)	8203 Area (top-3 peptides)	8202 Area (top-3 peptides)	Sample Profile (Ratio)	8II0 Area	8201 Area	8II0 Area (top-3 peptides)	8201 Area (top-3 peptides)	Group Profile (Ratio)	Avg. Mass	Description
16	229376	A0A0K3C9M6|A0A0K3C9M6_RHOTO	200	43	43	43	Carbamidomethylation; Oxidation (M); Acetylation (N-term); Deamidation (NQ)	1455900	1316200	1741500	2021100	2021800	2772000	85413	209050	269980	578080	610390	952420	0.15:0.36:0.47:1.00:1.06:1.65	1556100	2273800	188150	713630	0.26:1.00	109112	Plasma membrane ATPase OS=Rhodosporidium toruloides OX=5286 GN=FGENESH: predicted gene_4.96 PE=3 SV=1
24	229397	A0A2T0A010|A0A2T0A010_RHOTO	200	35	28	28	Carbamidomethylation; Deamidation (NQ); Oxidation (M)	419380	494120	617190	2324900	2470900	3014200	148430	173860	203450	684660	882210	1034100	0.22:0.25:0.30:1.00:1.29:1.51	573660	2605300	179390	866980	0.21:1.00	115858	Glycine dehydrogenase (aminomethyl-transferring) OS=Rhodosporidium toruloides OX=5286 GN=AAT19DRAFT_10205 PE=4 SV=1
27	229268	A0A0K3CMT4|A0A0K3CMT4_RHOTO	200	44	43	43	Oxidation (M); Carbamidomethylation; Deamidation (NQ)	1092000	1990000	2016800	920620	869010	1074900	211280	566440	554780	152060	123300	138850	1.39:3.73:3.65:1.00:0.81:0.91	1764400	958530	447990	138070	3.24:1.00	118102	BY PROTMAP: gi|647398523|emb|CDR42540.1| RHTO0S07e00760g1_1 [Rhodosporidium toruloides] OS=Rhodosporidium toruloides OX=5286 GN=FGENESH: predicted gene_12.28 PE=3 SV=1
47	229456	A0A0K3CPA8|A0A0K3CPA8_RHOTO	200	28	28	28	Oxidation (M); Carbamidomethylation	149200	169770	174200	365200	347950	493870	10979	35608	39858	122840	135300	185880	0.09:0.29:0.32:1.00:1.10:1.51	177290	414410	32862	148010	0.22:1.00	149547	DNA-directed RNA polymerase OS=Rhodosporidium toruloides OX=5286 GN=FGENESH: predicted gene_13.228 PE=3 SV=1
48	229279	A0A2T0A358|A0A2T0A358_RHOTO	200	57	38	38	Deamidation (NQ); Oxidation (M); Carbamidomethylation; Acetylation (N-term)	2773200	2558200	3401600	6508400	5238900	5901600	105560	730940	947980	2418000	2228700	2370500	0.04:0.30:0.39:1.00:0.92:0.98	2968700	5894400	630450	2339100	0.27:1.00	57617	ATP synthase subunit alpha OS=Rhodosporidium toruloides OX=5286 GN=AAT19DRAFT_16359 PE=3 SV=1
60	229455	A0A2T0AIE6|A0A2T0AIE6_RHOTO	200	19	19	19	Oxidation (M); Deamidation (NQ)	25339	32175	45953	197770	215940	267430	6542.4	10935	13419	86020	103740	136860	0.08:0.13:0.16:1.00:1.21:1.59	39724	233090	11858	108870	0.11:1.00	165121	C2 domain-containing protein OS=Rhodosporidium toruloides OX=5286 GN=AAT19DRAFT_8837 PE=4 SV=1
64	229256	A0A2S9ZWJ2|A0A2S9ZWJ2_RHOTO	200	41	30	30	Carbamidomethylation; Acetylation (N-term); Deamidation (NQ); Oxidation (M)	308850	636640	345110	1762300	1391500	1703700	35459	443080	42212	1205900	983810	1275700	0.03:0.37:0.04:1.00:0.82:1.06	467470	1619200	174160	1155100	0.15:1.00	95736	Putative multifunctional beta-oxidation protein OS=Rhodosporidium toruloides OX=5286 GN=AAT19DRAFT_11362 PE=3 SV=1
76	229198	A0A0K3CMG5|A0A0K3CMG5_RHOTO	200	47	34	34	Acetylation (N-term); Oxidation (M)	120940	191670	198710	601510	527100	691630	12170	42804	39063	224250	211070	249670	0.05:0.19:0.17:1.00:0.94:1.11	173450	606740	31346	228330	0.14:1.00	89577	BY PROTMAP: gi|472585379|gb|EMS22933.1| heat shock protein/chaperonin [Rhodosporidium toruloides NP11] gi|647399511|emb|CDR44349.1| RHTO0S09e02938g1_1 [Rhodosporidium toruloides] OS=Rhodosporidium toruloides OX=5286 GN=FGEN...
79	229230	A0A2T0A1Q7|A0A2T0A1Q7_RHOTO	200	59	25	25	Acetylation (N-term); Deamidation (NQ); Carbamidomethylation; Oxidation (M)	1076200	1268800	1736800	3561200	3219200	4145500	117820	445000	560410	1459700	1302500	1824800	0.08:0.30:0.38:1.00:0.89:1.25	1448600	3642300	407910	1529000	0.27:1.00	52516	Dihydrolipoyl dehydrogenase OS=Rhodosporidium toruloides OX=5286 GN=AAT19DRAFT_10040 PE=3 SV=1
85	229336	A0A2T0AED6|A0A2T0AED6_RHOTO	200	33	27	27	Oxidation (M); Carbamidomethylation; Acetylation (N-term); Deamidation (NQ)	288140	393180	490100	1281900	1074200	1280200	64130	145650	193720	405800	408460	558930	0.16:0.36:0.48:1.00:1.01:1.38	411820	1217300	143710	457730	0.31:1.00	95960	Putative Phosphoketolase OS=Rhodosporidium toruloides OX=5286 GN=AAT19DRAFT_13382 PE=3 SV=1
95	229320	A0A2S9ZY59|A0A2S9ZY59_RHOTO	200	43	23	23	Oxidation (M); Deamidation (NQ); Carbamidomethylation	217890	384640	488600	1388300	1182600	1361400	280.17	43154	46631	413240	440980	519310	0.02:0.10:0.11:1.00:1.07:1.26	390150	1370700	32952	457840	0.07:1.00	72818	Phosphoenolpyruvate carboxykinase (ATP) OS=Rhodosporidium toruloides OX=5286 GN=AAT19DRAFT_10841 PE=3 SV=1
110	229195	A0A061B6H5|A0A061B6H5_RHOTO	200	72	21	21	Carbamidomethylation; Acetylation (N-term); Deamidation (NQ); Oxidation (M)	841980	774860	986270	3058900	2129200	2683400	356720	262280	313670	1109200	1036800	1234600	0.32:0.24:0.28:1.00:0.93:1.11	926390	2627600	318880	1126900	0.28:1.00	41701	Actin OS=Rhodosporidium toruloides OX=5286 GN=ACT1 PE=3 SV=1
112	229423	A0A0K3CRS7|A0A0K3CRS7_RHOTO	200	31	23	23	Oxidation (M); Carbamidomethylation	59264	70606	125650	239890	195510	270820	7401.2	16599	23470	99709	86837	110540	0.07:0.17:0.24:1.00:0.87:1.11	88578	235410	16762	99028	0.17:1.00	104737	BY PROTMAP: gi|472583908|gb|EMS21524.1| dynamin GTPase [Rhodosporidium toruloides NP11] gi|647400455|emb|CDR45932.1| RHTO0S11e06436g1_1 [Rhodosporidium toruloides] OS=Rhodosporidium toruloides OX=5286 GN=FGENESH: predicted ...
127	229407	A0A0K3CEH2|A0A0K3CEH2_RHOTO	200	35	25	25	Carbamidomethylation; Oxidation (M)	208820	159410	233260	378660	361690	462170	66652	42462	63070	139810	191330	215800	0.48:0.30:0.45:1.00:1.37:1.54	212400	426290	63848	182310	0.35:1.00	84908	Mitochondrial proton/calcium exchanger protein OS=Rhodosporidium toruloides OX=5286 GN=FGENESH: predicted gene_7.365 PE=3 SV=1
141	229352	A0A2T0AC10|A0A2T0AC10_RHOTO	200	36	26	26	Carbamidomethylation; Oxidation (M); Acetylation (N-term); Deamidation (NQ)	426110	705220	821310	362080	342240	414150	161060	294350	339540	90166	66034	81486	1.79:3.26:3.77:1.00:0.73:0.90	677180	374630	264990	79228	3.34:1.00	78542	Acyltransferase ChoActase/COT/CPT OS=Rhodosporidium toruloides OX=5286 GN=AAT19DRAFT_13580 PE=3 SV=1
143	229773	A0A2T0AFC5|A0A2T0AFC5_RHOTO	200	37	12	12	Acetylation (N-term); Deamidation (NQ); Oxidation (M)	293500	340310	490910	1626200	1713300	1844200	467.73	154610	223360	1074100	1301800	1494000	0.02:0.14:0.21:1.00:1.21:1.39	413230	1736700	163860	1290000	0.13:1.00	48623	Dihydrolipoyllysine-residue succinyltransferase OS=Rhodosporidium toruloides OX=5286 GN=AAT19DRAFT_12116 PE=3 SV=1
146	229208	A0A2T0AAR6|A0A2T0AAR6_RHOTO	200	50	18	18	Acetylation (N-term); Deamidation (NQ); Carbamidomethylation; Oxidation (M)	251030	199740	269060	1079500	938230	1173700	32695	31676	44702	417310	441480	549420	0.08:0.08:0.11:1.00:1.06:1.32	261630	1064300	40041	469400	0.09:1.00	46645	Acetyltransferase component of pyruvate dehydrogenase complex OS=Rhodosporidium toruloides OX=5286 GN=AAT19DRAFT_14126 PE=3 SV=1
147	229482	A0A0K3CE40|A0A0K3CE40_RHOTO	200	9	15	15	Carbamidomethylation; Oxidation (M)	73506	46374	77197	165280	124520	150380	6289.4	18805	20705	66801	56926	65038	0.09:0.28:0.31:1.00:0.85:0.97	74703	146810	17449	62922	0.28:1.00	201564	DNA-directed RNA polymerase subunit OS=Rhodosporidium toruloides OX=5286 GN=FGENESH: predicted gene_5.196 PE=3 SV=1
157	229260	A0A0K3CPJ6|A0A0K3CPJ6_RHOTO	200	24	15	15	Oxidation (M)	36212	28361	20377	115180	128890	129260	10556	11040	10488	54639	68069	61841	0.19:0.20:0.19:1.00:1.25:1.13	28611	124670	10694	61517	0.17:1.00	92529	BY PROTMAP: gi|342319051|gb|EGU11003.1| Proteophosphoglycan ppg4 [Rhodotorula glutinis ATCC 204091] OS=Rhodosporidium toruloides OX=5286 GN=FGENESH: predicted gene_14.33 PE=4 SV=1
179	229246	A0A0K3CGE4|A0A0K3CGE4_RHOTO	200	33	19	19	Deamidation (NQ); Oxidation (M); Carbamidomethylation	138310	227230	225790	56176	36293	56406	59070	132580	121040	26374	12440	22668	2.24:5.03:4.59:1.00:0.47:0.86	202430	55271	104230	25412	4.10:1.00	80874	3-isopropylmalate dehydratase OS=Rhodosporidium toruloides OX=5286 GN=FGENESH: predicted gene_6.383 PE=3 SV=1
193	229265	A0A2T0A9S8|A0A2T0A9S8_RHOTO	200	45	19	19	Carbamidomethylation; Deamidation (NQ); Oxidation (M)	743170	997730	1213100	383570	318520	456450	286940	416120	504960	122820	111920	145340	2.34:3.39:4.11:1.00:0.91:1.18	1057200	387110	411700	127450	3.23:1.00	59600	Acetyl-CoA hydrolase OS=Rhodosporidium toruloides OX=5286 GN=AAT19DRAFT_13797 PE=3 SV=1
203	229503	A0A0K3CN19|A0A0K3CN19_RHOTO	200	21	18	18	Oxidation (M)	80539	82042	76695	159290	224400	236870	16673	31117	30878	58951	107740	129410	0.28:0.53:0.52:1.00:1.83:2.20	82761	206940	26683	98698	0.27:1.00	99921	BY PROTMAP: gi|342319460|gb|EGU11408.1| Proteophosphoglycan ppg4 [Rhodotorula glutinis ATCC 204091] OS=Rhodosporidium toruloides OX=5286 GN=FGENESH: predicted gene_13.59 PE=4 SV=1
204	229384	A0A2T0ACW0|A0A2T0ACW0_RHOTO	200	29	18	18	Oxidation (M)	113000	97011	130660	359430	363870	446190	2371.6	24901	28980	163970	201290	247920	0.02:0.15:0.18:1.00:1.23:1.51	120900	389830	24109	204390	0.12:1.00	88931	3-methylcrotonyl-CoA carboxylase subunit alpha OS=Rhodosporidium toruloides OX=5286 GN=AAT19DRAFT_12867 PE=4 SV=1
205	229412	A0A2S9ZXG1|A0A2S9ZXG1_RHOTO	200	23	14	14	Oxidation (M); Carbamidomethylation	12870	38878	30291	90726	70161	102710	0	18501	3028.1	45454	36250	60684	0:0.41:0.07:1.00:0.80:1.34	34129	92157	10765	47463	0.23:1.00	117365	Pre-mRNA-splicing factor SYF1 OS=Rhodosporidium toruloides OX=5286 GN=AAT19DRAFT_11173 PE=4 SV=1
215	229449	A0A0K3CQ73|A0A0K3CQ73_RHOTO	200	29	13	13	Carbamidomethylation; Oxidation (M); Deamidation (NQ)	92556	160230	174470	515600	384210	478610	28956	66624	65008	220800	186520	210020	0.13:0.30:0.29:1.00:0.84:0.95	149450	459470	53529	205780	0.26:1.00	69484	PH domain-containing protein OS=Rhodosporidium toruloides OX=5286 GN=FGENESH: predicted gene_16.40 PE=4 SV=1
220	229847	A0A0K3CBB6|A0A0K3CBB6_RHOTO	200	41	14	14	Oxidation (M); Deamidation (NQ)	286620	393990	505130	1374400	964340	1314700	137670	115000	115770	449110	472020	770130	0.31:0.26:0.26:1.00:1.05:1.71	412120	1219200	129920	563760	0.23:1.00	45776	Aminomethyltransferase OS=Rhodosporidium toruloides OX=5286 GN=FGENESH: predicted gene_3.132 PE=3 SV=1
238	229462	A0A2T0ABW5|A0A2T0ABW5_RHOTO	200	21	21	21	Carbamidomethylation; Oxidation (M)	64694	64112	69974	190310	196160	211380	24059	12312	13976	81041	101010	107670	0.30:0.15:0.17:1.00:1.25:1.33	70416	201700	18238	96572	0.19:1.00	120573	CRM1 C terminal-domain containing protein OS=Rhodosporidium toruloides OX=5286 GN=AAT19DRAFT_13557 PE=3 SV=1
249	229510	A0A2T0AF85|A0A2T0AF85_RHOTO	200	19	14	14	Carbamidomethylation; Oxidation (M)	34257	38994	54732	128900	148960	162360	17544	18162	26710	78778	92036	91860	0.22:0.23:0.34:1.00:1.17:1.17	44801	148300	21675	88468	0.25:1.00	100597	Zn(2)-C6 fungal-type domain-containing protein OS=Rhodosporidium toruloides OX=5286 GN=AAT19DRAFT_12071 PE=4 SV=1
258	229238	A0A2S9ZWR0|A0A2S9ZWR0_RHOTO	200	18	9	9	Oxidation (M); Carbamidomethylation	11666	15852	14558	74603	62438	66574	4849.1	7905.8	7257.9	51039	52992	57419	0.10:0.15:0.14:1.00:1.04:1.13	14734	67872	7030.5	53817	0.13:1.00	67782	FAD binding domain-domain containing protein OS=Rhodosporidium toruloides OX=5286 GN=AAT19DRAFT_11420 PE=4 SV=1
282	230034	A0A061BIG1|A0A061BIG1_RHOTO	200	45	13	13	Oxidation (M); Deamidation (NQ)	198120	204480	210950	812640	712160	957180	5323.5	122260	54940	407270	450620	676280	0.02:0.30:0.13:1.00:1.11:1.66	233190	830550	86828	511390	0.17:1.00	32218	Putative GGC1-protein of the mitochondrial carrier family OS=Rhodosporidium toruloides OX=5286 GN=AAT19DRAFT_13757 PE=3 SV=1
294	229306	A0A2S9ZX33|A0A2S9ZX33_RHOTO	200	46	19	19	Carbamidomethylation; Oxidation (M); Deamidation (NQ)	69752	128320	143490	241430	234900	283440	3899.9	54791	59398	118090	128190	159360	0.03:0.46:0.50:1.00:1.09:1.35	127040	254470	45421	135210	0.34:1.00	57276	Vacuolar proton pump subunit B OS=Rhodosporidium toruloides OX=5286 GN=AAT19DRAFT_11064 PE=3 SV=1
313	229197	A0A0K3C8W2|A0A0K3C8W2_RHOTO	200	44	16	16	Oxidation (M); Carbamidomethylation; Acetylation (N-term); Deamidation (NQ)	259560	398510	458150	782480	798140	885060	31171	161500	169580	348520	364000	435120	0.09:0.46:0.49:1.00:1.04:1.25	380090	822270	121300	382540	0.32:1.00	54426	Aldehyde dehydrogenase OS=Rhodosporidium toruloides OX=5286 GN=FGENESH: predicted gene_2.122 PE=3 SV=1
333	229218	A0A0K3CDW2|A0A0K3CDW2_RHOTO	200	37	17	17	Oxidation (M); Carbamidomethylation; Deamidation (NQ)	116480	156770	184310	55908	44944	62400	46042	69889	86739	23700	16323	21019	1.94:2.95:3.66:1.00:0.69:0.89	165050	57405	78888	21698	3.64:1.00	69340	RNA helicase OS=Rhodosporidium toruloides OX=5286 GN=FGENESH: predicted gene_2.381 PE=3 SV=1
335	229302	A0A2T0A6W1|A0A2T0A6W1_RHOTO	200	40	22	22	Oxidation (M); Carbamidomethylation	31905	43282	52361	67887	74011	112780	2406.4	8169.3	10962	33529	43299	74679	0.07:0.24:0.33:1.00:1.29:2.23	45552	87057	8267.6	50503	0.16:1.00	82612	5-oxoprolinase OS=Rhodosporidium toruloides OX=5286 GN=AAT19DRAFT_15328 PE=4 SV=1
344	229634	A0A2T0AE19|A0A2T0AE19_RHOTO	200	22	17	17	Carbamidomethylation; Oxidation (M)	58392	58200	91125	128230	122370	131930	12524	13973	20732	56237	50470	58041	0.22:0.25:0.37:1.00:0.90:1.03	74576	127750	18052	54916	0.33:1.00	94996	DNA topoisomerase I OS=Rhodosporidium toruloides OX=5286 GN=AAT19DRAFT_13269 PE=3 SV=1
345	229731	A0A2T0A6S4|A0A2T0A6S4_RHOTO	200	35	19	19	Deamidation (NQ); Oxidation (M); Carbamidomethylation	34481	44084	58153	127530	114920	139410	8903.7	18631	20320	57202	58344	75712	0.16:0.33:0.36:1.00:1.02:1.32	49761	130080	16769	63752	0.26:1.00	73722	AMP-binding domain-containing protein OS=Rhodosporidium toruloides OX=5286 GN=AAT19DRAFT_15276 PE=4 SV=1
346	229255	A0A0K3C7V9|A0A0K3C7V9_RHOTO	200	33	15	15	Carbamidomethylation; Deamidation (NQ); Oxidation (M)	180050	266550	307660	155070	103400	146460	132290	164710	193060	57322	28197	26221	2.31:2.87:3.37:1.00:0.49:0.46	264390	136270	163350	37247	4.39:1.00	75880	Tryptophan synthase OS=Rhodosporidium toruloides OX=5286 GN=FGENESH: predicted gene_1.799 PE=3 SV=1
347	229329	A0A2T0AI30|A0A2T0AI30_RHOTO	200	24	15	15	Carbamidomethylation; Deamidation (NQ); Oxidation (M)	19741	32537	34815	143270	166130	173660	5890	8207.1	13052	74844	93987	86887	0.08:0.11:0.17:1.00:1.26:1.16	33844	161720	9865.1	85239	0.12:1.00	90262	Dipeptidyl-peptidase V OS=Rhodosporidium toruloides OX=5286 GN=AAT19DRAFT_8736 PE=3 SV=1
368	229573	A0A0K3CHP3|A0A0K3CHP3_RHOTO	200	39	14	14	Carbamidomethylation; Acetylation (N-term); Oxidation (M)	68833	108630	134180	448140	378500	536810	990.38	49555	51779	265290	213050	326100	0.02:0.19:0.20:1.00:0.80:1.23	116230	454480	45191	268150	0.17:1.00	54491	H/ACA ribonucleoprotein complex subunit CBF5 OS=Rhodosporidium toruloides OX=5286 GN=FGENESH: predicted gene_7.403 PE=3 SV=1
386	230433	A0A2T0A546|A0A2T0A546_RHOTO	200	18	6	6	Carbamidomethylation; Oxidation (M); Deamidation (NQ)	7290.4	12346	18134	342230	196620	183870	6712.9	10516	12694	237960	150480	146920	0.03:0.04:0.05:1.00:0.63:0.62	13235	247090	10081	178450	0.06:1.00	63869	Carboxypeptidase OS=Rhodosporidium toruloides OX=5286 GN=AAT19DRAFT_15894 PE=3 SV=1
399	229303	A0A0K3CNU2|A0A0K3CNU2_RHOTO	200	48	20	20	Carbamidomethylation; Deamidation (NQ); Oxidation (M)	36189	73572	98358	185320	156210	164920	5880.5	41038	40605	104200	94152	104720	0.06:0.39:0.39:1.00:0.90:1.00	78786	171100	35507	101020	0.35:1.00	55212	Phosphotransferase OS=Rhodosporidium toruloides OX=5286 GN=FGENESH: predicted gene_12.176 PE=3 SV=1
415	229262	A0A2T0AIW4|A0A2T0AIW4_RHOTO	200	31	17	17	Oxidation (M)	48237	76899	91555	116680	154770	194420	19789	22537	29294	60074	89381	113550	0.33:0.38:0.49:1.00:1.49:1.89	75767	156180	26138	87670	0.30:1.00	75368	MICOS complex subunit MIC60 OS=Rhodosporidium toruloides OX=5286 GN=AAT19DRAFT_8968 PE=3 SV=1
429	229388	A0A2S9ZXE8|A0A2S9ZXE8_RHOTO	200	7	5	5	Oxidation (M)	16635	16917	24421	108930	87557	89075	10399	13932	22238	89383	69633	72521	0.12:0.16:0.25:1.00:0.78:0.81	19324	95186	15523	77179	0.20:1.00	96382	N-acetylated-alpha-linked acidic dipeptidase 2 OS=Rhodosporidium toruloides OX=5286 GN=AAT19DRAFT_11171 PE=3 SV=1
525	229677	A0A2T0A622|A0A2T0A622_RHOTO	200	40	15	15	Carbamidomethylation; Deamidation (NQ); Oxidation (M)	164800	108330	145130	420470	488220	512470	40966	48586	68629	132330	226350	249820	0.31:0.37:0.52:1.00:1.71:1.89	141690	475770	52727	202830	0.26:1.00	52045	Arginine biosynthesis bifunctional protein ArgJ mitochondrial OS=Rhodosporidium toruloides OX=5286 GN=AAT19DRAFT_16208 PE=3 SV=1
567	230027	A0A2T0A1H4|A0A2T0A1H4_RHOTO	200	31	12	12	Carbamidomethylation; Deamidation (NQ)	163390	74528	147100	1546400	1486300	1418300	80761	28854	79654	760640	702570	617400	0.11:0.04:0.10:1.00:0.92:0.81	129680	1483700	63090	693540	0.09:1.00	44988	Aspartyl proteinase OS=Rhodosporidium toruloides OX=5286 GN=AAT19DRAFT_9950 PE=3 SV=1
575	229973	A0A2T0A4E0|A0A2T0A4E0_RHOTO	200	26	9	9	Oxidation (M)	48432	128220	125570	221400	156390	215100	5994.8	27489	25490	119040	110760	146460	0.05:0.23:0.21:1.00:0.93:1.23	110660	197990	22882	125420	0.18:1.00	59620	Septin-type G domain-containing protein OS=Rhodosporidium toruloides OX=5286 GN=AAT19DRAFT_16805 PE=3 SV=1
581	229756	A0A2T0AGJ5|A0A2T0AGJ5_RHOTO	200	31	15	15	Oxidation (M); Carbamidomethylation	54393	28584	38378	95567	107710	139800	21043	10524	14893	52697	66963	84067	0.40:0.20:0.28:1.00:1.27:1.60	43747	115040	16439	67909	0.24:1.00	67815	P-loop containing nucleoside triphosphate hydrolase protein OS=Rhodosporidium toruloides OX=5286 GN=AAT19DRAFT_12532 PE=4 SV=1
602	229201	A0A2S9ZW32|A0A2S9ZW32_RHOTO	200	44	13	13	Deamidation (NQ)	292580	408210	552110	1064200	914560	1148700	3447	220290	282960	712140	663700	825730	0.02:0.31:0.40:1.00:0.93:1.16	454870	1042600	195520	733860	0.27:1.00	45194	Cytochrome b-c1 complex subunit 2 OS=Rhodosporidium toruloides OX=5286 GN=AAT19DRAFT_11618 PE=4 SV=1
617	230025	A0A0K3CSP2|A0A0K3CSP2_RHOTO	200	57	14	14	Oxidation (M); Carbamidomethylation; Deamidation (NQ)	148910	227630	258950	521940	421610	527270	10577	59199	67616	289210	210180	282500	0.04:0.20:0.23:1.00:0.73:0.98	233510	492830	63533	261120	0.24:1.00	39512	BY PROTMAP: gi|472586224|gb|EMS23752.1| aspartate-semialdehyde dehydrogenase [Rhodosporidium toruloides NP11] gi|647397690|emb|CDR40926.1| RHTO0S05e09010g1_1 [Rhodosporidium toruloides] OS=Rhodosporidium toruloides OX=5286 ...
619	229718	A0A0K3C7M8|A0A0K3C7M8_RHOTO	200	39	16	16	Oxidation (M); Carbamidomethylation	43904	43543	62797	182300	148550	140780	14016	6214	10152	51081	65219	50264	0.27:0.12:0.20:1.00:1.28:0.98	52473	159050	10199	55521	0.18:1.00	58537	Acyl-CoA dehydrogenase/oxidase N-terminal and middle domain-containing protein OS=Rhodosporidium toruloides OX=5286 GN=FGENESH: predicted gene_1.528 PE=3 SV=1
621	229285	A0A2T0A6X9|A0A2T0A6X9_RHOTO	200	41	15	15	Carbamidomethylation; Oxidation (M)	45644	57239	81152	272890	246230	322300	299.98	12545	20824	152200	127280	196800	0.02:0.08:0.14:1.00:0.84:1.29	69125	280470	12928	158760	0.08:1.00	56223	Glycoside hydrolase superfamily OS=Rhodosporidium toruloides OX=5286 GN=AAT19DRAFT_15348 PE=4 SV=1
628	229637	A0A2S9ZYJ9|A0A2S9ZYJ9_RHOTO	200	19	13	13	Oxidation (M); Carbamidomethylation	18433	43398	49403	83769	84751	93231	302.55	23558	23897	46281	51243	59000	0.02:0.51:0.52:1.00:1.11:1.27	44139	88328	22469	52175	0.43:1.00	108098	Proteophosphoglycan ppg4 OS=Rhodosporidium toruloides OX=5286 GN=AAT19DRAFT_10993 PE=4 SV=1
662	230380	A0A2T0AEX7|A0A2T0AEX7_RHOTO	200	29	9	9	Carbamidomethylation; Oxidation (M)	66401	84817	118860	228210	200270	193050	14782	21289	33427	93907	129750	104340	0.16:0.23:0.36:1.00:1.38:1.11	94693	224710	25342	109330	0.23:1.00	46794	Acyl-CoA dehydrogenase domain-containing protein OS=Rhodosporidium toruloides OX=5286 GN=AAT19DRAFT_11989 PE=3 SV=1
690	230087	A0A0K3CIY1|A0A0K3CIY1_RHOTO	200	37	13	13	Carbamidomethylation; Oxidation (M); Acetylation (N-term); Deamidation (NQ)	183430	93842	130630	467480	350550	465410	79571	38012	66367	228930	189430	219310	0.35:0.17:0.29:1.00:0.83:0.96	140720	429820	61317	212560	0.29:1.00	32701	BY PROTMAP: gi|472588272|gb|EMS25744.1| mitochondrial phosphate carrier protein [Rhodosporidium toruloides NP11] gi|647396058|emb|CDR38080.1| RHTO0S03e03114g1_1 [Rhodosporidium toruloides] OS=Rhodosporidium toruloides OX=52...
704	229732	A0A2T0A9R4|A0A2T0A9R4_RHOTO	200	25	15	15	Carbamidomethylation; Oxidation (M)	64241	71642	85564	222750	214300	250130	14206	30528	37166	71893	82312	107250	0.20:0.42:0.52:1.00:1.14:1.49	78825	229060	30956	87152	0.36:1.00	73301	EF-hand domain-containing protein OS=Rhodosporidium toruloides OX=5286 GN=AAT19DRAFT_13766 PE=3 SV=1
722	229282	A0A2T0A4S3|A0A2T0A4S3_RHOTO	200	57	18	18	Carbamidomethylation; Oxidation (M); Deamidation (NQ)	52005	94032	92616	323120	267720	374900	3726.8	11386	15562	174250	152250	226390	0.02:0.07:0.09:1.00:0.87:1.30	83847	322130	10807	184300	0.06:1.00	48265	Actin family OS=Rhodosporidium toruloides OX=5286 GN=AAT19DRAFT_15764 PE=3 SV=1
769	229563	A0A0K3CDD5|A0A0K3CDD5_RHOTO	200	51	18	18	Carbamidomethylation; Oxidation (M)	120750	127330	176280	341610	293880	370040	63499	69958	83376	236430	201590	247260	0.27:0.30:0.35:1.00:0.85:1.05	154500	336400	80163	228430	0.35:1.00	38506	Glycerol-3-phosphate dehydrogenase [NAD(+)] OS=Rhodosporidium toruloides OX=5286 GN=FGENESH: predicted gene_2.221 PE=3 SV=1
776	229842	A0A0K3CK17|A0A0K3CK17_RHOTO	200	39	11	11	Deamidation (NQ)	46264	59806	75319	187800	187900	257560	19336	27069	37163	83923	80946	112330	0.23:0.32:0.44:1.00:0.96:1.34	61641	211090	27856	92401	0.30:1.00	45756	Sacchrp_dh_NADP domain-containing protein OS=Rhodosporidium toruloides OX=5286 GN=FGENESH: predicted gene_9.234 PE=4 SV=1
815	229609	A0A2S9ZVS9|A0A2S9ZVS9_RHOTO	200	29	16	16	Carbamidomethylation; Oxidation (M)	54160	54156	64999	133980	129840	124670	7794.2	12604	14206	61815	60820	55218	0.13:0.20:0.23:1.00:0.98:0.89	58629	129500	12033	59284	0.20:1.00	76485	Dipeptidyl peptidase 3 OS=Rhodosporidium toruloides OX=5286 GN=AAT19DRAFT_11883 PE=3 SV=1
894	229905	A0A0K3C642|A0A0K3C642_RHOTO	200	31	12	12	Oxidation (M)	49035	48390	52624	213220	222290	214190	16724	23100	16016	69594	106720	107180	0.24:0.33:0.23:1.00:1.53:1.54	52091	216560	18614	94499	0.20:1.00	54223	Citrate synthase OS=Rhodosporidium toruloides OX=5286 GN=FGENESH: predicted gene_1.159 PE=3 SV=1
929	231114	A0A0K3CI34|A0A0K3CI34_RHOTO	200	21	6	6	Oxidation (M)	9569.7	6996.1	19656	49793	44569	65487	5233.3	3852.6	12628	31412	31691	50119	0.17:0.12:0.40:1.00:1.01:1.60	12513	53699	7238.1	37741	0.19:1.00	40780	Mitochondrial inner membrane protein 1 OS=Rhodosporidium toruloides OX=5286 GN=FGENESH: predicted gene_7.523 PE=4 SV=1
963	230763	A0A2T0A6H2|A0A2T0A6H2_RHOTO	200	36	8	8	Oxidation (M)	81441	125180	163060	630440	509830	598630	47518	80827	100370	501840	439400	505370	0.09:0.16:0.20:1.00:0.88:1.01	123230	579630	76240	482210	0.16:1.00	31846	3-hydroxyacyl-CoA dehydrogenase NAD binding domain-domain containing protein (Fragment) OS=Rhodosporidium toruloides OX=5286 GN=AAT19DRAFT_15180 PE=3 SV=1
968	230354	A0A061B732|A0A061B732_RHOTO	200	60	11	11	Carbamidomethylation; Oxidation (M)	96557	65923	107150	310020	236050	218800	14725	32766	51178	169860	164710	151690	0.09:0.19:0.30:1.00:0.97:0.89	92359	254960	34796	162080	0.21:1.00	23280	RHTO0S10e06502g1_1 OS=Rhodosporidium toruloides OX=5286 GN=AAT19DRAFT_14633 PE=4 SV=1
989	230280	A0A2S9ZZX2|A0A2S9ZZX2_RHOTO	200	34	9	9	Oxidation (M); Carbamidomethylation	17596	23455	29229	40681	42960	50973	0	12099	13345	26441	29622	42374	0:0.46:0.50:1.00:1.12:1.60	27776	44929	12722	32813	0.39:1.00	53785	Aminotransferase OS=Rhodosporidium toruloides OX=5286 GN=AAT19DRAFT_10152 PE=4 SV=1
998	230535	A0A2T0AGL3|A0A2T0AGL3_RHOTO	200	15	6	6	Carbamidomethylation; Oxidation (M)	53722	32819	58822	117410	105920	120200	24559	18408	40376	91423	88085	93829	0.27:0.20:0.44:1.00:0.96:1.03	49186	115150	27781	91112	0.30:1.00	49148	2-oxoisovalerate dehydrogenase subunit alpha OS=Rhodosporidium toruloides OX=5286 GN=AAT19DRAFT_12566 PE=3 SV=1
1001	231467	A0A061AUT5|A0A061AUT5_RHOTO	200	33	5	5	Carbamidomethylation; Deamidation (NQ); Oxidation (M)	221460	309830	438220	247760	157730	204450	193110	174350	337450	135990	11651	15458	1.42:1.28:2.48:1.00:0.09:0.11	325600	203670	234970	54365	4.32:1.00	14967	60S ribosomal protein l23 OS=Rhodosporidium toruloides OX=5286 GN=FGENESH: predicted gene_9.274 PE=3 SV=1
1019	230129	A0A0K3C8W0|A0A0K3C8W0_RHOTO	200	40	12	12	Oxidation (M); Acetylation (N-term); Deamidation (NQ)	28284	72035	94709	170520	153330	230150	15944	35661	46589	89025	92694	150740	0.18:0.40:0.52:1.00:1.04:1.69	69404	185000	32731	110820	0.30:1.00	46080	Serine/threonine-protein phosphatase 2A activator OS=Rhodosporidium toruloides OX=5286 GN=FGENESH: predicted gene_1.771 PE=3 SV=1
1066	230484	A0A2T0AFU0|A0A2T0AFU0_RHOTO	200	23	9	9	Acetylation (N-term); Oxidation (M)	31457	95097	124250	180750	152020	164710	12557	39601	49525	104880	98786	117570	0.12:0.38:0.47:1.00:0.94:1.12	91863	165830	35497	107080	0.33:1.00	59652	AMP-dependent synthetase and ligase OS=Rhodosporidium toruloides OX=5286 GN=AAT19DRAFT_12272 PE=4 SV=1
1086	230203	A0A0K3CVG8|A0A0K3CVG8_RHOTO	200	47	13	13	Oxidation (M); Carbamidomethylation	65495	70263	109360	299880	252870	278390	5801.7	34595	44130	131290	148560	163080	0.04:0.26:0.34:1.00:1.13:1.24	87383	277050	31179	147640	0.21:1.00	35879	Ubiquitin-like domain-containing protein OS=Rhodosporidium toruloides OX=5286 GN=FGENESH: predicted gene_17.10 PE=4 SV=1
1108	230306	A0A0K3CCG0|A0A0K3CCG0_RHOTO	200	25	11	11	Carbamidomethylation; Oxidation (M)	28401	47345	45495	82698	97675	117820	5909	25239	27474	61678	73426	93811	0.10:0.41:0.45:1.00:1.19:1.52	40891	99396	20018	76305	0.26:1.00	71222	Related to PEX6-peroxisomal assembly protein OS=Rhodosporidium toruloides OX=5286 GN=FGENESH: predicted gene_3.557 PE=4 SV=1
1121	230568	A0A0K3CAW1|A0A0K3CAW1_RHOTO	200	44	8	8	Carbamidomethylation; Deamidation (NQ)	223470	124880	156280	422640	295210	277240	74185	86976	103760	368960	261590	245180	0.20:0.24:0.28:1.00:0.71:0.66	172930	331700	91583	291910	0.31:1.00	24944	Peroxiredoxin OS=Rhodosporidium toruloides OX=5286 GN=FGENESH: predicted gene_2.715 PE=3 SV=1
1155	230363	A0A0K3CIM1|A0A0K3CIM1_RHOTO	200	27	12	12	Oxidation (M); Acetylation (N-term)	33454	46478	68552	196270	185100	211270	18486	20751	34616	101090	105140	111160	0.18:0.21:0.34:1.00:1.04:1.10	50582	197540	24963	105800	0.24:1.00	64489	BY PROTMAP: gi|472581329|gb|EMS19068.1| dimethylaniline monooxygenase (N-oxide forming) [Rhodosporidium toruloides NP11] gi|647395486|emb|CDR36933.1| RHTO0S02e08724g1_1 [Rhodosporidium toruloides] OS=Rhodosporidium toruloid...
1191	230758	A0A0K3CEY4|A0A0K3CEY4_RHOTO	200	42	9	9	Carbamidomethylation; Oxidation (M)	16578	54068	61498	172460	132330	207730	5094.9	34955	39678	134820	108950	173090	0.04:0.26:0.29:1.00:0.81:1.28	52594	171430	34233	138950	0.25:1.00	39419	BY PROTMAP: gi|647400261|emb|CDR45567.1| RHTO0S11e02058g1_1 [Rhodosporidium toruloides] OS=Rhodosporidium toruloides OX=5286 GN=FGENESH: predicted gene_3.73 PE=4 SV=1
1252	230558	A0A0K3CHU8|A0A0K3CHU8_RHOTO	200	54	10	10	Carbamidomethylation; Acetylation (N-term); Oxidation (M)	32681	51899	75896	352890	212790	252770	12540	28022	37406	197980	114150	123920	0.06:0.14:0.19:1.00:0.58:0.63	55718	272820	27726	145350	0.19:1.00	21111	DNA mismatch repair protein MutS OS=Rhodosporidium toruloides OX=5286 GN=FGENESH: predicted gene_8.244 PE=4 SV=1
1282	231048	A0A0K3CMH8|A0A0K3CMH8_RHOTO	200	36	11	11	Acetylation (N-term); Deamidation (NQ); Oxidation (M); Carbamidomethylation	60174	73889	96938	187370	158740	171620	3223.6	22646	26144	86969	83296	98316	0.04:0.26:0.30:1.00:0.96:1.13	81036	172580	18300	89527	0.20:1.00	44937	Actin family OS=Rhodosporidium toruloides OX=5286 GN=FGENESH: predicted gene_11.37 PE=3 SV=1
1333	230540	A0A2T0A433|A0A2T0A433_RHOTO	200	33	12	12	Deamidation (NQ); Oxidation (M)	60984	76401	91151	304310	289160	345130	10845	34628	36357	204700	209840	235760	0.05:0.17:0.18:1.00:1.03:1.15	88164	315170	32350	216760	0.15:1.00	37634	Very-long-chain 3-oxoacyl-CoA reductase OS=Rhodosporidium toruloides OX=5286 GN=AAT19DRAFT_16695 PE=3 SV=1
1343	230527	A0A2T0AGM9|A0A2T0AGM9_RHOTO	200	27	6	6	Carbamidomethylation; Oxidation (M)	17632	27052	36911	98798	79066	102450	15691	16202	20918	70621	59139	73286	0.22:0.23:0.30:1.00:0.84:1.04	30223	93439	18291	67682	0.27:1.00	44717	Acyl-CoA dehydrogenase OS=Rhodosporidium toruloides OX=5286 GN=AAT19DRAFT_12570 PE=3 SV=1
1381	230691	A0A061ALP8|A0A061ALP8_RHOTO	200	58	8	8	Deamidation (NQ); Carbamidomethylation; Acetylation (N-term); Oxidation (M)	375640	526400	664790	359410	264840	241260	334740	298240	469290	188380	72078	52273	1.78:1.58:2.49:1.00:0.38:0.28	522610	288630	367420	104240	3.52:1.00	17653	Peptidyl-prolyl cis-trans isomerase OS=Rhodosporidium toruloides OX=5286 GN=AAT19DRAFT_15852 PE=3 SV=1
1421	230359	A0A2T0A015|A0A2T0A015_RHOTO	200	59	10	10	Carbamidomethylation; Oxidation (M)	102040	168070	192930	49773	44159	47586	52232	97603	106780	21521	18582	14818	2.43:4.54:4.96:1.00:0.86:0.69	159320	47927	85540	18961	4.51:1.00	24976	Mitochondrial peroxiredoxin prx1 OS=Rhodosporidium toruloides OX=5286 GN=AAT19DRAFT_10200 PE=3 SV=1
1429	230422	A0A2S9ZZE4|A0A2S9ZZE4_RHOTO	200	36	10	10	Carbamidomethylation; Oxidation (M)	89161	121110	145500	260740	208290	287550	23873	77088	86656	205450	172200	238680	0.12:0.38:0.42:1.00:0.84:1.16	121230	252190	63786	205450	0.31:1.00	46463	VWFA domain-containing protein OS=Rhodosporidium toruloides OX=5286 GN=AAT19DRAFT_10676 PE=4 SV=1
1481	231441	A0A0K3CCI9|A0A0K3CCI9_RHOTO	200	24	5	5	Carbamidomethylation	7406.3	5194.2	10487	29595	32484	40550	5441.2	4763.1	8993.4	28060	29440	35968	0.19:0.17:0.32:1.00:1.05:1.28	8360	34210	6998.6	31156	0.22:1.00	49006	BY PROTMAP: gi|472585836|gb|EMS23378.1| FAD dependent oxidoreductase [Rhodosporidium toruloides NP11] gi|647395770|emb|CDR37456.1| RHTO0S02e15104g1_1 [Rhodosporidium toruloides] OS=Rhodosporidium toruloides OX=5286 GN=FGENE...
1610	231333	A0A2T0A6I9|A0A2T0A6I9_RHOTO	200	35	4	4	Deamidation (NQ); Oxidation (M)	12535	16526	24089	423950	487060	587230	12234	15156	23516	419250	484040	582430	0.03:0.04:0.06:1.00:1.15:1.39	19706	499410	18957	495240	0.04:1.00	17516	Glycine cleavage system H protein OS=Rhodosporidium toruloides OX=5286 GN=AAT19DRAFT_15184 PE=3 SV=1
1651	230864	A0A2T0A7A2|A0A2T0A7A2_RHOTO	200	28	6	6	Deamidation (NQ); Oxidation (M); Acetylation (N-term)	25180	30209	33869	103470	92181	132340	3153	15845	16278	72426	67146	99378	0.04:0.22:0.22:1.00:0.93:1.37	30992	110080	12927	79650	0.16:1.00	38249	Protein kinase-like domain-containing protein OS=Rhodosporidium toruloides OX=5286 GN=AAT19DRAFT_15442 PE=3 SV=1
1703	231580	A0A061BQD1|A0A061BQD1_RHOTO	200	20	3	3	Carbamidomethylation; Oxidation (M)	3798	29770	45617	227500	221170	266600	2125.5	19909	25671	155590	204070	249170	0.02:0.13:0.16:1.00:1.31:1.60	27224	238420	16731	202940	0.08:1.00	32604	Putative YHM2-protein of the mitochondrial carrier family OS=Rhodosporidium toruloides OX=5286 GN=FGENESH: predicted gene_9.417 PE=3 SV=1
1715	230438	A0A0K3CR18|A0A0K3CR18_RHOTO	200	22	6	6		12081	20438	28798	61430	66741	79637	7176.9	16460	21992	48626	56130	66552	0.15:0.34:0.45:1.00:1.15:1.37	20439	69269	15209	57103	0.27:1.00	28747	BY PROTMAP: gi|472581813|gb|EMS19528.1| dephospho-CoA kinase [Rhodosporidium toruloides NP11] gi|647402550|emb|CDR48783.1| RHTO0S20e01288g1_1 [Rhodosporidium toruloides] OS=Rhodosporidium toruloides OX=5286 GN=FGENESH: pred...
1975	231325	A0A2T0A9B8|A0A2T0A9B8_RHOTO	200	23	6	6	Acetylation (N-term); Deamidation (NQ)	25105	29658	32347	96915	91822	99262	15175	20815	22436	72103	73788	83689	0.21:0.29:0.31:1.00:1.02:1.16	30215	96191	19476	76527	0.25:1.00	32396	ATP synthase subunit d mitochondrial OS=Rhodosporidium toruloides OX=5286 GN=AAT19DRAFT_14912 PE=3 SV=1
2014	231335	A0A061AVP2|A0A061AVP2_RHOTO	200	45	7	7	Carbamidomethylation; Acetylation (N-term); Oxidation (M)	21965	63306	81429	115370	131620	165180	3930.7	35519	42260	96277	109660	123560	0.04:0.37:0.44:1.00:1.14:1.28	60114	139930	31627	109830	0.29:1.00	22721	Proteasome subunit beta OS=Rhodosporidium toruloides OX=5286 GN=AAT19DRAFT_13129 PE=3 SV=1
2167	230737	A0A0K3CIW3|A0A0K3CIW3_RHOTO	200	35	6	6		2000.2	17652	26873	74411	61072	75921	710.18	10998	15021	61091	49251	64008	0.02:0.18:0.25:1.00:0.81:1.05	20125	70468	10562	58116	0.18:1.00	32684	S-formylglutathione hydrolase OS=Rhodosporidium toruloides OX=5286 GN=FGENESH: predicted gene_10.302 PE=3 SV=1
2353	231030	A0A061BHE2|A0A061BHE2_RHOTO	200	26	6	6	Oxidation (M); Carbamidomethylation	8883	16684	18445	74374	60425	69860	3140	10582	10475	51167	47869	55248	0.06:0.21:0.20:1.00:0.94:1.08	16620	72280	9374.3	51428	0.18:1.00	40729	V-type proton ATPase subunit OS=Rhodosporidium toruloides OX=5286 GN=FGENESH: predicted gene_15.56 PE=3 SV=1
2371	230969	A0A2T0AJG4|A0A2T0AJG4_RHOTO	200	29	7	7	Carbamidomethylation; Oxidation (M)	35153	79027	89865	17778	11283	23949	23540	57159	66185	10111	5013.1	9586.8	2.33:5.65:6.55:1.00:0.50:0.95	68215	18939	48961	9084.8	5.39:1.00	35226	Tryptophan synthase beta subunit-like PLP-dependent enzyme OS=Rhodosporidium toruloides OX=5286 GN=AAT19DRAFT_9216 PE=4 SV=1
2587	231943	A0A2T0A8B6|A0A2T0A8B6_RHOTO	200	33	7	7	Deamidation (NQ)	123600	80481	155670	384080	375850	401390	95353	69445	141060	356710	341940	372210	0.27:0.19:0.40:1.00:0.96:1.04	130310	387100	111520	356950	0.31:1.00	18533	Protein YOP1 OS=Rhodosporidium toruloides OX=5286 GN=AAT19DRAFT_14603 PE=3 SV=1
2840	232509	A0A2T0A9X5|A0A2T0A9X5_RHOTO	200	8	2	2	Acetylation (N-term); Deamidation (NQ)	10510	8133.7	15568	50997	74328	89443	6870.1	5615.8	11469	33753	47044	54909	0.20:0.17:0.34:1.00:1.39:1.63	11404	71589	7985.1	45235	0.18:1.00	33475	GPR1/FUN34/yaaH family-domain containing protein OS=Rhodosporidium toruloides OX=5286 GN=AAT19DRAFT_13824 PE=3 SV=1
2847	231218	A0A2T0AA98|A0A2T0AA98_RHOTO	200	34	6	6		490520	310460	532860	39526	33590	45161	418290	267910	452320	31313	25253	32520	13.36:8.56:14.45:1.00:0.81:1.04	446460	39426	381360	29695	12.84:1.00	28597	PB1 domain-containing protein OS=Rhodosporidium toruloides OX=5286 GN=AAT19DRAFT_13953 PE=4 SV=1
3115	233304	A0A0K3CE64|A0A0K3CE64_RHOTO	200	23	2	2	Deamidation (NQ)	14831	42009	53486	133880	118160	133880	14671	40766	52078	131090	115960	130230	0.11:0.31:0.40:1.00:0.88:0.99	36775	128640	35838	125760	0.28:1.00	12200	NADH dehydrogenase [ubiquinone] 1 alpha subcomplex subunit 4 OS=Rhodosporidium toruloides OX=5286 GN=FGENESH: predicted gene_2.501 PE=4 SV=1
3182	233418	A0A0K3CR55|A0A0K3CR55_RHOTO	200	10	2	2	Deamidation (NQ)	9111.4	11047	26436	73515	107310	105450	9111.4	10109	23863	59627	82745	74416	0.15:0.17:0.40:1.00:1.39:1.25	16117	95424	14361	72263	0.20:1.00	41829	BY PROTMAP: gi|472583892|gb|EMS21508.1| glycoside hydrolase family 16 protein [Rhodosporidium toruloides NP11] gi|647400473|emb|CDR45966.1| RHTO0S11e06788g1_1 [Rhodosporidium toruloides] OS=Rhodosporidium toruloides OX=5286...
3555	232936	A0A2T0AC13|A0A2T0AC13_RHOTO	200	36	3	3		6618.2	13982	20603	101450	74825	93017	6618.2	13982	20603	101450	74825	93017	0.07:0.14:0.20:1.00:0.74:0.92	16892	89763	16892	89763	0.19:1.00	11900	Ubiquinol-cytochrome-c reductase complex subunit (QCR10)-domain containing protein OS=Rhodosporidium toruloides OX=5286 GN=AAT19DRAFT_13608 PE=4 SV=1
170	229399	A0A0K3CT81|A0A0K3CT81_RHOTO	156.54	24	16	16	Deamidation (NQ); Oxidation (M)	42292	82568	95445	99891	93783	131650	1243.5	24379	26046	43785	43947	73039	0.03:0.56:0.59:1.00:1.00:1.67	74296	110690	17223	53591	0.32:1.00	96603	BY PROTMAP: gi|472582732|gb|EMS20403.1| protein of heat shock protein Hsp70 family [Rhodosporidium toruloides NP11] gi|647401986|emb|CDR48293.1| RHTO0S17e00562g1_1 [Rhodosporidium toruloides] OS=Rhodosporidium toruloides OX...
1063	230410	A0A2T0AFE4|A0A2T0AFE4_RHOTO	156.54	40	10	10	Oxidation (M); Carbamidomethylation	19335	35033	39826	86251	113560	132970	11329	27926	30673	54851	74696	88709	0.21:0.51:0.56:1.00:1.36:1.62	32454	111550	23309	72752	0.32:1.00	40726	Ubiq_cyt_C_chap domain-containing protein OS=Rhodosporidium toruloides OX=5286 GN=AAT19DRAFT_12140 PE=3 SV=1
1679	231237	A0A061BL35|A0A061BL35_RHOTO	156.54	42	6	6	Deamidation (NQ); Carbamidomethylation; Oxidation (M)	116800	137440	192310	425600	417790	389870	60982	123730	175160	400810	366570	353220	0.15:0.31:0.44:1.00:0.91:0.88	149130	411090	120230	373530	0.32:1.00	18153	BY PROTMAP: gi|472582445|gb|EMS20131.1| 60S ribosomal protein l21 [Rhodosporidium toruloides NP11] gi|647402427|emb|CDR48681.1| RHTO0S19e02322g1_1 [Rhodosporidium toruloides] OS=Rhodosporidium toruloides OX=5286 GN=FGENESH:...
2287	230569	A0A2S9ZZ94|A0A2S9ZZ94_RHOTO	153.53	28	6	6	Carbamidomethylation	17929	51003	58346	89875	54826	100660	2241.5	32742	34075	78739	46139	88029	0.03:0.42:0.43:1.00:0.59:1.12	48873	81787	29137	70969	0.41:1.00	35494	DNA-directed RNA polymerases I and III subunit RPAC1 (Fragment) OS=Rhodosporidium toruloides OX=5286 GN=AAT19DRAFT_10628 PE=3 SV=1
67	229588	A0A0K3CAV6|A0A0K3CAV6_RHOTO	150.51	54	25	25	Carbamidomethylation; Oxidation (M); Acetylation (N-term); Deamidation (NQ)	1412600	1813400	2344500	2753700	2299800	2956800	64098	578400	677570	1159100	1271400	1586300	0.06:0.50:0.58:1.00:1.10:1.37	1911900	2684900	486210	1338900	0.36:1.00	45574	Acyl-CoA dehydrogenase/oxidase N-terminal and middle domain-containing protein OS=Rhodosporidium toruloides OX=5286 GN=FGENESH: predicted gene_5.280 PE=3 SV=1
1799	230298	A0A0K3CB29|A0A0K3CB29_RHOTO	150.51	25	9	9		43204	66110	115790	192290	191170	264670	14293	48617	72351	115250	121520	175670	0.12:0.42:0.63:1.00:1.05:1.52	80823	216040	49789	137480	0.36:1.00	49231	Putative ACR YagE family COG1723-domain containing protein OS=Rhodosporidium toruloides OX=5286 GN=FGENESH: predicted gene_1.202 PE=3 SV=1
562	229377	A0A2T0AFF2|A0A2T0AFF2_RHOTO	148.08	36	16	16	Carbamidomethylation; Oxidation (M)	19379	54244	71450	155840	127820	167120	7482.3	20829	22210	49354	53001	78533	0.15:0.42:0.45:1.00:1.07:1.59	56543	150530	17743	60296	0.29:1.00	68707	Phosphoribosylaminoimidazole carboxylase OS=Rhodosporidium toruloides OX=5286 GN=AAT19DRAFT_12132 PE=3 SV=1
341	229845	A0A2T0A9U3|A0A2T0A9U3_RHOTO	147.5	44	19	19	Deamidation (NQ); Oxidation (M)	953670	1182800	1298200	513070	384660	556980	386280	431770	483110	143960	112180	176300	2.68:3.00:3.36:1.00:0.78:1.22	1195100	488620	443020	144150	3.07:1.00	46732	S-adenosylmethionine synthase OS=Rhodosporidium toruloides OX=5286 GN=AAT19DRAFT_13771 PE=3 SV=1
2576	231078	A0A061AW89|A0A061AW89_RHOTO	147.5	21	3	3	Acetylation (N-term)	35528	81936	84824	26576	15466	25107	35528	81936	84824	26576	15466	25107	1.34:3.08:3.19:1.00:0.58:0.94	68721	22383	68721	22383	3.07:1.00	23037	Adenylyl-sulfate kinase OS=Rhodosporidium toruloides OX=5286 GN=FGENESH: predicted gene_1.301 PE=3 SV=1
369	229806	A0A0K3C8U1|A0A0K3C8U1_RHOTO	146.99	51	15	15	Carbamidomethylation; Deamidation (NQ); Oxidation (M)	260140	345480	441010	213900	195250	198460	115940	193210	244960	70700	49529	64020	1.64:2.73:3.46:1.00:0.70:0.91	364410	203240	184700	61416	3.01:1.00	47819	Carbamoyl-phosphate synthase (glutamine-hydrolyzing) OS=Rhodosporidium toruloides OX=5286 GN=FGENESH: predicted gene_3.481 PE=3 SV=1
3631	232678	A0A2T0AB21|A0A2T0AB21_RHOTO	146.54	18	2	2	Carbamidomethylation	1526.4	3921.6	8372.5	28051	30162	40067	1526.4	3921.6	8372.5	28051	30162	40067	0.05:0.14:0.30:1.00:1.08:1.43	5156.3	32760	5156.3	32760	0.16:1.00	19008	Ribosomal protein S12 OS=Rhodosporidium toruloides OX=5286 GN=AAT19DRAFT_14235 PE=3 SV=1
229	229568	A0A0K3CML7|A0A0K3CML7_RHOTO	145.74	57	18	18	Deamidation (NQ); Carbamidomethylation; Acetylation (N-term); Oxidation (M)	479070	1393600	1848000	2883500	2520000	3479600	57153	500910	595640	1067000	913160	1474000	0.05:0.47:0.56:1.00:0.86:1.38	1296500	2961300	384570	1151400	0.33:1.00	39833	60S ribosomal protein L4 OS=Rhodosporidium toruloides OX=5286 GN=FGENESH: predicted gene_11.284 PE=3 SV=1
173	229309	A0A0K3CAF6|A0A0K3CAF6_RHOTO	145.07	45	21	21	Carbamidomethylation; Oxidation (M)	105830	234800	284710	455530	361770	535260	12175	66109	71858	125170	130840	192160	0.10:0.53:0.57:1.00:1.05:1.54	222160	451330	50508	149390	0.34:1.00	69837	Malic enzyme OS=Rhodosporidium toruloides OX=5286 GN=FGENESH: predicted gene_5.140 PE=3 SV=1
2356	231710	A0A2T0A586|A0A2T0A586_RHOTO	145.07	29	6	6	Carbamidomethylation; Deamidation (NQ)	28151	69359	104290	173440	121290	162360	11123	51320	75608	160830	108980	142390	0.07:0.32:0.47:1.00:0.68:0.89	72943	152820	46200	137400	0.34:1.00	24850	Ras family-domain containing protein OS=Rhodosporidium toruloides OX=5286 GN=AAT19DRAFT_15883 PE=4 SV=1
52	229340	A0A0K3CP54|A0A0K3CP54_RHOTO	144.49	36	30	30	Oxidation (M); Carbamidomethylation	240940	331090	439330	911750	745290	1000900	39976	107260	128570	225460	250660	345260	0.18:0.48:0.57:1.00:1.11:1.53	360940	895680	102800	273800	0.38:1.00	109777	Proteophosphoglycan ppg4 OS=Rhodosporidium toruloides OX=5286 GN=FGENESH: predicted gene_17.113 PE=4 SV=1
153	229228	A0A2T0A7E1|A0A2T0A7E1_RHOTO	144.49	58	23	23	Deamidation (NQ); Oxidation (M); Carbamidomethylation	135320	206320	285260	587680	435290	562600	39074	81215	99460	214650	188720	250930	0.18:0.38:0.46:1.00:0.88:1.17	221510	558470	76460	218100	0.35:1.00	53565	Glutathione reductase OS=Rhodosporidium toruloides OX=5286 GN=AAT19DRAFT_15482 PE=3 SV=1
364	229583	A0A0K3CRK9|A0A0K3CRK9_RHOTO	144.49	45	17	17	Carbamidomethylation; Oxidation (M)	144700	223090	282650	456460	448380	491390	24689	91380	120660	220640	225670	258650	0.11:0.41:0.55:1.00:1.02:1.17	232100	465410	88252	234990	0.38:1.00	52144	Arginosuccinase OS=Rhodosporidium toruloides OX=5286 GN=FGENESH: predicted gene_17.56 PE=3 SV=1
1544	231391	A0A0K3CQW3|A0A0K3CQW3_RHOTO	144.49	61	8	8	Oxidation (M); Acetylation (N-term)	99602	121420	190620	74052	52326	66590	84162	75123	136810	46296	20830	32304	1.82:1.62:2.96:1.00:0.45:0.70	138090	65814	98699	34634	2.85:1.00	20617	BY PROTMAP: gi|472580578|gb|EMS18367.1| inorganic phosphate transporter [Rhodosporidium toruloides NP11] gi|647403537|emb|CDR49640.1| RHTO0S29e00496g1_1 [Rhodosporidium toruloides] OS=Rhodosporidium toruloides OX=5286 GN=FG...
904	230500	A0A0K3CEY6|A0A0K3CEY6_RHOTO	143.53	42	10	10	Deamidation (NQ); Oxidation (M); Carbamidomethylation	167740	85188	134630	366340	200320	289030	117720	36334	63891	259300	156820	230340	0.45:0.14:0.25:1.00:0.60:0.89	132390	287980	72906	215490	0.34:1.00	30850	BY PROTMAP: gi|472581291|gb|EMS19035.1| enoyl-CoA hydratase [Rhodosporidium toruloides NP11] gi|647399910|emb|CDR44891.1| RHTO0S10e02630g1_1 [Rhodosporidium toruloides] OS=Rhodosporidium toruloides OX=5286 GN=FGENESH: predi...
1119	229879	A0A0K3C8G2|A0A0K3C8G2_RHOTO	143.53	41	11	11	Carbamidomethylation; Acetylation (N-term); Oxidation (M)	109370	91975	131510	84557	54725	74731	76461	60717	95328	41845	13257	23276	1.83:1.45:2.28:1.00:0.32:0.56	112950	72232	77502	27020	2.87:1.00	35633	Phosphoribosylaminoimidazole-succinocarboxamide synthase OS=Rhodosporidium toruloides OX=5286 GN=FGENESH: predicted gene_1.763 PE=3 SV=1
832	230056	A0A2S9ZXR8|A0A2S9ZXR8_RHOTO	142.73	33	7	7	Oxidation (M)	64602	82122	90409	238150	148810	165930	3932.6	21134	25416	120000	100230	97830	0.03:0.18:0.21:1.00:0.84:0.82	93297	194860	19811	106020	0.19:1.00	31802	Acyl-CoA N-acyltransferase OS=Rhodosporidium toruloides OX=5286 GN=AAT19DRAFT_11286 PE=3 SV=1
620	229659	A0A2T0A6Z2|A0A2T0A6Z2_RHOTO	141.91	30	11	11	Carbamidomethylation; Acetylation (N-term); Oxidation (M)	15774	95047	121010	187300	193070	245670	6965	84407	98833	166080	172430	221880	0.04:0.51:0.60:1.00:1.04:1.34	81394	208680	64981	186800	0.35:1.00	55187	Adenylyl cyclase-associated protein OS=Rhodosporidium toruloides OX=5286 GN=AAT19DRAFT_15337 PE=3 SV=1
682	229662	A0A2S9ZVX9|A0A2S9ZVX9_RHOTO	141.48	34	14	14	Oxidation (M)	72196	76410	85876	164700	114630	185010	9449.8	32962	31822	68569	52354	97483	0.14:0.48:0.46:1.00:0.76:1.42	86790	156680	32070	72802	0.44:1.00	47158	Mitochondrial inner membrane protein OS=Rhodosporidium toruloides OX=5286 GN=AAT19DRAFT_11565 PE=4 SV=1
3922	238665	A0A0K3C6Q4|A0A0K3C6Q4_RHOTO	139.72	24	2	2		0	1455.4	3499.5	17029	14202	10344	0	1126.1	2409.2	14023	11189	8015.3	0:0.08:0.17:1.00:0.80:0.57	2477.4	13858	1767.6	11076	0.16:1.00	11131	Transmembrane proteins 14C-domain containing protein OS=Rhodosporidium toruloides OX=5286 GN=FGENESH: predicted gene_1.183 PE=3 SV=1
1950	232034	A0A0K3CNX7|A0A0K3CNX7_RHOTO	139.21	17	4	4		73015	42009	91230	224310	187460	201530	73015	40639	90191	219070	181390	193550	0.33:0.19:0.41:1.00:0.83:0.88	70668	204430	69464	198000	0.35:1.00	28455	BY PROTMAP: gi|472580939|gb|EMS18700.1| regulatory protein suaprga1 [Rhodosporidium toruloides NP11] gi|647402664|emb|CDR48877.1| RHTO0S21e00782g1_1 [Rhodosporidium toruloides] OS=Rhodosporidium toruloides OX=5286 GN=FGENES...
931	229777	A0A2T0A8P9|A0A2T0A8P9_RHOTO	138.98	23	10	10	Carbamidomethylation; Deamidation (NQ)	28502	30642	53508	96234	75712	88750	12230	9023.9	27786	55661	39022	48096	0.22:0.16:0.50:1.00:0.70:0.86	37672	87074	16347	47593	0.34:1.00	68912	Glucan 1 4-alpha-glucosidase OS=Rhodosporidium toruloides OX=5286 GN=AAT19DRAFT_14743 PE=3 SV=1
279	229616	A0A0K3CIN2|A0A0K3CIN2_RHOTO	138.83	25	14	14	Carbamidomethylation; Oxidation (M)	74938	66116	88848	207460	163680	189730	25557	35827	49052	113080	91471	116810	0.23:0.32:0.43:1.00:0.81:1.03	76862	187100	36812	107120	0.34:1.00	73918	BY PROTMAP: gi|647395945|emb|CDR37871.1| RHTO0S03e00496g1_1 [Rhodosporidium toruloides] OS=Rhodosporidium toruloides OX=5286 GN=FGENESH: predicted gene_8.51 PE=4 SV=1
109	229586	A0A0K3CAS9|A0A0K3CAS9_RHOTO	138.34	50	25	25	Oxidation (M); Carbamidomethylation; Acetylation (N-term); Deamidation (NQ)	734880	737170	1041200	1425000	1017000	1257500	157510	155720	268560	545690	492420	651160	0.29:0.29:0.49:1.00:0.90:1.19	920540	1237500	211330	563090	0.38:1.00	55137	Succinyl-CoA:3-ketoacid-coenzyme A transferase OS=Rhodosporidium toruloides OX=5286 GN=FGENESH: predicted gene_3.300 PE=3 SV=1
829	230657	A0A0K3CER3|A0A0K3CER3_RHOTO	136.9	36	8	8	Carbamidomethylation; Acetylation (N-term); Oxidation (M)	114160	62057	107540	317390	215030	299210	97066	53620	84632	248440	165130	265820	0.39:0.22:0.34:1.00:0.66:1.07	100100	280080	82304	226470	0.36:1.00	33601	BY PROTMAP: gi|472585221|gb|EMS22787.1| mitochondrial carrier protein [Rhodosporidium toruloides NP11] gi|647400010|emb|CDR45076.1| RHTO0S10e04852g1_1 [Rhodosporidium toruloides] OS=Rhodosporidium toruloides OX=5286 GN=FGEN...
527	230689	A0A2T0A5J5|A0A2T0A5J5_RHOTO	136.37	51	10	10	Deamidation (NQ); Oxidation (M)	1527300	1493000	1845200	1190600	641450	916800	1309000	1208300	1654700	716400	312660	419100	1.83:1.69:2.31:1.00:0.44:0.59	1625100	916600	1390700	482720	2.88:1.00	23743	HIG1 domain-containing protein OS=Rhodosporidium toruloides OX=5286 GN=AAT19DRAFT_15993 PE=4 SV=1
119	229334	A0A0K3CEE4|A0A0K3CEE4_RHOTO	135.74	40	27	27	Oxidation (M); Carbamidomethylation	119240	133240	177090	205720	193180	235870	13302	42605	46493	82252	87928	124050	0.16:0.52:0.57:1.00:1.07:1.51	148100	215070	35652	99315	0.36:1.00	99664	Coatomer subunit gamma OS=Rhodosporidium toruloides OX=5286 GN=FGENESH: predicted gene_5.326 PE=3 SV=1
723	229854	A0A2T0AC87|A0A2T0AC87_RHOTO	134.95	38	11	11	Carbamidomethylation; Deamidation (NQ); Oxidation (M)	158350	178990	220700	427220	310450	395230	33667	119310	121770	263610	223630	299620	0.13:0.45:0.46:1.00:0.85:1.14	186010	378310	91582	262290	0.35:1.00	42573	3-hydroxyisobutyrate dehydrogenase OS=Rhodosporidium toruloides OX=5286 GN=AAT19DRAFT_13694 PE=4 SV=1
1723	230649	A0A0K3CD89|A0A0K3CD89_RHOTO	134.66	34	6	6	Carbamidomethylation	28923	41805	60077	104710	122290	140440	20267	27069	37219	73696	77645	90523	0.28:0.37:0.51:1.00:1.05:1.23	44311	122810	28894	80954	0.36:1.00	30192	BY PROTMAP: gi|472583115|gb|EMS20769.1| peroxiredoxin Q/BCP [Rhodosporidium toruloides NP11] gi|647397336|emb|CDR40312.1| RHTO0S05e01266g1_1 [Rhodosporidium toruloides] OS=Rhodosporidium toruloides OX=5286 GN=FGENESH: predi...
381	230070	A0A0K3CCW8|A0A0K3CCW8_RHOTO	133.48	52	14	14	Carbamidomethylation; Deamidation (NQ); Oxidation (M)	201710	472690	620970	137160	109740	144310	72815	237000	311820	78130	66439	73821	0.93:3.03:3.99:1.00:0.85:0.94	459170	132970	211330	72797	2.90:1.00	39163	Formate dehydrogenase OS=Rhodosporidium toruloides OX=5286 GN=FGENESH: predicted gene_2.41 PE=3 SV=1
57	229283	A0A2T0AAG0|A0A2T0AAG0_RHOTO	133.27	60	27	27	Acetylation (N-term); Deamidation (NQ); Carbamidomethylation; Oxidation (M)	1553700	1767400	2223200	1367800	1001000	1220700	746940	595910	796290	322040	203380	226720	2.32:1.85:2.47:1.00:0.63:0.70	1922000	1204000	713050	250710	2.84:1.00	60190	Isocitrate lyase OS=Rhodosporidium toruloides OX=5286 GN=AAT19DRAFT_14022 PE=3 SV=1
1501	232223	A0A0K3CL26|A0A0K3CL26_RHOTO	132.45	41	4	4	Acetylation (N-term); Deamidation (NQ); Oxidation (M)	534370	516750	815580	1462200	1243100	1709000	385420	418870	623150	1244100	1187100	1614500	0.31:0.34:0.50:1.00:0.95:1.30	622780	1471500	475810	1348600	0.35:1.00	15688	BY PROTMAP: gi|342320524|gb|EGU12464.1| putative Chloride channel protein k [Rhodotorula glutinis ATCC 204091] OS=Rhodosporidium toruloides OX=5286 GN=FGENESH: predicted gene_7.152 PE=4 SV=1
3416	239077	A0A0K3CIL8|A0A0K3CIL8_RHOTO	131.76	28	2	2		1418.7	17945	27899	62729	31138	39713	1418.7	17945	27899	62729	31138	39713	0.02:0.29:0.44:1.00:0.50:0.63	20133	44527	20133	44527	0.45:1.00	12918	BY PROTMAP: gi|472584675|gb|EMS22261.1| membrane protein [Rhodosporidium toruloides NP11] gi|647399218|emb|CDR43779.1| RHTO0S08e05534g1_1 [Rhodosporidium toruloides] OS=Rhodosporidium toruloides OX=5286 GN=FGENESH: predicte...
2212	231947	A0A0K3CRU5|A0A0K3CRU5_RHOTO	131.02	28	4	4		40304	59888	85326	162000	156960	231430	40304	56698	81158	147010	140100	214840	0.27:0.39:0.55:1.00:0.95:1.46	66917	183460	63238	167320	0.38:1.00	29734	BY PROTMAP: gi|472584451|gb|EMS22045.1| protein of UPF0121 family [Rhodosporidium toruloides NP11] gi|647395210|emb|CDR36458.1| RHTO0S02e02454g1_1 [Rhodosporidium toruloides] OS=Rhodosporidium toruloides OX=5286 GN=FGENESH:...
586	229819	A0A2T0A3H6|A0A2T0A3H6_RHOTO	128.83	28	13	13	Oxidation (M); Carbamidomethylation	66933	49539	76924	130460	134430	122930	23173	25904	37719	76974	90018	75294	0.30:0.34:0.49:1.00:1.17:0.98	67219	129380	30035	80762	0.37:1.00	66557	CTP synthase OS=Rhodosporidium toruloides OX=5286 GN=AAT19DRAFT_16475 PE=3 SV=1
1083	230592	A0A2T0AIW5|A0A2T0AIW5_RHOTO	128.83	35	9	9	Deamidation (NQ); Oxidation (M); Carbamidomethylation	68295	60001	85239	188170	165720	186610	29879	22676	33077	84170	86670	94680	0.35:0.27:0.39:1.00:1.03:1.12	73778	180170	29372	88507	0.33:1.00	37912	Mitochondrial carrier domain-containing protein OS=Rhodosporidium toruloides OX=5286 GN=AAT19DRAFT_9011 PE=3 SV=1
326	229857	A0A0K3CPY3|A0A0K3CPY3_RHOTO	128.78	30	10	10	Carbamidomethylation; Oxidation (M); Deamidation (NQ)	139650	251980	309610	465480	496990	548620	53766	140340	185870	319860	347120	393510	0.17:0.44:0.58:1.00:1.09:1.23	258830	503700	134620	353500	0.38:1.00	48113	Pyridoxal phosphate-dependent transferase OS=Rhodosporidium toruloides OX=5286 GN=FGENESH: predicted gene_14.163 PE=3 SV=1
1210	230326	A0A0K3CJD8|A0A0K3CJD8_RHOTO	128.78	19	7	7	Oxidation (M)	16803	30149	32947	65635	70347	88249	2100.5	24933	24839	47436	49962	60239	0.04:0.53:0.52:1.00:1.05:1.27	30215	75076	20042	52546	0.38:1.00	62068	Phosphatidylserine decarboxylase proenzyme 1 mitochondrial OS=Rhodosporidium toruloides OX=5286 GN=FGENESH: predicted gene_6.69 PE=3 SV=1
584	229310	A0A061BG46|A0A061BG46_RHOTO	128.24	50	21	21	Carbamidomethylation; Acetylation (N-term); Oxidation (M)	71883	84169	99138	269610	249430	331950	24914	28535	31133	78357	76507	80884	0.32:0.36:0.40:1.00:0.98:1.03	91995	283660	28194	78583	0.36:1.00	55392	Aldehyde dehydrogenase OS=Rhodosporidium toruloides OX=5286 GN=FGENESH: predicted gene_9.37 PE=3 SV=1
92	229480	A0A2T0A784|A0A2T0A784_RHOTO	126.98	20	22	22	Carbamidomethylation; Oxidation (M)	21633	47153	51299	143820	182090	223690	3446.8	21094	22448	70345	77950	105510	0.05:0.30:0.32:1.00:1.11:1.50	43002	183660	15663	84602	0.19:1.00	183380	Phospholipid-transporting ATPase OS=Rhodosporidium toruloides OX=5286 GN=AAT19DRAFT_15426 PE=3 SV=1
75	229269	A0A0K3CKV6|A0A0K3CKV6_RHOTO	126.32	33	23	23	Deamidation (NQ); Oxidation (M); Carbamidomethylation; Acetylation (N-term)	188010	328370	357680	150200	153400	175460	69390	110840	119330	38121	29165	41181	1.82:2.91:3.13:1.00:0.77:1.08	305850	161230	99853	36156	2.76:1.00	102688	BY PROTMAP: gi|472586165|gb|EMS23693.1| transcription factor (Snd1/p100) [Rhodosporidium toruloides NP11] gi|647397749|emb|CDR40985.1| RHTO0S05e10352g1_1 [Rhodosporidium toruloides] OS=Rhodosporidium toruloides OX=5286 GN=F...
31	229868	A0A061BKK0|A0A061BKK0_RHOTO	126.05	60	23	23	Deamidation (NQ); Oxidation (M); Carbamidomethylation; Acetylation (N-term)	1282500	855180	1432100	6033500	4015400	4119300	233970	340140	697750	1938100	762020	808500	0.12:0.18:0.36:1.00:0.39:0.42	1211500	4723600	423950	1169500	0.36:1.00	33597	ADP/ATP translocase OS=Rhodosporidium toruloides OX=5286 GN=AAT19DRAFT_12704 PE=3 SV=1
361	229470	A0A0K3CFK0|A0A0K3CFK0_RHOTO	125.71	16	13	13		32106	26874	64558	202660	251840	283880	2751.8	7410.7	10627	93857	112930	136640	0.03:0.08:0.11:1.00:1.20:1.46	41179	246130	6929.8	114480	0.06:1.00	98150	BY PROTMAP: gi|472586600|gb|EMS24119.1| endothelin-converting enzyme metalloendopeptidase [Rhodosporidium toruloides NP11] gi|647398005|emb|CDR41541.1| RHTO0S06e02828g1_1 [Rhodosporidium toruloides] OS=Rhodosporidium torul...
1194	230245	A0A0K3CC83|A0A0K3CC83_RHOTO	125.71	33	10	10	Carbamidomethylation; Acetylation (N-term); Oxidation (M)	18981	35185	36648	63001	59333	73505	10820	20303	20680	47144	43040	52513	0.23:0.43:0.44:1.00:0.91:1.11	31321	65280	18153	47566	0.38:1.00	36252	Ribose-5-phosphate isomerase OS=Rhodosporidium toruloides OX=5286 GN=FGENESH: predicted gene_3.472 PE=3 SV=1
502	229824	A0A0K3CFW4|A0A0K3CFW4_RHOTO	125.52	44	12	12	Oxidation (M); Acetylation (N-term); Deamidation (NQ)	89753	118530	113240	91119	42897	58849	42629	54705	58924	28200	11730	16841	1.51:1.94:2.09:1.00:0.42:0.60	119380	86396	54238	20401	2.66:1.00	42954	BY PROTMAP: gi|472581238|gb|EMS18982.1| polyadenylate-binding protein [Rhodosporidium toruloides NP11] gi|647399965|emb|CDR44981.1| RHTO0S10e03862g1_1 [Rhodosporidium toruloides] OS=Rhodosporidium toruloides OX=5286 GN=FGEN...
2983	231966	A0A0K3CE74|A0A0K3CE74_RHOTO	124.59	28	2	2	Acetylation (N-term)	2441.5	12278	13815	45509	46481	61684	2441.5	12278	13815	45509	46481	61684	0.05:0.27:0.30:1.00:1.02:1.36	9973.5	51225	9973.5	51225	0.19:1.00	12934	Uncharacterized protein OS=Rhodosporidium toruloides OX=5286 GN=FGENESH: predicted gene_6.21 PE=4 SV=1
1261	230701	A0A2T0A9I2|A0A2T0A9I2_RHOTO	124.04	6	3	3		891.66	5038	3251.6	11677	10184	14496	891.66	5038	3251.6	11677	10184	14496	0.08:0.43:0.28:1.00:0.87:1.24	3223.9	12119	3223.9	12119	0.27:1.00	86705	RNA-binding protein OS=Rhodosporidium toruloides OX=5286 GN=AAT19DRAFT_15030 PE=4 SV=1
433	229566	A0A2T0AHF3|A0A2T0AHF3_RHOTO	123.25	35	14	14	Carbamidomethylation; Oxidation (M)	185590	126380	158630	295810	306850	477170	99687	58428	74688	158920	182530	293080	0.63:0.37:0.47:1.00:1.15:1.84	161050	360370	77601	211510	0.37:1.00	57243	DnaJ-domain-containing protein OS=Rhodosporidium toruloides OX=5286 GN=AAT19DRAFT_8468 PE=3 SV=1
3551	232156	A0A2T0AI64|A0A2T0AI64_RHOTO	123.13	35	3	3	Carbamidomethylation; Oxidation (M)	75514	123970	165920	63584	39093	36973	64065	72406	124710	41138	19453	12363	1.56:1.76:3.03:1.00:0.47:0.30	123420	47561	87061	24318	3.58:1.00	9007	Ribosomal protein S27a-domain containing protein OS=Rhodosporidium toruloides OX=5286 GN=AAT19DRAFT_8752 PE=4 SV=1
985	229750	A0A2T0A013|A0A2T0A013_RHOTO	122.72	19	8	8	Oxidation (M)	30772	37246	43133	86495	72330	86431	20109	18484	25310	56480	55150	62142	0.36:0.33:0.45:1.00:0.98:1.10	37050	81752	21301	57924	0.37:1.00	68964	PH domain-containing protein OS=Rhodosporidium toruloides OX=5286 GN=AAT19DRAFT_10204 PE=4 SV=1
1989	230999	A0A2T0AAL5|A0A2T0AAL5_RHOTO	121.06	23	5	5	Acetylation (N-term); Deamidation (NQ)	33508	64918	86676	129230	125410	158050	20834	42910	60395	98920	100630	135590	0.21:0.43:0.61:1.00:1.02:1.37	64379	137560	42577	111710	0.38:1.00	27512	Peroxisomal biogenesis factor 11 OS=Rhodosporidium toruloides OX=5286 GN=AAT19DRAFT_14061 PE=4 SV=1
837	229894	A0A061AYE4|A0A061AYE4_RHOTO	120.89	42	10	10	Deamidation (NQ); Oxidation (M)	75877	185110	243320	161790	134590	168100	64885	100210	162620	40699	29824	34569	1.59:2.46:4.00:1.00:0.73:0.85	184440	154820	109240	35031	3.12:1.00	40054	Mannose-1-phosphate guanylyltransferase OS=Rhodosporidium toruloides OX=5286 GN=FGENESH: predicted gene_6.417 PE=4 SV=1
1972	231115	A0A0K3CAQ4|A0A0K3CAQ4_RHOTO	120.56	4	2	2	Acetylation (N-term)	281.13	889.71	760.37	1777.8	1799.7	3065.3	281.13	889.71	760.37	1777.8	1799.7	3065.3	0.16:0.50:0.43:1.00:1.01:1.72	694.43	2375.6	694.43	2375.6	0.29:1.00	88529	Phosphatidylinositol-glycan biosynthesis class S protein-domain containing protein OS=Rhodosporidium toruloides OX=5286 GN=FGENESH: predicted gene_3.275 PE=3 SV=1
431	229315	A0A2T0AIF6|A0A2T0AIF6_RHOTO	120.03	44	20	20	Oxidation (M); Carbamidomethylation	128280	198590	219640	290770	276320	286600	20346	82208	62119	128220	156720	157620	0.16:0.64:0.48:1.00:1.22:1.23	191630	285860	59196	147520	0.40:1.00	50798	RuvB-like helicase OS=Rhodosporidium toruloides OX=5286 GN=AAT19DRAFT_8869 PE=3 SV=1
1656	230663	A0A0K3CJ35|A0A0K3CJ35_RHOTO	119.86	39	8	8	Carbamidomethylation	26256	121870	167370	172260	181710	259810	11496	69032	93804	122370	141220	204600	0.09:0.56:0.77:1.00:1.15:1.67	128070	204590	75564	156060	0.48:1.00	32113	BY PROTMAP: gi|472581339|gb|EMS19078.1| ribosome recycling factor [Rhodosporidium toruloides NP11] gi|647395476|emb|CDR36917.1| RHTO0S02e08504g1_1 [Rhodosporidium toruloides] OS=Rhodosporidium toruloides OX=5286 GN=FGENESH:...
324	229683	A0A0K3C438|A0A0K3C438_RHOTO	119.84	39	15	15	Carbamidomethylation; Deamidation (NQ); Oxidation (M)	64652	98049	120150	328380	287730	290080	20794	56822	65361	131550	123070	129310	0.16:0.43:0.50:1.00:0.94:0.98	99668	302060	47659	127980	0.37:1.00	60325	Multifunctional fusion protein OS=Rhodosporidium toruloides OX=5286 GN=FGENESH: predicted gene_1.180 PE=3 SV=1
487	229652	A0A2S9ZZA5|A0A2S9ZZA5_RHOTO	119.76	51	17	17	Deamidation (NQ); Carbamidomethylation; Oxidation (M)	191240	346500	383570	763530	537560	759980	35238	163700	159170	322450	257690	381180	0.11:0.51:0.49:1.00:0.80:1.18	326780	687030	128030	320440	0.40:1.00	35554	Malate dehydrogenase OS=Rhodosporidium toruloides OX=5286 GN=AAT19DRAFT_10614 PE=3 SV=1
105	229242	A0A0K3CHZ0|A0A0K3CHZ0_RHOTO	119.21	47	20	20	Carbamidomethylation; Acetylation (N-term); Deamidation (NQ); Oxidation (M)	766720	549210	701230	1174400	883160	1028000	147090	145130	208940	444910	396640	500460	0.33:0.33:0.47:1.00:0.89:1.12	677510	1029900	170270	447340	0.38:1.00	51122	Fumarate hydratase OS=Rhodosporidium toruloides OX=5286 GN=FGENESH: predicted gene_5.217 PE=3 SV=1
1082	229935	A0A061AS10|A0A061AS10_RHOTO	119.02	32	9	9	Carbamidomethylation; Oxidation (M)	21985	36639	46303	31760	21800	31020	17956	22294	30327	10564	7029.8	7099.4	1.70:2.11:2.87:1.00:0.67:0.67	36626	30055	23526	8625.1	2.73:1.00	40648	P-loop containing nucleoside triphosphate hydrolase protein OS=Rhodosporidium toruloides OX=5286 GN=AAT19DRAFT_13794 PE=4 SV=1
580	230449	A0A2T0AA86|A0A2T0AA86_RHOTO	118.71	28	13	13	Deamidation (NQ); Oxidation (M); Acetylation (N-term)	439560	478440	379330	809810	877210	1155000	156200	221060	146780	344350	470490	585390	0.45:0.64:0.43:1.00:1.37:1.70	438840	947340	174680	466740	0.37:1.00	40237	HMG box domain-containing protein OS=Rhodosporidium toruloides OX=5286 GN=AAT19DRAFT_13946 PE=4 SV=1
68	229359	A0A2T0AEL0|A0A2T0AEL0_RHOTO	118.68	32	30	30	Oxidation (M); Carbamidomethylation	203030	236370	243430	327080	271300	340630	37946	38225	48620	118210	92810	122380	0.32:0.32:0.41:1.00:0.79:1.04	248640	316300	45513	111130	0.41:1.00	127811	Isoleucine--tRNA ligase OS=Rhodosporidium toruloides OX=5286 GN=AAT19DRAFT_13446 PE=4 SV=1
819	229682	A0A2T0A783|A0A2T0A783_RHOTO	113.04	21	11	11	Acetylation (N-term)	18993	22717	27872	64386	71813	95893	8769.6	10561	13852	32179	37030	48830	0.27:0.33:0.43:1.00:1.15:1.52	23298	77364	11061	39346	0.28:1.00	84980	WD40-repeat-containing domain protein OS=Rhodosporidium toruloides OX=5286 GN=AAT19DRAFT_15422 PE=4 SV=1
2268	231700	A0A2T0A1D0|A0A2T0A1D0_RHOTO	111.92	32	4	4	Deamidation (NQ)	170770	73629	183160	121780	63344	54299	167790	67183	175790	75208	47331	35949	2.23:0.89:2.34:1.00:0.63:0.48	143230	79808	136920	52829	2.59:1.00	19153	Ribosomal protein L11 OS=Rhodosporidium toruloides OX=5286 GN=AAT19DRAFT_9908 PE=3 SV=1
3769	232910	A0A2T0A442|A0A2T0A442_RHOTO	111.21	13	1	1	Deamidation (NQ)	18098	22316	22589	52218	43822	62882	17048	20243	20539	47812	41411	60180	0.36:0.42:0.43:1.00:0.87:1.26	21001	52974	19277	49801	0.39:1.00	13751	Ribosome maturation protein SBDS OS=Rhodosporidium toruloides OX=5286 GN=AAT19DRAFT_16703 PE=4 SV=1
1273	230201	A0A2T0A214|A0A2T0A214_RHOTO	110.41	23	9	9	Carbamidomethylation; Acetylation (N-term)	12340	16957	17956	55088	61241	74434	2332.7	11099	10928	40300	44297	52077	0.06:0.28:0.27:1.00:1.10:1.29	16524	63588	8628.1	45558	0.19:1.00	70347	Proteophosphoglycan ppg4 OS=Rhodosporidium toruloides OX=5286 GN=AAT19DRAFT_9374 PE=4 SV=1
470	229821	A0A2T0A1B8|A0A2T0A1B8_RHOTO	109.7	57	14	14	Carbamidomethylation; Oxidation (M); Deamidation (NQ)	1036200	1389900	1817800	1079600	833190	841510	770940	752060	1038600	499940	222280	276220	1.54:1.50:2.08:1.00:0.44:0.55	1428900	918090	853860	332810	2.57:1.00	34271	Putative CPC2 protein OS=Rhodosporidium toruloides OX=5286 GN=AAT19DRAFT_9909 PE=3 SV=1
38	229244	A0A0K3CJW1|A0A0K3CJW1_RHOTO	109.61	56	37	37	Acetylation (N-term); Carbamidomethylation; Oxidation (M)	204870	319070	371540	486010	444080	567620	22889	58215	76594	118920	128030	157470	0.19:0.49:0.64:1.00:1.08:1.32	324810	502660	60244	134810	0.45:1.00	90535	BY PROTMAP: gi|342321377|gb|EGU13311.1| Valosin-containing protein [Rhodotorula glutinis ATCC 204091] OS=Rhodosporidium toruloides OX=5286 GN=FGENESH: predicted gene_9.149 PE=4 SV=1
1029	230186	A0A0K3CQG8|A0A0K3CQG8_RHOTO	109.27	37	12	12	Carbamidomethylation; Deamidation (NQ); Oxidation (M)	348070	263600	371860	775810	576470	770750	95801	132890	186160	408130	277910	376210	0.23:0.33:0.46:1.00:0.68:0.92	352580	707670	145760	354080	0.41:1.00	43886	rRNA adenine N(6)-methyltransferase OS=Rhodosporidium toruloides OX=5286 GN=FGENESH: predicted gene_16.130 PE=3 SV=1
554	229237	A0A2T0AEI2|A0A2T0AEI2_RHOTO	108.96	42	17	17	Carbamidomethylation; Deamidation (NQ); Acetylation (N-term); Oxidation (M)	84435	155390	196290	68891	65015	88339	35310	77816	82465	24969	20887	30640	1.41:3.12:3.30:1.00:0.84:1.23	164760	74658	81769	25499	3.21:1.00	64012	Sulfate adenylyltransferase OS=Rhodosporidium toruloides OX=5286 GN=MET3 PE=3 SV=1
40	229298	A0A0K3CS52|A0A0K3CS52_RHOTO	107.52	40	40	40	Carbamidomethylation; Deamidation (NQ); Oxidation (M)	190190	305250	404810	373670	418640	536810	8702.6	45072	69193	63833	100280	148210	0.14:0.71:1.08:1.00:1.57:2.32	320360	445260	44891	104110	0.43:1.00	137807	Coatomer subunit alpha OS=Rhodosporidium toruloides OX=5286 GN=FGENESH: predicted gene_18.79 PE=4 SV=1
3395	232363	A0A2S9ZZR9|A0A2S9ZZR9_RHOTO	107.45	10	2	2		34408	37521	54373	120700	89721	110270	34408	37521	54373	120700	89721	110270	0.29:0.31:0.45:1.00:0.74:0.91	44829	107690	44829	107690	0.42:1.00	24930	C-8 sterol isomerase OS=Rhodosporidium toruloides OX=5286 GN=AAT19DRAFT_10113 PE=3 SV=1
3557	241297	A0A0K3CT07|A0A0K3CT07_RHOTO	107.13	18	1	1		39046	53904	97781	125530	145740	212290	39046	53904	97781	125530	145740	212290	0.31:0.43:0.78:1.00:1.16:1.69	63577	161190	63577	161190	0.39:1.00	11835	CYSTM domain-containing protein OS=Rhodosporidium toruloides OX=5286 GN=FGENESH: predicted gene_13.22 PE=4 SV=1
2986	231474	A0A0K3CTI0|A0A0K3CTI0_RHOTO	106.9	36	7	7	Oxidation (M)	24046	30336	41659	61242	63204	116660	13676	23387	30871	51779	53889	66383	0.26:0.45:0.60:1.00:1.04:1.28	35257	82071	25432	57350	0.44:1.00	31489	Very-long-chain (3R)-3-hydroxyacyl-CoA dehydratase OS=Rhodosporidium toruloides OX=5286 GN=FGENESH: predicted gene_13.212 PE=3 SV=1
1727	230472	A0A061BL09|A0A061BL09_RHOTO	105.85	38	9	9		15618	49681	33377	74108	55339	68146	2189.9	22743	14523	52050	40312	42102	0.04:0.44:0.28:1.00:0.77:0.81	34928	66080	14849	44821	0.33:1.00	24344	Orotate phosphoribosyltransferase OS=Rhodosporidium toruloides OX=5286 GN=AAT19DRAFT_10716 PE=3 SV=1
1118	230072	A0A2S9ZZV8|A0A2S9ZZV8_RHOTO	105.48	36	12	12	Carbamidomethylation; Deamidation (NQ)	12152	72268	100060	137670	113360	147320	3100	46414	53538	91039	72566	95650	0.03:0.51:0.59:1.00:0.80:1.05	67190	132790	37136	86418	0.43:1.00	41305	Pkinase-domain-containing protein OS=Rhodosporidium toruloides OX=5286 GN=AAT19DRAFT_10148 PE=3 SV=1
559	229248	A0A2T0A8L8|A0A2T0A8L8_RHOTO	105.17	49	19	19	Carbamidomethylation; Deamidation (NQ); Oxidation (M); Acetylation (N-term)	126440	214980	274220	129080	112240	143450	64993	123640	150370	50103	33280	51564	1.30:2.47:3.00:1.00:0.66:1.03	212000	129240	113000	45175	2.50:1.00	50729	eRF1_1 domain-containing protein OS=Rhodosporidium toruloides OX=5286 GN=AAT19DRAFT_14707 PE=3 SV=1
2546	230726	A0A2T0A3Y2|A0A2T0A3Y2_RHOTO	105.15	35	7	7	Carbamidomethylation	11293	26054	31090	73497	113650	160840	4045.7	15481	18212	56845	88504	109670	0.07:0.27:0.32:1.00:1.56:1.93	26388	116940	14756	85006	0.17:1.00	27367	PARP-type domain-containing protein OS=Rhodosporidium toruloides OX=5286 GN=AAT19DRAFT_16651 PE=4 SV=1
2716	232173	A0A0K3CS44|A0A0K3CS44_RHOTO	105.15	15	3	3		8617.6	4331.1	5768.8	40816	35899	44137	8617.6	4331.1	5768.8	40816	35899	44137	0.21:0.11:0.14:1.00:0.88:1.08	6239.1	40284	6239.1	40284	0.15:1.00	32175	BY PROTMAP: gi|472588674|gb|EMS26146.1| phosphatidylserine synthase [Rhodosporidium toruloides NP11] gi|647396463|emb|CDR38689.1| RHTO0S03e12222g1_1 [Rhodosporidium toruloides] OS=Rhodosporidium toruloides OX=5286 GN=FGENES...
2030	231832	A0A2T0A9B4|A0A2T0A9B4_RHOTO	105.06	32	4	4	Deamidation (NQ); Oxidation (M)	44630	29196	51745	91960	79450	114830	29608	20201	34190	75298	59622	75983	0.39:0.27:0.45:1.00:0.79:1.01	45364	95626	27999	70301	0.40:1.00	14324	Translation protein SH3-like domain-containing protein OS=Rhodosporidium toruloides OX=5286 GN=AAT19DRAFT_14964 PE=3 SV=1
2696	232013	A0A0K3CCH2|A0A0K3CCH2_RHOTO	104.89	50	4	4	Carbamidomethylation; Oxidation (M)	72059	62577	60668	48411	32702	43607	68156	39909	47363	28246	16842	16865	2.41:1.41:1.68:1.00:0.60:0.60	65796	43533	51810	22611	2.29:1.00	16578	BY PROTMAP: gi|472586900|gb|EMS24399.1| cytochrome c oxidase subunit Vb [Rhodosporidium toruloides NP11] gi|647394922|emb|CDR36157.1| RHTO0S01e15500g1_1 [Rhodosporidium toruloides] OS=Rhodosporidium toruloides OX=5286 GN=F...
2	229203	A0A0K3C908|A0A0K3C908_RHOTO	103.82	63	45	45	Carbamidomethylation; Acetylation (N-term); Deamidation (NQ); Oxidation (M)	2922000	3594500	4736700	7952200	7366700	10145000	459850	586220	841910	1718500	1916600	2519000	0.27:0.34:0.49:1.00:1.12:1.47	3798700	8491400	629330	2051400	0.31:1.00	70861	Heat shock protein 70 family OS=Rhodosporidium toruloides OX=5286 GN=FGENESH: predicted gene_2.162 PE=3 SV=1
235	229239	A0A0K3CNI4|A0A0K3CNI4_RHOTO	103.29	49	20	20	Deamidation (NQ); Oxidation (M); Carbamidomethylation	102850	206840	260360	391730	274510	455010	8924.7	72112	92355	144420	115610	171700	0.06:0.50:0.64:1.00:0.80:1.19	195620	382170	59030	145550	0.41:1.00	72355	BY PROTMAP: gi|472587499|gb|EMS24995.1| mitochondrial protein [Rhodosporidium toruloides NP11] gi|647398548|emb|CDR42565.1| RHTO0S07e01288g1_1 [Rhodosporidium toruloides] OS=Rhodosporidium toruloides OX=5286 GN=FGENESH: pre...
1440	231499	A0A0K3CQQ8|A0A0K3CQQ8_RHOTO	103.24	37	7	7	Carbamidomethylation; Deamidation (NQ); Oxidation (M)	132840	101350	175970	108780	49854	99177	126860	73509	148490	54356	27158	58625	2.33:1.35:2.73:1.00:0.50:1.08	157270	86653	130640	47429	2.75:1.00	28116	Alpha/Beta hydrolase fold OS=Rhodosporidium toruloides OX=5286 GN=FGENESH: predicted gene_15.184 PE=4 SV=1
938	229940	A0A2T0A892|A0A2T0A892_RHOTO	103.01	33	11	11	Deamidation (NQ); Carbamidomethylation	48554	88521	70275	213400	190730	234870	28440	49395	14826	109860	95890	118640	0.26:0.45:0.13:1.00:0.87:1.08	69817	213000	31366	108130	0.29:1.00	45244	Glycerol-3-phosphate dehydrogenase [NAD(+)] OS=Rhodosporidium toruloides OX=5286 GN=AAT19DRAFT_14576 PE=3 SV=1
340	229664	A0A0K3CGW5|A0A0K3CGW5_RHOTO	102.85	44	19	19	Carbamidomethylation; Oxidation (M)	754130	905830	1120600	694080	542460	569950	194390	459130	549780	189740	126810	167740	1.02:2.42:2.90:1.00:0.67:0.88	957870	605540	428840	164740	2.60:1.00	46492	ATP-dependent RNA helicase eIF4A OS=Rhodosporidium toruloides OX=5286 GN=FGENESH: predicted gene_4.63 PE=3 SV=1
301	229613	A0A0K3CFC3|A0A0K3CFC3_RHOTO	101.49	37	22	22	Oxidation (M); Carbamidomethylation; Deamidation (NQ)	115740	107370	132340	248010	198250	237710	28600	29607	47621	90968	81781	88503	0.31:0.33:0.52:1.00:0.90:0.97	122150	232960	35276	87084	0.41:1.00	60234	BY PROTMAP: gi|472583956|gb|EMS21572.1| DNA ligase [Rhodosporidium toruloides NP11] OS=Rhodosporidium toruloides OX=5286 GN=FGENESH: predicted gene_3.203 PE=4 SV=1
705	230287	A0A2T0ADC1|A0A2T0ADC1_RHOTO	100.8	8	6	6	Oxidation (M)	11996	11660	18098	72368	140190	164260	2241.8	5833.6	6160.1	32291	87256	102960	0.07:0.18:0.19:1.00:2.70:3.19	14487	125600	5314.3	74168	0.07:1.00	97052	DUF221-domain-containing protein OS=Rhodosporidium toruloides OX=5286 GN=AAT19DRAFT_13027 PE=3 SV=1
1078	230800	A0A2T0A692|A0A2T0A692_RHOTO	100.72	30	7	7	Deamidation (NQ)	45872	45151	65779	150770	116350	169590	40229	27955	37820	84983	79134	96600	0.47:0.33:0.45:1.00:0.93:1.14	52882	145570	35335	86906	0.41:1.00	37589	Sidoreflexin OS=Rhodosporidium toruloides OX=5286 GN=AAT19DRAFT_16278 PE=3 SV=1
879	230028	A0A0K3CCF3|A0A0K3CCF3_RHOTO	100.07	26	11	11	Carbamidomethylation; Deamidation (NQ); Oxidation (M)	18203	93333	100730	154940	139400	181330	6103.1	47480	53426	84722	85772	91878	0.07:0.56:0.63:1.00:1.01:1.08	82570	158560	43543	87457	0.50:1.00	58109	Importin subunit alpha OS=Rhodosporidium toruloides OX=5286 GN=FGENESH: predicted gene_4.230 PE=3 SV=1
745	229986	A0A2T0AFD2|A0A2T0AFD2_RHOTO	99.98	47	11	11	Carbamidomethylation; Deamidation (NQ); Acetylation (N-term); Oxidation (M)	43518	305720	400970	609190	448800	555960	9993.7	175590	221400	359280	296210	341950	0.03:0.49:0.62:1.00:0.82:0.95	275000	537980	155200	332480	0.47:1.00	24636	Ribosomal_L16 domain-containing protein (Fragment) OS=Rhodosporidium toruloides OX=5286 GN=AAT19DRAFT_12139 PE=3 SV=1
3244	232929	A0A2T0A126|A0A2T0A126_RHOTO	99.85	6	1	1	Carbamidomethylation	2294.3	4215.3	6797.1	49404	64745	115120	2294.3	4215.3	6797.1	49404	64745	115120	0.05:0.09:0.14:1.00:1.31:2.33	4435.6	76423	4435.6	76423	0.06:1.00	28123	RRM domain-containing protein OS=Rhodosporidium toruloides OX=5286 GN=AAT19DRAFT_9798 PE=4 SV=1
305	229771	A0A0K3CHG2|A0A0K3CHG2_RHOTO	99.29	50	18	18	Acetylation (N-term); Deamidation (NQ); Carbamidomethylation; Oxidation (M)	211940	271440	444310	410030	379970	555000	48514	107660	116870	167950	205490	293520	0.29:0.64:0.70:1.00:1.22:1.75	311200	449360	91167	222320	0.41:1.00	43942	BY PROTMAP: gi|472585842|gb|EMS23384.1| 3-ketoacyl-coA thiolase peroxisomal A [Rhodosporidium toruloides NP11] gi|647395764|emb|CDR37445.1| RHTO0S02e14972g1_1 [Rhodosporidium toruloides] OS=Rhodosporidium toruloides OX=5286...
116	229642	A0A2S9ZXQ0|A0A2S9ZXQ0_RHOTO	98.54	11	10	10	Oxidation (M)	11793	9080.7	12880	36674	54155	57771	7164	3987.6	8432.7	24628	37010	38611	0.29:0.16:0.34:1.00:1.50:1.57	12079	49533	6632.6	33416	0.20:1.00	171912	ABC transporter OS=Rhodosporidium toruloides OX=5286 GN=AAT19DRAFT_11266 PE=4 SV=1
1669	230462	A0A2T0AFX1|A0A2T0AFX1_RHOTO	98.45	23	6	6		62875	145630	172570	28145	20081	30191	59699	115040	133190	17641	11109	17905	3.38:6.52:7.55:1.00:0.63:1.02	128800	26520	102640	15933	6.44:1.00	37717	Epimerase domain-containing protein OS=Rhodosporidium toruloides OX=5286 GN=AAT19DRAFT_12315 PE=4 SV=1
718	229735	A0A0K3CT53|A0A0K3CT53_RHOTO	98.38	14	11	11	Carbamidomethylation; Acetylation (N-term); Deamidation (NQ); Oxidation (M)	7029.2	14333	19248	22229	23336	29238	4289.5	4951.4	6545.3	10516	12986	14889	0.41:0.47:0.62:1.00:1.23:1.42	15159	26008	5262.1	12797	0.41:1.00	111160	Vacuolar protein sorting-associated protein 35 OS=Rhodosporidium toruloides OX=5286 GN=FGENESH: predicted gene_13.82 PE=3 SV=1
1441	231480	A0A2T0AIT3|A0A2T0AIT3_RHOTO	97.64	75	8	8	Deamidation (NQ)	155840	139930	186930	265990	273600	377770	60124	117790	141280	204090	232090	337280	0.29:0.58:0.69:1.00:1.14:1.65	167330	305790	109690	257820	0.43:1.00	12432	Deleted entry OS=Rhodosporidium toruloides OX=5286 GN=AAT19DRAFT_8984 PE=4 SV=1
1503	230776	A0A061BLG3|A0A061BLG3_RHOTO	97.64	49	7	7	Carbamidomethylation; Oxidation (M)	85595	142640	162010	258500	250990	320700	24010	102170	106760	177650	169400	217390	0.14:0.58:0.60:1.00:0.95:1.22	131570	276730	79130	188150	0.42:1.00	17066	40S ribosomal protein S13 variant OS=Rhodosporidium toruloides OX=5286 GN=AAT19DRAFT_11141 PE=3 SV=1
131	229364	A0A0K3CIE5|A0A0K3CIE5_RHOTO	97.63	31	22	22	Oxidation (M); Carbamidomethylation; Deamidation (NQ)	50226	58904	64356	156530	148600	211700	3130.3	10365	7021.6	55753	67933	97031	0.06:0.19:0.13:1.00:1.22:1.74	59852	173040	7826.9	73572	0.11:1.00	113423	Mitochondrial protein Pet127-domain containing protein OS=Rhodosporidium toruloides OX=5286 GN=FGENESH: predicted gene_5.397 PE=4 SV=1
1041	230135	A0A0K3CDA0|A0A0K3CDA0_RHOTO	96.37	43	9	9	Carbamidomethylation; Acetylation (N-term); Oxidation (M)	313090	363400	439130	210820	149730	182510	175810	275590	337470	108060	91012	128520	1.63:2.55:3.12:1.00:0.84:1.19	375550	181630	262960	109200	2.41:1.00	30589	BY PROTMAP: gi|342319842|gb|EGU11788.1| Cyclopropane-fatty-acyl-phospholipid synthase [Rhodotorula glutinis ATCC 204091] OS=Rhodosporidium toruloides OX=5286 GN=FGENESH: predicted gene_4.199 PE=4 SV=1
1659	230801	A0A0K3CV95|A0A0K3CV95_RHOTO	95.68	24	5	5		7701.8	10133	13780	121830	92896	86381	979.28	6672.9	7803.6	105000	81158	75852	0.02:0.06:0.07:1.00:0.77:0.72	12174	100370	6787.8	87337	0.08:1.00	40173	BY PROTMAP: gi|472584952|gb|EMS22527.1| aspartyl-tRNA synthetase [Rhodosporidium toruloides NP11] gi|647400912|emb|CDR46767.1| RHTO0S13e01376g1_1 [Rhodosporidium toruloides] OS=Rhodosporidium toruloides OX=5286 GN=FGENESH: ...
2249	230885	A0A2T0A921|A0A2T0A921_RHOTO	95.19	11	3	3	Oxidation (M)	6058.9	4570.9	2035.6	28229	23394	33488	6058.9	4570.9	2035.6	28229	23394	33488	0.21:0.16:0.07:1.00:0.83:1.19	4352.4	28370	4352.4	28370	0.15:1.00	46183	Peptide hydrolase OS=Rhodosporidium toruloides OX=5286 GN=AAT19DRAFT_14865 PE=3 SV=1
151	229275	A0A2T0AE44|A0A2T0AE44_RHOTO	94.78	45	30	30	Carbamidomethylation; Deamidation (NQ); Oxidation (M)	213880	325020	438140	619890	490750	703580	39293	78808	97323	165570	161660	187450	0.24:0.48:0.59:1.00:0.98:1.13	337630	614750	73662	171560	0.43:1.00	81715	NADPH--cytochrome P450 reductase OS=Rhodosporidium toruloides OX=5286 GN=AAT19DRAFT_13286 PE=3 SV=1
1251	230301	A0A061BIG9|A0A061BIG9_RHOTO	94.6	47	9	9	Carbamidomethylation; Deamidation (NQ); Oxidation (M)	92076	168440	245720	445930	394270	475280	70371	122920	170090	293360	246330	327730	0.24:0.42:0.58:1.00:0.84:1.12	179890	439510	124440	289140	0.43:1.00	27140	60S ribosomal protein L2 OS=Rhodosporidium toruloides OX=5286 GN=FGENESH: predicted gene_1.22 PE=3 SV=1
2562	231470	A0A2T0AC31|A0A2T0AC31_RHOTO	93.94	37	6	6		32048	18648	27770	84173	61915	63290	17759	15163	17116	51527	42135	46356	0.34:0.29:0.33:1.00:0.82:0.90	26895	69793	16679	46673	0.36:1.00	17204	Cytochrome c oxidase subunit IV OS=Rhodosporidium toruloides OX=5286 GN=AAT19DRAFT_13628 PE=4 SV=1
1242	230454	A0A2T0A616|A0A2T0A616_RHOTO	93.84	23	7	7	Carbamidomethylation; Oxidation (M)	75768	49667	78740	129760	109700	106150	36106	31381	45010	96266	85227	86035	0.38:0.33:0.47:1.00:0.89:0.89	70188	119700	39629	89176	0.44:1.00	50717	G-protein alpha subunit-domain containing protein OS=Rhodosporidium toruloides OX=5286 GN=AAT19DRAFT_16215 PE=4 SV=1
1288	230459	A0A2T0A9N7|A0A2T0A9N7_RHOTO	93.25	17	6	6	Carbamidomethylation	293.61	14358	16072	40830	35398	45326	0	8543.9	9602	34511	26384	32931	0:0.25:0.28:1.00:0.76:0.95	14471	40518	9073	31276	0.29:1.00	49609	WD40-repeat-containing domain protein OS=Rhodosporidium toruloides OX=5286 GN=AAT19DRAFT_15090 PE=4 SV=1
257	229338	A0A2T0A6F3|A0A2T0A6F3_RHOTO	93	45	22	22	Carbamidomethylation; Deamidation (NQ); Acetylation (N-term); Oxidation (M)	363910	622080	753210	555160	462880	612220	173370	248060	335630	159150	70395	90146	1.09:1.56:2.11:1.00:0.44:0.57	593280	547650	252350	106560	2.37:1.00	67057	Asparagine synthase OS=Rhodosporidium toruloides OX=5286 GN=AAT19DRAFT_15137 PE=4 SV=1
2980	231793	A0A061BLP8|A0A061BLP8_RHOTO	92.88	26	4	4	Carbamidomethylation	19573	17337	14019	202010	138290	200720	16260	15480	10966	200460	137310	200130	0.08:0.08:0.05:1.00:0.68:1.00	20426	180340	17685	179300	0.10:1.00	21112	Cell division control protein 42 homolog OS=Rhodosporidium toruloides OX=5286 GN=FGENESH: predicted gene_7.353 PE=3 SV=1
2150	231505	A0A0K3CJQ8|A0A0K3CJQ8_RHOTO	92.6	27	5	5	Oxidation (M)	8194.3	10548	16235	44356	35286	48456	4217.7	7368.6	10022	38859	33087	45720	0.11:0.19:0.26:1.00:0.85:1.18	12053	42699	7597	39222	0.19:1.00	31243	Acyl-CoA N-acyltransferase OS=Rhodosporidium toruloides OX=5286 GN=FGENESH: predicted gene_8.471 PE=4 SV=1
2235	231874	A0A0K3C6I0|A0A0K3C6I0_RHOTO	91.43	32	7	7		13595	28944	34043	66889	61888	73194	3940.9	17939	24805	47423	45148	45074	0.08:0.38:0.52:1.00:0.95:0.95	27603	67324	17636	45882	0.38:1.00	35829	Thioredoxin-like_fold domain-containing protein OS=Rhodosporidium toruloides OX=5286 GN=FGENESH: predicted gene_1.324 PE=4 SV=1
903	229597	A0A2T0A444|A0A2T0A444_RHOTO	91.28	41	15	15	Carbamidomethylation; Oxidation (M)	46644	76601	86482	189910	189850	207200	20725	36440	41217	77499	74283	79196	0.27:0.47:0.53:1.00:0.96:1.02	74746	200950	34176	76993	0.44:1.00	53930	Peptidase M18 OS=Rhodosporidium toruloides OX=5286 GN=AAT19DRAFT_16705 PE=3 SV=1
1609	230956	A0A2T0AHK8|A0A2T0AHK8_RHOTO	89.91	72	9	9	Carbamidomethylation; Acetylation (N-term); Deamidation (NQ)	323050	90423	115950	137490	106610	135330	306330	40900	48139	61072	42967	65542	5.02:0.67:0.79:1.00:0.70:1.07	179990	126480	133000	56527	2.35:1.00	18219	Glutathione peroxidase OS=Rhodosporidium toruloides OX=5286 GN=AAT19DRAFT_8579 PE=3 SV=1
1747	231501	A0A0K3CM77|A0A0K3CM77_RHOTO	89.75	64	6	6	Acetylation (N-term); Deamidation (NQ); Oxidation (M); Carbamidomethylation	44204	81907	94013	252390	156020	172960	36459	69597	81253	190370	114840	131140	0.19:0.37:0.43:1.00:0.60:0.69	74745	193790	62437	145450	0.43:1.00	13692	BY PROTMAP: gi|647399595|emb|CDR44484.1| RHTO0S09e04808g1_1 [Rhodosporidium toruloides] OS=Rhodosporidium toruloides OX=5286 GN=FGENESH: predicted gene_11.149 PE=3 SV=1
3676	232059	A0A2T0A191|A0A2T0A191_RHOTO	89.55	15	4	4		3918.9	1719.5	7464.5	49189	49204	52687	1380.1	290.88	2642.9	42572	43330	45932	0.03:0.02:0.06:1.00:1.02:1.08	4521	50360	1591.3	43945	0.04:1.00	25953	TspO/MBR family-domain containing protein OS=Rhodosporidium toruloides OX=5286 GN=AAT19DRAFT_9868 PE=3 SV=1
605	229990	A0A2T0AFE1|A0A2T0AFE1_RHOTO	88.64	39	14	14	Carbamidomethylation; Deamidation (NQ); Oxidation (M)	221930	365890	449890	241310	174730	240130	112920	254190	297650	91638	81568	113780	1.23:2.77:3.25:1.00:0.89:1.24	357540	220420	221590	95661	2.32:1.00	53327	Hydroxymethylglutaryl-CoA synthase OS=Rhodosporidium toruloides OX=5286 GN=AAT19DRAFT_12122 PE=3 SV=1
394	229958	A0A2T0AFK2|A0A2T0AFK2_RHOTO	88.2	47	11	11	Deamidation (NQ); Oxidation (M)	775570	1212500	1422100	835010	551390	848140	531910	692310	897620	384320	202530	331260	1.38:1.80:2.34:1.00:0.53:0.86	1145300	745810	707280	306040	2.31:1.00	33529	60S acidic ribosomal protein P0 OS=Rhodosporidium toruloides OX=5286 GN=AAT19DRAFT_12193 PE=3 SV=1
486	229785	A0A0K3CLE4|A0A0K3CLE4_RHOTO	88.16	37	13	13	Oxidation (M)	67549	147870	173770	152800	119120	172440	6988.7	46323	45792	52028	74583	102380	0.13:0.89:0.88:1.00:1.43:1.97	135010	150740	35681	76330	0.47:1.00	44719	ATP-dependent RNA helicase FAL1 OS=Rhodosporidium toruloides OX=5286 GN=FGENESH: predicted gene_7.272 PE=3 SV=1
639	229709	A0A2S9ZY25|A0A2S9ZY25_RHOTO	88.12	25	12	12	Carbamidomethylation; Oxidation (M)	74497	106590	111080	81586	64739	64263	43061	61629	73668	32092	9309.6	14107	1.34:1.92:2.30:1.00:0.29:0.44	97836	70196	59453	18503	3.21:1.00	58943	P-loop containing nucleoside triphosphate hydrolase protein OS=Rhodosporidium toruloides OX=5286 GN=AAT19DRAFT_10822 PE=3 SV=1
1132	230279	A0A0K3CAQ1|A0A0K3CAQ1_RHOTO	87.8	20	12	12	Carbamidomethylation; Oxidation (M)	29056	32106	30722	86307	95328	116080	584.91	14774	14031	39568	43538	63776	0.02:0.37:0.35:1.00:1.10:1.61	35012	100530	11852	48961	0.24:1.00	85675	BY PROTMAP: gi|472585001|gb|EMS22576.1| Heterokaryon incompatibility Het-C family protein [Rhodosporidium toruloides NP11] gi|647400862|emb|CDR46688.1| RHTO0S13e00210g1_1 [Rhodosporidium toruloides] OS=Rhodosporidium torulo...
1025	230667	A0A2T0AG96|A0A2T0AG96_RHOTO	87.6	16	9	9	Oxidation (M); Carbamidomethylation	27070	21824	40702	69506	63642	87447	12703	6180.3	18222	49188	51368	71737	0.26:0.13:0.37:1.00:1.04:1.46	32466	73532	13965	57431	0.24:1.00	102174	Peptide hydrolase OS=Rhodosporidium toruloides OX=5286 GN=AAT19DRAFT_12450 PE=3 SV=1
1922	231286	A0A2T0A6M2|A0A2T0A6M2_RHOTO	87.29	22	6	6	Carbamidomethylation; Oxidation (M)	10532	9802	10059	54888	49588	68913	779.31	2816.2	3446.4	43358	44353	62267	0.02:0.06:0.08:1.00:1.02:1.44	10739	59752	2955.4	49993	0.06:1.00	44670	tRNA N6-adenosine threonylcarbamoyltransferase mitochondrial OS=Rhodosporidium toruloides OX=5286 GN=AAT19DRAFT_15241 PE=3 SV=1
123	229458	A0A2T0A261|A0A2T0A261_RHOTO	87.16	20	20	20	Carbamidomethylation; Oxidation (M)	32206	43387	47373	61997	67868	85315	3514.1	8531.8	11358	25029	29259	37157	0.14:0.34:0.45:1.00:1.17:1.48	44333	72059	8547.4	30714	0.28:1.00	160958	Cohesin-associated protein Pds5 OS=Rhodosporidium toruloides OX=5286 GN=AAT19DRAFT_9437 PE=4 SV=1
772	230345	A0A0K3C9D8|A0A0K3C9D8_RHOTO	86.9	26	9	9	Acetylation (N-term); Deamidation (NQ)	35737	57016	74796	103970	102000	136300	11496	41638	49933	65462	67837	103310	0.18:0.64:0.76:1.00:1.04:1.58	56312	115140	34356	78869	0.44:1.00	42602	FK506-binding protein OS=Rhodosporidium toruloides OX=5286 GN=FGENESH: predicted gene_3.656 PE=3 SV=1
1321	230519	A0A0K3CSP6|A0A0K3CSP6_RHOTO	86.66	27	9	9	Carbamidomethylation; Oxidation (M); Acetylation (N-term)	141250	302590	361240	152110	96399	142660	81001	221180	272500	101200	61070	88391	0.80:2.19:2.69:1.00:0.60:0.87	269940	131910	191560	83553	2.29:1.00	39753	Glutamine synthetase OS=Rhodosporidium toruloides OX=5286 GN=FGENESH: predicted gene_18.67 PE=3 SV=1
411	229328	A0A2T0A3S4|A0A2T0A3S4_RHOTO	86.35	35	17	17	Carbamidomethylation; Oxidation (M); Deamidation (NQ)	136190	218060	259330	116500	106950	139830	68168	58256	80429	38371	23818	28175	1.78:1.52:2.10:1.00:0.62:0.73	207650	123450	68951	30121	2.29:1.00	82589	Multifunctional tryptophan biosynthesis protein OS=Rhodosporidium toruloides OX=5286 GN=AAT19DRAFT_16564 PE=3 SV=1
118	229697	A0A2S9ZXD9|A0A2S9ZXD9_RHOTO	86.12	84	28	28	Oxidation (M); Carbamidomethylation; Deamidation (NQ); Acetylation (N-term)	1659300	2575800	3097700	4701100	3399700	4893700	144850	984480	1098500	1750500	1261500	2081600	0.08:0.56:0.63:1.00:0.72:1.19	2480000	4338400	758570	1697900	0.45:1.00	35574	Malate dehydrogenase OS=Rhodosporidium toruloides OX=5286 GN=AAT19DRAFT_11178 PE=3 SV=1
101	229461	A0A0K3C6C1|A0A0K3C6C1_RHOTO	86.03	21	19	19	Oxidation (M); Deamidation (NQ)	14605	30797	36024	60247	56573	76132	1617.5	6527.7	8500.1	20599	26219	39371	0.08:0.32:0.41:1.00:1.27:1.91	30743	64607	6422.4	28730	0.22:1.00	134815	BY PROTMAP: gi|472580707|gb|EMS18485.1| Pol II transcription elongation factor [Rhodosporidium toruloides NP11] gi|647402933|emb|CDR49121.1| RHTO0S23e01068g1_1 [Rhodosporidium toruloides] OS=Rhodosporidium toruloides OX=528...
835	229826	A0A2T0AC69|A0A2T0AC69_RHOTO	86.03	55	15	15	Carbamidomethylation; Oxidation (M)	90199	254680	335500	367990	319030	398740	19590	95317	132090	174000	158640	231810	0.11:0.55:0.76:1.00:0.91:1.33	226790	362870	82333	188150	0.44:1.00	36220	Quinone oxidoreductase OS=Rhodosporidium toruloides OX=5286 GN=AAT19DRAFT_13657 PE=4 SV=1
41	229217	A0A0K3CKS4|A0A0K3CKS4_RHOTO	86	52	28	28	Carbamidomethylation; Deamidation (NQ); Acetylation (N-term); Oxidation (M)	888790	2274200	2908200	2673200	2586600	3285400	72640	598270	910020	1159500	1145100	1307800	0.06:0.52:0.78:1.00:0.99:1.13	2245100	2854500	595340	1204100	0.49:1.00	68560	BY PROTMAP: gi|472582959|gb|EMS20621.1| heat shock 70kDa protein 1/8 [Rhodosporidium toruloides NP11] gi|647396705|emb|CDR39145.1| RHTO0S04e02278g1_1 [Rhodosporidium toruloides] OS=Rhodosporidium toruloides OX=5286 GN=FGENE...
1976	231332	A0A0K3CLN8|A0A0K3CLN8_RHOTO	85.97	29	7	7	Deamidation (NQ)	76795	82238	112630	36139	39237	60711	62875	58753	84660	21699	25441	43158	2.90:2.71:3.90:1.00:1.17:1.99	91424	45362	68763	30100	2.28:1.00	29541	BY PROTMAP: gi|472582411|gb|EMS20097.1| transformer-SR ribonucleoprotein [Rhodosporidium toruloides NP11] gi|647402461|emb|CDR48717.1| RHTO0S19e03136g1_1 [Rhodosporidium toruloides] OS=Rhodosporidium toruloides OX=5286 GN=F...
2028	231801	A0A0K3CJG1|A0A0K3CJG1_RHOTO	85.96	21	3	3	Carbamidomethylation; Oxidation (M)	61347	33651	54924	247650	135790	121620	59731	26927	52879	188310	73116	57345	0.32:0.14:0.28:1.00:0.39:0.30	51420	168350	47958	106260	0.45:1.00	21621	BY PROTMAP: gi|472585297|gb|EMS22851.1| Rho GTPase [Rhodosporidium toruloides NP11] gi|647399593|emb|CDR44480.1| RHTO0S09e04764g1_1 [Rhodosporidium toruloides] OS=Rhodosporidium toruloides OX=5286 GN=FGENESH: predicted gene...
117	230014	A0A2T0A192|A0A2T0A192_RHOTO	85.91	39	16	16	Deamidation (NQ); Oxidation (M); Acetylation (N-term)	938110	803540	1145200	2430300	1991700	2355400	404080	386450	521690	972960	920360	1103600	0.42:0.40:0.54:1.00:0.95:1.13	991780	2275600	437410	998990	0.44:1.00	36036	Alternative oxidase (Fragment) OS=Rhodosporidium toruloides OX=5286 GN=AAT19DRAFT_9885 PE=3 SV=1
1107	230400	A0A2T0AAL0|A0A2T0AAL0_RHOTO	85.9	19	9	9	Oxidation (M)	12734	13733	24203	70159	72772	87118	5443.4	7544.4	9832	53184	55960	61289	0.10:0.14:0.18:1.00:1.05:1.15	17640	76683	7866.6	56811	0.14:1.00	67734	ABC1 domain-containing protein OS=Rhodosporidium toruloides OX=5286 GN=AAT19DRAFT_14063 PE=3 SV=1
100	229214	A0A0K3CKY5|A0A0K3CKY5_RHOTO	84.8	54	23	23	Carbamidomethylation; Deamidation (NQ); Acetylation (N-term); Oxidation (M)	588320	812860	971150	1970900	1401400	1881900	102970	345970	424550	858450	461190	663760	0.12:0.40:0.49:1.00:0.54:0.77	834130	1751400	302520	661140	0.46:1.00	51825	Glycine hydroxymethyltransferase OS=Rhodosporidium toruloides OX=5286 GN=FGENESH: predicted gene_10.321 PE=3 SV=1
178	229485	A0A2T0AE20|A0A2T0AE20_RHOTO	84.35	21	22	22	Carbamidomethylation; Deamidation (NQ); Oxidation (M)	51583	59435	77403	97008	109090	118510	8890	23031	32540	41857	50934	53228	0.21:0.55:0.78:1.00:1.22:1.27	68286	109670	21487	48673	0.44:1.00	151656	Putative metal resistance protein ycf1 OS=Rhodosporidium toruloides OX=5286 GN=AAT19DRAFT_13264 PE=4 SV=1
2559	231692	A0A061AUM6|A0A061AUM6_RHOTO	84.05	14	2	2		4298.8	90013	132920	200320	133790	179810	4298.8	90013	132920	200320	133790	179810	0.02:0.45:0.66:1.00:0.67:0.90	75745	171310	75745	171310	0.44:1.00	15889	40S ribosomal protein S23 OS=Rhodosporidium toruloides OX=5286 GN=AAT19DRAFT_11915 PE=3 SV=1
901	230374	A0A0K3CT05|A0A0K3CT05_RHOTO	83.75	25	5	5	Carbamidomethylation; Oxidation (M)	54445	104120	135270	206630	179260	220060	43633	90444	110550	177750	168940	205690	0.25:0.51:0.62:1.00:0.95:1.16	97944	212300	81543	184130	0.44:1.00	29821	BY PROTMAP: gi|647402115|emb|CDR48423.1| RHTO0S17e03268g1_1 [Rhodosporidium toruloides] OS=Rhodosporidium toruloides OX=5286 GN=FGENESH: predicted gene_13.17 PE=3 SV=1
1674	230556	A0A2T0A757|A0A2T0A757_RHOTO	82.96	30	10	10	Deamidation (NQ); Oxidation (M)	81714	43701	63413	94234	90657	99794	38824	16686	23580	49691	58411	69745	0.78:0.34:0.47:1.00:1.18:1.40	68738	94895	26796	59282	0.45:1.00	43905	Phosphoserine transaminase OS=Rhodosporidium toruloides OX=5286 GN=AAT19DRAFT_15404 PE=3 SV=1
1858	231508	A0A0K3CR35|A0A0K3CR35_RHOTO	82.6	28	3	3		12909	14106	18333	25631	31280	44866	12909	14106	18333	25631	31280	44866	0.50:0.55:0.72:1.00:1.22:1.75	15116	33926	15116	33926	0.45:1.00	19558	50S ribosomal protein L13 OS=Rhodosporidium toruloides OX=5286 GN=FGENESH: predicted gene_17.177 PE=3 SV=1
1619	231010	A0A2T0A144|A0A2T0A144_RHOTO	81.73	2	1	1		0	846.15	784.32	4107.5	4871.6	6001	0	846.15	784.32	4107.5	4871.6	6001	0:0.21:0.19:1.00:1.19:1.46	815.24	4993.4	815.24	4993.4	0.16:1.00	141126	RPAP1_C domain-containing protein OS=Rhodosporidium toruloides OX=5286 GN=AAT19DRAFT_9818 PE=4 SV=1
1468	230477	A0A0K3CED4|A0A0K3CED4_RHOTO	81.53	11	6	6	Carbamidomethylation	2740.7	5450.8	5538.4	21433	31367	38697	1943.1	3496.6	4277.3	18659	26929	31429	0.10:0.19:0.23:1.00:1.44:1.68	5469.8	30499	3939.1	25672	0.15:1.00	79885	Nuclear protein localization protein 4 OS=Rhodosporidium toruloides OX=5286 GN=FGENESH: predicted gene_5.333 PE=3 SV=1
125	229240	A0A2T0A4L1|A0A2T0A4L1_RHOTO	81.26	38	18	18	Acetylation (N-term); Deamidation (NQ); Oxidation (M); Carbamidomethylation	226100	214420	290710	370540	284610	323240	42991	66463	89322	165680	129550	147700	0.26:0.40:0.54:1.00:0.78:0.89	251310	330480	70271	147640	0.48:1.00	66324	TPR-like protein OS=Rhodosporidium toruloides OX=5286 GN=AAT19DRAFT_16857 PE=4 SV=1
293	229605	A0A2T0AFA6|A0A2T0AFA6_RHOTO	80.96	45	19	19	Carbamidomethylation; Deamidation (NQ); Oxidation (M)	58180	106410	145740	268130	192870	240080	21618	46095	68577	104140	91172	107900	0.21:0.44:0.66:1.00:0.88:1.04	108650	240560	45430	101070	0.45:1.00	56301	Cytosol aminopeptidase family catalytic domain-domain containing protein OS=Rhodosporidium toruloides OX=5286 GN=AAT19DRAFT_12096 PE=3 SV=1
831	230334	A0A2S9ZW87|A0A2S9ZW87_RHOTO	80.81	46	16	16	Deamidation (NQ); Carbamidomethylation; Oxidation (M)	67320	126640	122630	240020	156770	229070	18208	71529	60159	105370	84616	143230	0.17:0.68:0.57:1.00:0.80:1.36	107240	210190	51046	111070	0.46:1.00	42285	Glyceraldehyde-3-phosphate dehydrogenase (phosphorylating) OS=Rhodosporidium toruloides OX=5286 GN=AAT19DRAFT_11679 PE=3 SV=1
2099	232008	A0A2T0A1Y6|A0A2T0A1Y6_RHOTO	79.56	33	6	6	Carbamidomethylation; Acetylation (N-term); Deamidation (NQ); Oxidation (M)	84329	126760	180090	71092	55024	74619	73828	114490	168060	61386	44164	55857	1.20:1.87:2.74:1.00:0.72:0.91	130490	68206	118790	54692	2.17:1.00	17867	Eukaryotic translation initiation factor 4C OS=Rhodosporidium toruloides OX=5286 GN=AAT19DRAFT_9342 PE=3 SV=1
1444	231821	A0A0K3C6A7|A0A0K3C6A7_RHOTO	78.95	3	2	2		1253.6	5795.9	6746.3	10359	8306.6	11694	1253.6	5795.9	6746.3	10359	8306.6	11694	0.12:0.56:0.65:1.00:0.80:1.13	4598.6	10120	4598.6	10120	0.45:1.00	127649	Atypical/TAF1 protein kinase OS=Rhodosporidium toruloides OX=5286 GN=FGENESH: predicted gene_1.38 PE=4 SV=1
686	229363	A0A0K3CCC1|A0A0K3CCC1_RHOTO	78.94	33	14	14	Carbamidomethylation; Oxidation (M)	103060	110240	140630	53693	58658	69400	25663	61163	75111	23062	21191	29337	1.11:2.65:3.26:1.00:0.92:1.27	129640	61183	64326	24530	2.62:1.00	62932	Aspartate kinase OS=Rhodosporidium toruloides OX=5286 GN=FGENESH: predicted gene_6.162 PE=4 SV=1
568	229933	A0A0K3CQJ0|A0A0K3CQJ0_RHOTO	78.76	42	13	13	Carbamidomethylation; Oxidation (M); Deamidation (NQ)	75326	186030	197890	135180	55691	83361	33072	66003	88567	74065	4160.7	7130.9	0.45:0.89:1.20:1.00:0.06:0.10	170550	95120	69045	29022	2.38:1.00	40554	BY PROTMAP: gi|472584915|gb|EMS22490.1| HAD-superfamily hydrolase subfamily IIB [Rhodosporidium toruloides NP11] gi|647400949|emb|CDR46822.1| RHTO0S13e02256g1_1 [Rhodosporidium toruloides] OS=Rhodosporidium toruloides OX=5...
604	230335	A0A2T0ADX7|A0A2T0ADX7_RHOTO	78.38	49	15	15	Acetylation (N-term); Deamidation (NQ); Carbamidomethylation; Oxidation (M)	424420	410810	637270	459170	339440	525430	289260	198730	365880	160470	102990	125760	1.80:1.24:2.28:1.00:0.64:0.78	522220	445030	294420	132390	2.22:1.00	23828	40S ribosomal protein S17 OS=Rhodosporidium toruloides OX=5286 GN=AAT19DRAFT_13224 PE=3 SV=1
2385	230970	A0A0K3CSD2|A0A0K3CSD2_RHOTO	78.06	52	7	7		23551	29471	37753	84415	46992	62722	11834	24353	30816	62431	35763	48534	0.19:0.39:0.49:1.00:0.57:0.78	30482	64710	22334	48910	0.46:1.00	16046	BY PROTMAP: gi|472584458|gb|EMS22052.1| mitochondrial ribosomal protein subunit L51 [Rhodosporidium toruloides NP11] gi|647395203|emb|CDR36450.1| RHTO0S02e02300g1_1 [Rhodosporidium toruloides] OS=Rhodosporidium toruloides O...
460	229645	A0A0K3CLC3|A0A0K3CLC3_RHOTO	77.92	20	13	13	Deamidation (NQ); Oxidation (M)	49481	60454	81326	34852	26139	51088	35433	35078	50181	18675	14439	22041	1.90:1.88:2.69:1.00:0.77:1.18	64937	38537	40231	18385	2.19:1.00	122442	BY PROTMAP: gi|342320484|gb|EGU12424.1| Cyclin-dependent protein kinase inhibitor [Rhodotorula glutinis ATCC 204091] OS=Rhodosporidium toruloides OX=5286 GN=FGENESH: predicted gene_7.247 PE=4 SV=1
1319	230551	A0A0K3CAI2|A0A0K3CAI2_RHOTO	76.83	41	7	7	Carbamidomethylation; Deamidation (NQ)	40494	91979	115650	173440	187310	237670	27638	68674	81337	118460	115840	152100	0.23:0.58:0.69:1.00:0.98:1.28	86280	199470	61220	128800	0.48:1.00	36940	Adenosine kinase OS=Rhodosporidium toruloides OX=5286 GN=FGENESH: predicted gene_1.17 PE=3 SV=1
2856	231662	A0A2T0A7X4|A0A2T0A7X4_RHOTO	76.68	59	6	6	Carbamidomethylation; Acetylation (N-term); Oxidation (M)	62531	154840	179380	78506	57083	70823	57130	145450	166510	69679	40972	59179	0.82:2.09:2.39:1.00:0.59:0.85	134470	69332	123030	56610	2.17:1.00	13899	Complex III subunit 7 OS=Rhodosporidium toruloides OX=5286 GN=AAT19DRAFT_15681 PE=3 SV=1
2015	230920	A0A2T0AA76|A0A2T0AA76_RHOTO	76.37	31	6	6	Carbamidomethylation; Oxidation (M)	20178	22453	26665	57730	57182	69447	14996	14634	18577	48668	52410	61890	0.31:0.30:0.38:1.00:1.08:1.27	24521	61453	17492	54323	0.32:1.00	32106	Phenazine biosynthesis-like protein OS=Rhodosporidium toruloides OX=5286 GN=AAT19DRAFT_13933 PE=4 SV=1
2564	231900	A0A0K3CB33|A0A0K3CB33_RHOTO	75.95	23	3	3	Oxidation (M)	9084.1	6629	16017	40500	36841	42637	9084.1	6629	16017	40500	36841	42637	0.22:0.16:0.40:1.00:0.91:1.05	11799	39993	11799	39993	0.30:1.00	26305	BY PROTMAP: gi|472586939|gb|EMS24438.1| acetylserotonin o-methyltransferase-like protein [Rhodosporidium toruloides NP11] gi|647394881|emb|CDR36115.1| RHTO0S01e14532g1_1 [Rhodosporidium toruloides] OS=Rhodosporidium toruloi...
537	230432	A0A0K3CJ73|A0A0K3CJ73_RHOTO	75.06	31	10	10	Deamidation (NQ); Oxidation (M)	97720	124460	156360	199440	202050	258960	23049	62074	68899	79452	108980	143310	0.29:0.78:0.87:1.00:1.37:1.80	128210	221640	51341	110580	0.46:1.00	59531	Mitochondrial import inner membrane translocase subunit TIM50 OS=Rhodosporidium toruloides OX=5286 GN=FGENESH: predicted gene_8.261 PE=3 SV=1
468	229680	A0A2T0AJC8|A0A2T0AJC8_RHOTO	73.26	43	18	18	Deamidation (NQ); Oxidation (M); Carbamidomethylation	112830	166960	207920	249570	217290	310120	15039	73558	88055	101430	107220	168010	0.15:0.73:0.87:1.00:1.06:1.66	167370	260980	60657	125550	0.48:1.00	65297	Asparagine--tRNA ligase OS=Rhodosporidium toruloides OX=5286 GN=AAT19DRAFT_9167 PE=4 SV=1
1031	231828	A0A061BI04|A0A061BI04_RHOTO	72.63	52	9	9	Oxidation (M); Deamidation (NQ)	198950	289110	445030	394640	204810	311720	113700	139580	268750	173620	35997	36102	0.65:0.80:1.55:1.00:0.21:0.21	321630	309270	174220	84062	2.07:1.00	14693	60S ribosomal protein L32 OS=Rhodosporidium toruloides OX=5286 GN=FGENESH: predicted gene_2.701 PE=3 SV=1
2493	231640	A0A2T0A946|A0A2T0A946_RHOTO	71.8	23	4	4	Oxidation (M)	202030	149760	208130	535870	395120	426410	143640	145660	201900	441950	274080	322620	0.33:0.33:0.46:1.00:0.62:0.73	187930	452470	163730	346210	0.47:1.00	21172	NAD(P)H:quinone oxidoreductase type IV (Fragment) OS=Rhodosporidium toruloides OX=5286 GN=AAT19DRAFT_14898 PE=3 SV=1
1872	231818	A0A2T0A6T5|A0A2T0A6T5_RHOTO	70.92	40	5	5	Oxidation (M)	20060	27340	38227	60279	47100	59462	15597	22958	28973	48147	40707	53216	0.32:0.48:0.60:1.00:0.85:1.11	28542	55614	22510	47357	0.48:1.00	18193	Cytochrome c oxidase assembly factor 3 OS=Rhodosporidium toruloides OX=5286 GN=AAT19DRAFT_15286 PE=3 SV=1
856	229853	A0A0K3CAT7|A0A0K3CAT7_RHOTO	70.75	35	14	14	Acetylation (N-term); Oxidation (M)	51635	55389	70500	113170	73379	106540	10667	18926	28013	75268	40893	63193	0.14:0.25:0.37:1.00:0.54:0.84	64388	98825	22317	59785	0.37:1.00	48422	BY PROTMAP: gi|472586028|gb|EMS23570.1| septin AspB [Rhodosporidium toruloides NP11] gi|647395569|emb|CDR37087.1| RHTO0S02e10594g1_1 [Rhodosporidium toruloides] OS=Rhodosporidium toruloides OX=5286 GN=FGENESH: predicted gen...
1203	230835	A0A2T0AG24|A0A2T0AG24_RHOTO	70.3	42	7	7	Carbamidomethylation; Oxidation (M)	117890	136730	148910	121890	59888	111810	112580	94584	124850	85954	29448	42979	1.31:1.10:1.45:1.00:0.34:0.50	145000	99126	110670	52794	2.10:1.00	25030	Class I glutamine amidotransferase-like protein OS=Rhodosporidium toruloides OX=5286 GN=AAT19DRAFT_12381 PE=4 SV=1
2351	233164	A0A0K3C563|A0A0K3C563_RHOTO	70.09	21	2	2		4065.9	19812	12899	53333	43018	52425	4065.9	19812	12899	53333	43018	52425	0.08:0.37:0.24:1.00:0.81:0.98	12259	49592	12259	49592	0.25:1.00	18151	ATP synthase subunit g mitochondrial OS=Rhodosporidium toruloides OX=5286 GN=FGENESH: predicted gene_1.635 PE=3 SV=1
1910	232252	A0A2T0A0D0|A0A2T0A0D0_RHOTO	69.75	46	7	7	Deamidation (NQ); Oxidation (M)	222890	180520	290460	118000	92190	142430	206200	150840	249100	97571	75428	117070	2.11:1.55:2.55:1.00:0.77:1.20	231410	117540	202050	96689	2.09:1.00	17437	HIG1 domain-containing protein OS=Rhodosporidium toruloides OX=5286 GN=AAT19DRAFT_10312 PE=4 SV=1
2768	231918	A0A0K3CCD1|A0A0K3CCD1_RHOTO	69.27	17	4	4		8101.7	39444	33281	244980	235230	278970	6738.7	39246	33026	244700	233170	278530	0.03:0.16:0.13:1.00:0.95:1.14	39480	253330	38874	252410	0.15:1.00	37191	BY PROTMAP: gi|472583653|gb|EMS21277.1| bax inhibitor family protein [Rhodosporidium toruloides NP11] gi|647403304|emb|CDR49446.1| RHTO0S26e01948g1_1 [Rhodosporidium toruloides] OS=Rhodosporidium toruloides OX=5286 GN=FGENE...
860	230237	A0A0K3CDQ3|A0A0K3CDQ3_RHOTO	69.03	34	10	10	Oxidation (M); Carbamidomethylation	19898	58275	56640	50614	37184	57677	14310	40127	41609	17523	11003	17629	0.82:2.29:2.37:1.00:0.63:1.01	53001	50462	35419	16153	2.19:1.00	51200	BY PROTMAP: gi|472587604|gb|EMS25100.1| mRNA processing-related protein [Rhodosporidium toruloides NP11] gi|647398653|emb|CDR42756.1| RHTO0S07e03796g1_1 [Rhodosporidium toruloides] OS=Rhodosporidium toruloides OX=5286 GN=FG...
708	229833	A0A0K3CFP3|A0A0K3CFP3_RHOTO	69.03	46	15	15	Oxidation (M)	52120	75226	84286	149690	130330	148750	27430	30079	31265	44270	65997	74467	0.62:0.68:0.71:1.00:1.49:1.68	73587	150860	29833	61578	0.48:1.00	46110	BY PROTMAP: gi|472585185|gb|EMS22751.1| BAR adaptor protein [Rhodosporidium toruloides NP11] gi|647400049|emb|CDR45154.1| RHTO0S10e05644g1_1 [Rhodosporidium toruloides] OS=Rhodosporidium toruloides OX=5286 GN=FGENESH: predi...
2770	231420	A0A2S9ZWF9|A0A2S9ZWF9_RHOTO	68.78	7	2	2	Carbamidomethylation	11803	12184	18759	33066	23854	31895	11803	12184	18759	33066	23854	31895	0.36:0.37:0.57:1.00:0.72:0.96	14248	29605	14248	29605	0.48:1.00	31754	Lysozyme OS=Rhodosporidium toruloides OX=5286 GN=AAT19DRAFT_11753 PE=3 SV=1
355	229751	A0A2T0AD12|A0A2T0AD12_RHOTO	68.45	40	22	22	Carbamidomethylation; Oxidation (M); Acetylation (N-term); Deamidation (NQ)	1116800	1092600	1298800	853410	640490	720590	449830	470290	581480	285120	210360	228590	1.58:1.65:2.04:1.00:0.74:0.80	1184400	738550	500530	241360	2.07:1.00	48469	Adenosylhomocysteinase OS=Rhodosporidium toruloides OX=5286 GN=AAT19DRAFT_12912 PE=3 SV=1
196	229487	A0A2S9ZZW6|A0A2S9ZZW6_RHOTO	68.33	19	17	17	Oxidation (M); Carbamidomethylation	32092	44484	37943	59270	55606	86145	3169.8	8855	8563.5	27102	26690	45062	0.12:0.33:0.32:1.00:0.98:1.66	39595	67238	8284.8	32951	0.25:1.00	150743	Nucleoporin-domain-containing protein OS=Rhodosporidium toruloides OX=5286 GN=AAT19DRAFT_10139 PE=3 SV=1
526	229742	A0A2T0AHQ8|A0A2T0AHQ8_RHOTO	67.99	31	12	12	Oxidation (M); Carbamidomethylation	86341	214080	264730	83645	88147	102670	45455	141180	152290	38541	54365	70966	1.18:3.66:3.95:1.00:1.41:1.84	192230	95527	112970	54624	2.07:1.00	46542	Mannose-6-phosphate isomerase OS=Rhodosporidium toruloides OX=5286 GN=AAT19DRAFT_8607 PE=3 SV=1
1455	230404	A0A0K3CFD0|A0A0K3CFD0_RHOTO	67.76	9	3	3	Carbamidomethylation; Oxidation (M)	1839.1	3903.3	3342.3	42076	50701	55014	1662.5	3619.8	2034	39108	45762	51687	0.04:0.09:0.05:1.00:1.17:1.32	3666.5	49264	3077.1	45519	0.07:1.00	67139	Pyridoxal phosphate-dependent transferase OS=Rhodosporidium toruloides OX=5286 GN=FGENESH: predicted gene_8.130 PE=4 SV=1
2322	230420	A0A2T0A0I8|A0A2T0A0I8_RHOTO	67.46	25	6	6	Oxidation (M)	23713	44184	47766	101950	60652	93080	17054	36926	36512	73882	44629	68067	0.23:0.50:0.49:1.00:0.60:0.92	38554	85227	30164	62193	0.49:1.00	31664	TENA_THI-4 domain-containing protein OS=Rhodosporidium toruloides OX=5286 GN=AAT19DRAFT_10396 PE=4 SV=1
2136	231963	A0A0K3CR01|A0A0K3CR01_RHOTO	66.97	34	4	4	Acetylation (N-term)	2905.5	16939	17569	53943	35258	34696	2465	14830	15726	50348	33382	31883	0.05:0.29:0.31:1.00:0.66:0.63	13940	41299	12476	38538	0.32:1.00	19493	BY PROTMAP: gi|342321093|gb|EGU13030.1| Proteophosphoglycan ppg4 [Rhodotorula glutinis ATCC 204091] OS=Rhodosporidium toruloides OX=5286 GN=FGENESH: predicted gene_15.32 PE=3 SV=1
2290	231356	A0A2S9ZZF8|A0A2S9ZZF8_RHOTO	66.41	16	3	3		15392	21948	23218	40956	41735	41388	15392	21948	23218	40956	41735	41388	0.38:0.54:0.57:1.00:1.02:1.01	20533	43150	20533	43150	0.48:1.00	29500	Pyridoxal 5'-phosphate synthase OS=Rhodosporidium toruloides OX=5286 GN=AAT19DRAFT_10680 PE=4 SV=1
1354	230043	A0A2T0AJH5|A0A2T0AJH5_RHOTO	66.01	17	4	4		6217.2	12074	9527.2	18602	16614	21616	1948.8	11551	8938.3	18232	16176	20235	0.11:0.63:0.49:1.00:0.89:1.11	9715.3	18944	7921.9	18215	0.43:1.00	47316	V-type proton ATPase subunit C OS=Rhodosporidium toruloides OX=5286 GN=AAT19DRAFT_9210 PE=3 SV=1
878	230091	A0A0K3CBX9|A0A0K3CBX9_RHOTO	64.85	30	9	9	Oxidation (M); Carbamidomethylation	49272	98890	125210	66663	53763	66941	26956	53821	70835	31164	18901	21046	0.86:1.73:2.27:1.00:0.61:0.68	96140	63449	51261	24024	2.13:1.00	39966	Peroxidase OS=Rhodosporidium toruloides OX=5286 GN=FGENESH: predicted gene_3.362 PE=3 SV=1
866	230190	A0A061AEQ7|A0A061AEQ7_RHOTO	64.19	57	12	12	Carbamidomethylation; Acetylation (N-term); Deamidation (NQ); Oxidation (M)	415780	566410	658700	845970	633000	866050	103870	273220	356350	521600	396930	564300	0.20:0.52:0.68:1.00:0.76:1.08	546960	781670	244480	494280	0.49:1.00	18043	40S ribosomal protein s18 OS=Rhodosporidium toruloides OX=5286 GN=FGENESH: predicted gene_2.380 PE=3 SV=1
133	229308	A0A0K3CNL8|A0A0K3CNL8_RHOTO	63.44	36	23	23	Oxidation (M); Carbamidomethylation; Deamidation (NQ)	165490	252900	255400	213400	193970	217300	66872	123780	100310	52317	41803	50446	1.28:2.37:1.92:1.00:0.80:0.96	233780	208940	96986	48188	2.01:1.00	92645	Glutamate--tRNA ligase OS=Rhodosporidium toruloides OX=5286 GN=FGENESH: predicted gene_13.274 PE=3 SV=1
310	229324	A0A2T0AIH5|A0A2T0AIH5_RHOTO	63.41	34	20	20	Carbamidomethylation; Oxidation (M)	103890	110440	123530	59800	47010	79748	46505	47338	56605	27070	18431	29268	1.72:1.75:2.09:1.00:0.68:1.08	117480	62616	50149	24923	2.01:1.00	93650	ATP-dependent 6-phosphofructokinase OS=Rhodosporidium toruloides OX=5286 GN=AAT19DRAFT_8867 PE=3 SV=1
2465	230979	A0A061B3U3|A0A061B3U3_RHOTO	63.26	46	7	7	Carbamidomethylation; Acetylation (N-term); Deamidation (NQ); Oxidation (M)	295730	193870	325620	212160	154960	180860	287450	151220	294220	169240	100960	94363	1.70:0.89:1.74:1.00:0.60:0.56	271740	182660	244300	121520	2.01:1.00	13742	40S ribosomal protein s20 OS=Rhodosporidium toruloides OX=5286 GN=FGENESH: predicted gene_11.321 PE=3 SV=1
660	229704	A0A0K3CFA3|A0A0K3CFA3_RHOTO	63.19	37	13	13	Oxidation (M)	111110	133060	148950	84671	98055	136000	43784	73739	76155	30514	29167	36700	1.43:2.42:2.50:1.00:0.96:1.20	133660	106240	64559	32127	2.01:1.00	54023	Adenylosuccinate lyase OS=Rhodosporidium toruloides OX=5286 GN=FGENESH: predicted gene_8.100 PE=3 SV=1
865	231138	A0A061AF90|A0A061AF90_RHOTO	62.59	24	6	6	Oxidation (M)	117780	89928	129440	213380	183130	180300	78509	65756	95742	174390	145580	160550	0.45:0.38:0.55:1.00:0.83:0.92	112850	193740	80003	160180	0.50:1.00	32029	Mitochondrial carrier domain-containing protein OS=Rhodosporidium toruloides OX=5286 GN=AAT19DRAFT_9331 PE=3 SV=1
3468	232257	A0A2T0A539|A0A2T0A539_RHOTO	62.36	16	2	2		323.42	1828.9	2622.1	18007	13098	15057	323.42	1828.9	2622.1	18007	13098	15057	0.02:0.10:0.15:1.00:0.73:0.84	1804.7	15387	1804.7	15387	0.12:1.00	16494	ATP synthase subunit e mitochondrial OS=Rhodosporidium toruloides OX=5286 GN=AAT19DRAFT_15880 PE=3 SV=1
948	229901	A0A0K3CPH2|A0A0K3CPH2_RHOTO	62.2	33	9	9		8717.6	25895	24903	49456	45564	52993	3220.9	16944	16004	31446	32683	33039	0.10:0.54:0.51:1.00:1.04:1.05	23120	49338	14374	32389	0.44:1.00	39852	BY PROTMAP: gi|342320345|gb|EGU12286.1| Glutathione-S-transferase [Rhodotorula glutinis ATCC 204091] OS=Rhodosporidium toruloides OX=5286 GN=FGENESH: predicted gene_18.41 PE=4 SV=1
1934	231112	A0A2T0AGD5|A0A2T0AGD5_RHOTO	61.73	15	4	4	Oxidation (M); Acetylation (N-term)	1389.5	7886.5	9308.4	33156	30045	34418	1044.9	6994.1	7071.8	28757	29244	33710	0.04:0.24:0.25:1.00:1.02:1.17	7207.1	32540	6049.2	30570	0.20:1.00	46735	Epoxide hydrolase OS=Rhodosporidium toruloides OX=5286 GN=AAT19DRAFT_12468 PE=3 SV=1
113	229567	A0A0K3CJS0|A0A0K3CJS0_RHOTO	61.48	43	16	16	Deamidation (NQ); Oxidation (M); Carbamidomethylation	206310	200820	322040	910210	606920	752810	84624	109270	180850	451810	235260	271650	0.19:0.24:0.40:1.00:0.52:0.60	254390	760030	129390	319570	0.40:1.00	46908	Acyl-CoA dehydrogenase/oxidase N-terminal and middle domain-containing protein OS=Rhodosporidium toruloides OX=5286 GN=FGENESH: predicted gene_11.281 PE=3 SV=1
1490	230156	A0A0K3CCN3|A0A0K3CCN3_RHOTO	61.33	36	9	9	Oxidation (M)	14349	28944	34002	61025	52461	57298	4286.4	11963	13510	46227	38405	45760	0.09:0.26:0.29:1.00:0.83:0.99	27791	57280	10665	43464	0.25:1.00	34032	Lipoyl(octanoyl) transferase OS=Rhodosporidium toruloides OX=5286 GN=FGENESH: predicted gene_6.302 PE=3 SV=1
579	229578	A0A2T0AHA5|A0A2T0AHA5_RHOTO	60.57	55	16	16	Oxidation (M); Carbamidomethylation	122140	173380	243150	233990	167670	202460	56501	77854	126640	74482	25265	32252	0.76:1.05:1.70:1.00:0.34:0.43	187750	208390	90686	44000	2.06:1.00	45042	Thioesterase/thiol ester dehydrase-isomerase OS=Rhodosporidium toruloides OX=5286 GN=AAT19DRAFT_8456 PE=4 SV=1
2172	231511	A0A2T0A633|A0A2T0A633_RHOTO	60.43	20	7	7	Oxidation (M)	17153	32460	43378	63609	67429	78862	12770	25188	34061	54327	55491	62272	0.24:0.46:0.63:1.00:1.02:1.15	32565	69967	24006	57364	0.42:1.00	36560	3-oxo-5-alpha-steroid 4-dehydrogenase-domain containing protein OS=Rhodosporidium toruloides OX=5286 GN=AAT19DRAFT_16241 PE=3 SV=1
1079	230713	A0A2T0A406|A0A2T0A406_RHOTO	60.1	11	3	3	Oxidation (M); Carbamidomethylation	603	19561	2713.1	148700	115320	175430	603	19561	2713.1	148700	115320	175430	0.02:0.13:0.02:1.00:0.78:1.18	7904.9	146480	7904.9	146480	0.05:1.00	58284	Peptidase S8/S53 domain-containing protein OS=Rhodosporidium toruloides OX=5286 GN=AAT19DRAFT_16672 PE=3 SV=1
51	229476	A0A2T0AC32|A0A2T0AC32_RHOTO	59.99	17	22	22	Carbamidomethylation; Oxidation (M)	47518	69044	61175	53814	70224	195810	18321	20793	20835	17321	19492	129780	1.06:1.20:1.20:1.00:1.13:7.49	63665	107510	21745	55530	0.39:1.00	218813	CCR4-Not complex component Not1-domain containing protein OS=Rhodosporidium toruloides OX=5286 GN=AAT19DRAFT_13623 PE=4 SV=1
2859	232504	A0A0K3CIT1|A0A0K3CIT1_RHOTO	59.62	36	4	4	Acetylation (N-term)	19769	23068	28161	85402	66709	99405	18942	20252	24002	83614	64749	93788	0.23:0.24:0.29:1.00:0.77:1.12	24157	83839	21556	80717	0.27:1.00	13818	NADH dehydrogenase [ubiquinone] 1 alpha subcomplex subunit 13 OS=Rhodosporidium toruloides OX=5286 GN=FGENESH: predicted gene_8.268 PE=3 SV=1
920	229956	A0A0K3CCD0|A0A0K3CCD0_RHOTO	59.14	13	11	11	Carbamidomethylation; Oxidation (M); Deamidation (NQ)	15090	14102	17388	28004	34081	41277	2466.8	8132.6	6712.4	17326	24767	24119	0.14:0.47:0.39:1.00:1.43:1.39	18834	35052	7480.6	22071	0.34:1.00	116982	BY PROTMAP: gi|472588366|gb|EMS25838.1| ABC transporter [Rhodosporidium toruloides NP11] gi|647396157|emb|CDR38180.1| RHTO0S03e05226g1_1 [Rhodosporidium toruloides] OS=Rhodosporidium toruloides OX=5286 GN=FGENESH: predicted...
919	230075	A0A0K3C6B2|A0A0K3C6B2_RHOTO	57.61	13	10	10	Deamidation (NQ)	16635	16982	25433	40231	57529	89144	0	7787.6	9724.4	24702	30242	47464	0:0.32:0.39:1.00:1.22:1.92	22602	62372	8756	34136	0.26:1.00	133928	Actin cytoskeleton-regulatory complex protein SLA1 OS=Rhodosporidium toruloides OX=5286 GN=FGENESH: predicted gene_2.249 PE=3 SV=1
1795	231375	A0A2T0A3H4|A0A2T0A3H4_RHOTO	57.21	23	6	6	Acetylation (N-term); Oxidation (M)	6741.2	12746	17909	31077	23907	31279	4046.1	10185	14619	27324	19990	26489	0.15:0.37:0.54:1.00:0.73:0.97	12666	29086	9817	24601	0.40:1.00	33470	Tafazzin family protein OS=Rhodosporidium toruloides OX=5286 GN=AAT19DRAFT_16474 PE=3 SV=1
144	229549	A0A2T0A2P8|A0A2T0A2P8_RHOTO	56.82	13	13	13	Oxidation (M)	15205	27637	30342	36637	36947	48592	1224.7	5587.5	6972.8	18987	20625	25977	0.06:0.29:0.37:1.00:1.09:1.37	28477	42617	6596.2	21863	0.30:1.00	162404	AAA domain (Dynein-related subfamily)-domain containing protein OS=Rhodosporidium toruloides OX=5286 GN=AAT19DRAFT_9623 PE=4 SV=1
380	230082	A0A0K3CES7|A0A0K3CES7_RHOTO	56.68	32	19	19	Carbamidomethylation; Oxidation (M)	64809	62295	72458	91927	94590	102300	10236	18192	24460	41420	49166	47450	0.25:0.44:0.59:1.00:1.19:1.15	70893	96555	18202	46012	0.40:1.00	78962	Acyl-coenzyme A oxidase OS=Rhodosporidium toruloides OX=5286 GN=FGENESH: predicted gene_3.13 PE=3 SV=1
2801	231132	A0A2S9ZY90|A0A2S9ZY90_RHOTO	56.61	17	4	4		1420.1	11513	8997.4	34316	27579	35918	142.98	10503	8343.7	30691	25582	34557	0.02:0.34:0.27:1.00:0.83:1.13	10375	32604	9395.1	30277	0.31:1.00	35798	Ribokinase OS=Rhodosporidium toruloides OX=5286 GN=AAT19DRAFT_10869 PE=3 SV=1
3098	232595	A0A0K3CAR5|A0A0K3CAR5_RHOTO	56.23	37	2	2	Oxidation (M)	5235.8	12101	12603	34666	24594	42563	2450.3	9611	9046.3	25238	24077	41354	0.10:0.38:0.36:1.00:0.95:1.64	10835	34666	7267	30223	0.24:1.00	14497	Hypoxia induced protein conserved region-domain containing protein OS=Rhodosporidium toruloides OX=5286 GN=FGENESH: predicted gene_3.285 PE=4 SV=1
3848	232745	A0A2T0ADD1|A0A2T0ADD1_RHOTO	55.43	59	3	3		6874.1	8096	10958	46559	54769	63531	6874.1	8096	10958	46559	54769	63531	0.15:0.17:0.24:1.00:1.18:1.36	8642.8	54953	8642.8	54953	0.16:1.00	9421	U6 snRNA-associated Sm-like protein LSm8 (Fragment) OS=Rhodosporidium toruloides OX=5286 GN=LSM8 PE=3 SV=1
1290	231397	A0A0K3CB67|A0A0K3CB67_RHOTO	55.36	17	5	5	Oxidation (M)	19750	18913	15406	70582	51073	76655	11567	13729	8124.5	62203	49079	74183	0.19:0.22:0.13:1.00:0.79:1.19	18449	66103	11566	61821	0.19:1.00	39947	Homoserine kinase OS=Rhodosporidium toruloides OX=5286 GN=FGENESH: predicted gene_1.247 PE=3 SV=1
4030	239091	A0A2T0A1G2|A0A2T0A1G2_RHOTO	55.03	36	3	3		17058	6270.5	6185.1	77025	75015	62165	17058	6270.5	6185.1	77025	75015	62165	0.22:0.08:0.08:1.00:0.97:0.81	9951.2	72000	9951.2	72000	0.14:1.00	9833	Mitochondrial F1-F0 ATP synthase subunit F of fungi-domain containing protein (Fragment) OS=Rhodosporidium toruloides OX=5286 GN=AAT19DRAFT_9940 PE=4 SV=1
1116	230297	A0A0K3CKU5|A0A0K3CKU5_RHOTO	54.79	40	9	9	Oxidation (M)	11713	16847	21808	82985	61337	52629	5588	6041	9027.6	49598	41208	25419	0.11:0.12:0.18:1.00:0.83:0.51	17036	65650	6885.5	38742	0.18:1.00	25301	ATPase V1/A1 complex subunit E OS=Rhodosporidium toruloides OX=5286 GN=FGENESH: predicted gene_10.281 PE=3 SV=1
3346	231899	A0A2T0A2P0|A0A2T0A2P0_RHOTO	54.63	35	5	5	Carbamidomethylation	5410.5	14661	10340	42227	30994	28316	5210.3	11269	10340	37705	26538	22740	0.14:0.30:0.27:1.00:0.70:0.60	12532	34185	8939.7	28994	0.31:1.00	19856	Like-Sm (LSM) domain-containing protein OS=Rhodosporidium toruloides OX=5286 GN=AAT19DRAFT_9599 PE=4 SV=1
132	229484	A0A2T0A099|A0A2T0A099_RHOTO	53.78	21	20	20	Deamidation (NQ); Carbamidomethylation; Oxidation (M)	42436	45003	46818	83515	71728	64459	12212	13368	18498	57324	44702	19881	0.21:0.23:0.32:1.00:0.78:0.35	48795	74858	15795	40636	0.39:1.00	138077	Histidine kinase OS=Rhodosporidium toruloides OX=5286 GN=AAT19DRAFT_10295 PE=4 SV=1
448	229607	A0A2T0A4U6|A0A2T0A4U6_RHOTO	53.6	21	12	12	Carbamidomethylation; Deamidation (NQ); Oxidation (M)	31660	29786	37397	108270	104610	126170	9480.3	12799	16802	44039	45336	59112	0.22:0.29:0.38:1.00:1.03:1.34	33597	113020	13027	49496	0.26:1.00	74502	Thiamine diphosphate-binding fold OS=Rhodosporidium toruloides OX=5286 GN=AAT19DRAFT_15791 PE=3 SV=1
1000	230889	A0A0K3CID9|A0A0K3CID9_RHOTO	53.23	10	5	5	Oxidation (M)	13814	5703.5	8421.6	61718	44639	35240	12693	4959	6313.1	40962	40073	33402	0.31:0.12:0.15:1.00:0.98:0.82	11114	47199	9126.6	38146	0.24:1.00	57083	Aldehyde dehydrogenase (NAD(+)) OS=Rhodosporidium toruloides OX=5286 GN=FGENESH: predicted gene_8.108 PE=3 SV=1
3565	232311	A0A0K3CN57|A0A0K3CN57_RHOTO	52.84	3	1	1		0	840.16	1160.9	5882.3	5006.3	4475.8	0	840.16	1160.9	5882.3	5006.3	4475.8	0:0.14:0.20:1.00:0.85:0.76	1000.5	5121.5	1000.5	5121.5	0.20:1.00	36026	Beta-lactamase-like protein OS=Rhodosporidium toruloides OX=5286 GN=FGENESH: predicted gene_12.148 PE=4 SV=1
548	230090	A0A0K3CBF8|A0A0K3CBF8_RHOTO	52.4	18	12	12	Oxidation (M); Carbamidomethylation; Acetylation (N-term)	53490	78965	63028	33962	33773	40634	29781	39966	25434	18340	15020	17396	1.62:2.18:1.39:1.00:0.82:0.95	69270	37789	35430	16919	2.09:1.00	100752	Armadillo-type fold OS=Rhodosporidium toruloides OX=5286 GN=FGENESH: predicted gene_3.535 PE=4 SV=1
1871	230513	A0A0K3CMD6|A0A0K3CMD6_RHOTO	52.11	24	6	6	Carbamidomethylation; Oxidation (M)	19097	15880	24583	82609	76306	81046	15164	8169.7	14537	70507	63285	62075	0.22:0.12:0.21:1.00:0.90:0.88	22075	80404	14012	65289	0.21:1.00	37208	BY PROTMAP: gi|342321633|gb|EGU13566.1| Nitrilase/cyanide hydratase and apolipoprotein N-acyltransferase [Rhodotorula glutinis ATCC 204091] OS=Rhodosporidium toruloides OX=5286 GN=FGENESH: predicted gene_8.37 PE=3 SV=1
2563	231548	A0A2S9ZW78|A0A2S9ZW78_RHOTO	51.86	13	6	6	Carbamidomethylation; Oxidation (M)	14849	20075	22504	42076	48437	56053	2184.3	15102	18622	37910	46494	48612	0.06:0.40:0.49:1.00:1.23:1.28	19330	48855	12156	44339	0.27:1.00	60920	Major facilitator superfamily domain-containing protein OS=Rhodosporidium toruloides OX=5286 GN=AAT19DRAFT_11669 PE=4 SV=1
3320	241156	A0A2T0ACI9|A0A2T0ACI9_RHOTO	51.57	3	1	1		1242.3	888.37	1159.8	16447	9712.6	22011	1242.3	888.37	1159.8	16447	9712.6	22011	0.08:0.05:0.07:1.00:0.59:1.34	1096.8	16057	1096.8	16057	0.07:1.00	42423	Purine nucleoside permease OS=Rhodosporidium toruloides OX=5286 GN=AAT19DRAFT_12738 PE=3 SV=1
334	229448	A0A0K3CQJ6|A0A0K3CQJ6_RHOTO	51.53	20	13	13	Acetylation (N-term); Carbamidomethylation; Oxidation (M)	13116	22164	30171	53343	39731	52370	5024.4	8879.6	12437	25772	21583	26472	0.19:0.34:0.48:1.00:0.84:1.03	23332	50523	10295	25142	0.41:1.00	93290	BY PROTMAP: gi|647394435|emb|CDR35664.1| RHTO0S01e04368g1_1 [Rhodosporidium toruloides] OS=Rhodosporidium toruloides OX=5286 GN=FGENESH: predicted gene_10.164 PE=3 SV=1
1522	230892	A0A2T0AA95|A0A2T0AA95_RHOTO	50.99	33	7	7	Carbamidomethylation; Oxidation (M)	111920	139760	184200	119050	62946	87547	89062	79190	131760	48327	19053	25458	1.84:1.64:2.73:1.00:0.39:0.53	148710	93708	100010	32517	3.08:1.00	35174	PKS_ER domain-containing protein (Fragment) OS=Rhodosporidium toruloides OX=5286 GN=AAT19DRAFT_13947 PE=4 SV=1
761	229592	A0A2T0A1R3|A0A2T0A1R3_RHOTO	50.83	36	15	15	Carbamidomethylation; Acetylation (N-term); Oxidation (M)	48039	134910	150970	78294	65559	88832	13788	58731	69469	23265	14220	14788	0.59:2.52:2.99:1.00:0.61:0.64	117710	78464	47329	17424	2.72:1.00	61544	Chaperonin Cpn60/TCP-1 family OS=Rhodosporidium toruloides OX=5286 GN=AAT19DRAFT_10046 PE=3 SV=1
3121	231360	A0A061AVY9|A0A061AVY9_RHOTO	50.55	30	3	3	Acetylation (N-term)	7324	10671	6546.5	39751	41306	53218	7324	10671	6546.5	39751	41306	53218	0.18:0.27:0.16:1.00:1.04:1.34	9842	44758	9842	44758	0.22:1.00	19185	Actin-related protein 2/3 complex subunit 4 OS=Rhodosporidium toruloides OX=5286 GN=AAT19DRAFT_13201 PE=3 SV=1
186	229322	A0A0K3CV51|A0A0K3CV51_RHOTO	49.91	40	21	21	Oxidation (M); Carbamidomethylation	89901	93682	105220	255020	175920	307120	21437	24954	25751	127360	73975	166230	0.17:0.20:0.20:1.00:0.58:1.31	98169	246190	24047	122520	0.20:1.00	73591	BY PROTMAP: gi|472583871|gb|EMS21487.1| Ca2+-binding actin-bundling protein [Rhodosporidium toruloides NP11] gi|647403644|emb|CDR49733.1| RHTO0S31e00364g1_1 [Rhodosporidium toruloides] OS=Rhodosporidium toruloides OX=5286 G...
2164	230996	A0A0K3CFL5|A0A0K3CFL5_RHOTO	49.87	31	6	6	Carbamidomethylation	11711	17238	22511	50119	37913	59787	8650.4	12044	14002	40732	28671	46561	0.21:0.30:0.34:1.00:0.70:1.14	17518	49273	11711	38655	0.30:1.00	30073	BY PROTMAP: gi|342319594|gb|EGU11541.1| Conserved mitochondrial protein [Rhodotorula glutinis ATCC 204091] OS=Rhodosporidium toruloides OX=5286 GN=FGENESH: predicted gene_6.68 PE=4 SV=1
1399	230378	A0A0K3CA24|A0A0K3CA24_RHOTO	49.46	15	8	8		15183	18833	25386	64349	61310	67435	941.52	7273	12957	47778	38790	46396	0.02:0.15:0.27:1.00:0.81:0.97	23789	64364	9896.3	44322	0.22:1.00	78087	ABC1 family-domain containing protein OS=Rhodosporidium toruloides OX=5286 GN=FGENESH: predicted gene_5.10 PE=4 SV=1
236	229321	A0A0K3CBY4|A0A0K3CBY4_RHOTO	49.34	42	23	23	Carbamidomethylation; Oxidation (M)	121210	148980	208520	110050	95437	118110	28727	75411	75015	28184	27031	42346	1.02:2.68:2.66:1.00:0.96:1.50	176470	112680	65585	32520	2.02:1.00	81747	BY PROTMAP: gi|647398085|emb|CDR41712.1| RHTO0S06e04676g1_1 [Rhodosporidium toruloides] OS=Rhodosporidium toruloides OX=5286 GN=FGENESH: predicted gene_3.367 PE=4 SV=1
3550	233671	A0A2T0AIM8|A0A2T0AIM8_RHOTO	49.34	12	2	2		8400.3	11527	11164	27597	23079	47857	1150.8	2112.4	1554.3	16687	17198	26188	0.07:0.13:0.09:1.00:1.03:1.57	10364	32844	1605.8	20024	0.08:1.00	11822	Thioredoxin domain-containing protein OS=Rhodosporidium toruloides OX=5286 GN=AAT19DRAFT_8921 PE=4 SV=1
407	229382	A0A2T0AGK3|A0A2T0AGK3_RHOTO	49.29	25	12	12	Carbamidomethylation; Oxidation (M); Acetylation (N-term)	14201	38341	39199	82301	77113	88841	7450.3	18540	20296	46110	27466	33857	0.16:0.40:0.44:1.00:0.60:0.73	34000	83667	15999	35811	0.45:1.00	80592	AMP-binding domain-containing protein OS=Rhodosporidium toruloides OX=5286 GN=AAT19DRAFT_12555 PE=4 SV=1
1199	230157	A0A061AM61|A0A061AM61_RHOTO	49.14	40	9	9	Carbamidomethylation; Acetylation (N-term); Deamidation (NQ); Oxidation (M)	21255	21472	30182	89729	73075	85382	1463	13912	19676	63121	54751	66849	0.02:0.22:0.31:1.00:0.87:1.06	28232	86511	13366	61573	0.22:1.00	35090	Serine/threonine-protein phosphatase OS=Rhodosporidium toruloides OX=5286 GN=FGENESH: predicted gene_1.603 PE=3 SV=1
656	229293	A0A2T0A611|A0A2T0A611_RHOTO	49.05	27	9	9	Carbamidomethylation; Oxidation (M)	2311.9	17910	22930	49940	55517	62772	178.2	5898	2796.5	27101	29612	37608	0.02:0.22:0.10:1.00:1.09:1.39	16564	56076	3414.2	31440	0.11:1.00	66842	Ubiquinone biosynthesis monooxygenase COQ6 mitochondrial OS=Rhodosporidium toruloides OX=5286 GN=COQ6 PE=3 SV=1
80	229204	A0A2T0A2N0|A0A2T0A2N0_RHOTO	49.04	46	25	25	Acetylation (N-term); Deamidation (NQ); Oxidation (M)	951450	1224500	1617100	1805600	1788000	2303500	333350	292220	427010	778500	858480	1097800	0.43:0.38:0.55:1.00:1.10:1.41	1336100	1973700	365040	911610	0.40:1.00	61573	Glucose-6-phosphate isomerase OS=Rhodosporidium toruloides OX=5286 GN=AAT19DRAFT_9589 PE=3 SV=1
1272	230451	A0A2S9ZZL6|A0A2S9ZZL6_RHOTO	46.93	21	11	11	Oxidation (M)	92039	93856	102700	76381	69032	81829	50256	54578	67256	16545	10076	9899.9	3.04:3.30:4.07:1.00:0.61:0.60	98049	75748	57363	12174	4.71:1.00	60450	Coatomer subunit delta (Fragment) OS=Rhodosporidium toruloides OX=5286 GN=AAT19DRAFT_10732 PE=3 SV=1
4009	232533	A0A0K3CKC9|A0A0K3CKC9_RHOTO	46.78	31	3	3	Acetylation (N-term)	25195	30420	34875	18067	5907.2	12135	22128	29192	34134	16177	5239.1	9570.9	1.37:1.80:2.11:1.00:0.32:0.59	30163	12172	28485	10464	2.72:1.00	11505	BY PROTMAP: gi|472584161|gb|EMS21767.1| small ubiquitin-related modifier [Rhodosporidium toruloides NP11] gi|647394515|emb|CDR35745.1| RHTO0S01e06172g1_1 [Rhodosporidium toruloides] OS=Rhodosporidium toruloides OX=5286 GN=F...
1297	231410	A0A0K3CLY2|A0A0K3CLY2_RHOTO	46.77	8	4	4	Carbamidomethylation; Deamidation (NQ)	4294.1	6983.3	10634	16575	33424	47817	2044.6	5935.1	8310.7	13658	25695	34906	0.15:0.43:0.61:1.00:1.88:2.56	8815.9	32605	6942.3	24753	0.28:1.00	115403	BY PROTMAP: gi|472584223|gb|EMS21829.1| DUF221 domain containing membrane protein [Rhodosporidium toruloides NP11] gi|647394451|emb|CDR35681.1| RHTO0S01e04764g1_1 [Rhodosporidium toruloides] OS=Rhodosporidium toruloides OX=...
576	229404	A0A2T0AGI1|A0A2T0AGI1_RHOTO	46.61	32	15	15	Carbamidomethylation; Oxidation (M)	57295	99175	116820	122870	103500	120260	6390.2	27369	31165	65563	38454	40944	0.10:0.42:0.48:1.00:0.59:0.62	99887	115660	23642	48320	0.49:1.00	76205	Hsp90 protein-domain containing protein (Fragment) OS=Rhodosporidium toruloides OX=5286 GN=AAT19DRAFT_12536 PE=3 SV=1
2176	231137	A0A2T0AHY8|A0A2T0AHY8_RHOTO	46.48	26	5	5	Carbamidomethylation; Oxidation (M)	11942	21409	38086	59677	58186	44342	11326	15698	21683	38614	39599	29732	0.29:0.41:0.56:1.00:1.03:0.77	24476	54068	16236	35981	0.45:1.00	23790	Translation Initiation factor eIF-4e-like domain-containing protein OS=Rhodosporidium toruloides OX=5286 GN=AAT19DRAFT_8672 PE=3 SV=1
685	229836	A0A2T0AD14|A0A2T0AD14_RHOTO	46.41	24	17	17	Deamidation (NQ); Oxidation (M)	31164	43866	51537	185360	161450	190340	8394.7	20691	20821	84812	71979	76398	0.10:0.24:0.25:1.00:0.85:0.90	44391	179450	18596	77729	0.24:1.00	82675	Phenol 2-monooxygenase OS=Rhodosporidium toruloides OX=5286 GN=AAT19DRAFT_12923 PE=3 SV=1
1158	231212	A0A0K3CJG2|A0A0K3CJG2_RHOTO	45.93	28	6	6	Oxidation (M)	9785.9	11092	9693.2	47048	30833	38521	6514.4	8057.6	6783.1	40697	27555	34564	0.16:0.20:0.17:1.00:0.68:0.85	11301	38801	8229.5	34272	0.24:1.00	32729	BY PROTMAP: gi|472584382|gb|EMS21976.1| methylglutaconyl-CoA hydratase [Rhodosporidium toruloides NP11] gi|647395281|emb|CDR36577.1| RHTO0S02e04016g1_1 [Rhodosporidium toruloides] OS=Rhodosporidium toruloides OX=5286 GN=FGE...
897	229817	A0A2T0A2N5|A0A2T0A2N5_RHOTO	45.55	22	9	9	Oxidation (M); Carbamidomethylation	19097	37724	41620	60572	57970	69721	11633	23873	24267	40713	45614	52758	0.29:0.59:0.60:1.00:1.12:1.30	33938	62755	20495	46362	0.44:1.00	74477	Creatinase/aminopeptidase OS=Rhodosporidium toruloides OX=5286 GN=AAT19DRAFT_9594 PE=3 SV=1
3869	234957	A0A2T0ABF3|A0A2T0ABF3_RHOTO	45.4	1	1	1	Acetylation (N-term)	5441.7	53249	40786	23711	192640	323220	5441.7	53249	40786	23711	192640	323220	0.23:2.25:1.72:1.00:8.12:13.63	33159	179860	33159	179860	0.18:1.00	164232	Proteophosphoglycan ppg4 OS=Rhodosporidium toruloides OX=5286 GN=AAT19DRAFT_14357 PE=4 SV=1
3086	232035	A0A061B646|A0A061B646_RHOTO	45.24	36	3	3	Carbamidomethylation; Oxidation (M)	20565	52863	65430	18400	9475.5	12985	20166	48456	62475	16451	7514.7	10492	1.23:2.95:3.80:1.00:0.46:0.64	46286	13620	43699	11486	3.80:1.00	12399	BY PROTMAP: gi|472582273|gb|EMS19965.1| thioredoxin [Rhodosporidium toruloides NP11] gi|647400178|emb|CDR45431.1| RHTO0S11e00144g1_1 [Rhodosporidium toruloides] OS=Rhodosporidium toruloides OX=5286 GN=FGENESH: predicted gen...
3562	232498	A0A0K3CK48|A0A0K3CK48_RHOTO	44.96	14	2	2		3606.4	7949.1	8586.4	951.18	373	1611.1	3606.4	7949.1	8586.4	951.18	373	1611.1	3.79:8.36:9.03:1.00:0.39:1.69	7409.5	1132.6	7409.5	1132.6	6.54:1.00	26704	Riboflavin kinase OS=Rhodosporidium toruloides OX=5286 GN=FGENESH: predicted gene_10.1 PE=3 SV=1
2583	230879	A0A0K3CF59|A0A0K3CF59_RHOTO	44.81	28	4	4		1107.9	657.44	2069.3	4576.5	5651.8	8062.3	455.93	221.77	1560.9	4435	5651.8	8062.3	0.10:0.05:0.35:1.00:1.27:1.82	1742.6	6191.2	1210.6	6049.7	0.20:1.00	25630	BY PROTMAP: gi|472584032|gb|EMS21648.1| thioredoxin h [Rhodosporidium toruloides NP11] gi|647400327|emb|CDR45709.1| RHTO0S11e03532g1_1 [Rhodosporidium toruloides] OS=Rhodosporidium toruloides OX=5286 GN=FGENESH: predicted g...
3727	232928	A0A0K3CF71|A0A0K3CF71_RHOTO	44.18	18	3	3		3626	13988	17451	26310	34106	43436	3626	13988	17451	26310	34106	43436	0.14:0.53:0.66:1.00:1.30:1.65	15152	34617	15152	34617	0.44:1.00	23009	BY PROTMAP: gi|472588175|gb|EMS25647.1| Shr3 amino acid permease chaperone [Rhodosporidium toruloides NP11] gi|647395961|emb|CDR37916.1| RHTO0S03e00892g1_1 [Rhodosporidium toruloides] OS=Rhodosporidium toruloides OX=5286 GN...
2358	230741	A0A2T0A9L6|A0A2T0A9L6_RHOTO	43.99	36	9	9	Carbamidomethylation; Oxidation (M)	5139.4	11403	11741	31023	26936	42388	1034.1	6244.5	6253.1	21572	20582	29515	0.05:0.29:0.29:1.00:0.95:1.37	10135	33657	4726.2	23890	0.20:1.00	37479	Gamma-butyrobetaine dioxygenase OS=Rhodosporidium toruloides OX=5286 GN=AAT19DRAFT_15060 PE=4 SV=1
1196	230246	A0A2T0AG97|A0A2T0AG97_RHOTO	43.95	32	9	9	Oxidation (M); Carbamidomethylation	47325	40202	66507	83270	119570	84787	30309	8200.4	25109	59451	58663	51874	0.51:0.14:0.42:1.00:0.99:0.87	55421	95875	25282	56662	0.45:1.00	37502	GroES (Chaperonin 10)-like protein OS=Rhodosporidium toruloides OX=5286 GN=AAT19DRAFT_12433 PE=4 SV=1
763	229780	A0A2T0ABF4|A0A2T0ABF4_RHOTO	43.68	13	7	7	Carbamidomethylation; Oxidation (M)	15636	18058	25155	47573	44568	59268	9951.9	9031.3	14769	32873	27735	35507	0.30:0.27:0.45:1.00:0.84:1.08	20096	51688	11361	33257	0.34:1.00	88738	AAA domain-containing protein OS=Rhodosporidium toruloides OX=5286 GN=AAT19DRAFT_14366 PE=4 SV=1
2008	231339	A0A2T0A581|A0A2T0A581_RHOTO	43.48	28	5	5	Oxidation (M)	13205	9401.8	12208	28654	57710	95305	10810	5382.8	8971.2	23141	43652	74793	0.47:0.23:0.39:1.00:1.89:3.23	11605	60556	8387.9	47195	0.18:1.00	31250	Allergen OS=Rhodosporidium toruloides OX=5286 GN=AAT19DRAFT_15906 PE=4 SV=1
2844	232394	A0A0K3CNM6|A0A0K3CNM6_RHOTO	43.43	9	2	2	Carbamidomethylation; Oxidation (M)	16254	11534	16758	7616.9	4527.7	4264.5	14781	11226	16170	6791.3	3350.6	2964.8	2.18:1.65:2.38:1.00:0.49:0.44	14849	5469.7	14059	4368.9	3.22:1.00	21446	BY PROTMAP: gi|342321137|gb|EGU13072.1| Ras-2 [Rhodotorula glutinis ATCC 204091] OS=Rhodosporidium toruloides OX=5286 GN=FGENESH: predicted gene_12.293 PE=4 SV=1
1147	230286	A0A0K3CPB7|A0A0K3CPB7_RHOTO	43.37	51	13	13	Oxidation (M)	72598	222250	242490	169090	114010	188960	35368	125140	155000	82599	37806	58936	0.43:1.51:1.88:1.00:0.46:0.71	198070	157930	123250	59937	2.06:1.00	33111	54S ribosomal protein L4 mitochondrial OS=Rhodosporidium toruloides OX=5286 GN=FGENESH: predicted gene_14.229 PE=3 SV=1
638	230005	A0A0K3CIH4|A0A0K3CIH4_RHOTO	43.32	37	13	13	Deamidation (NQ); Carbamidomethylation; Oxidation (M)	52512	83100	95522	119150	115780	150120	1162.4	31029	26934	50738	80196	99415	0.02:0.61:0.53:1.00:1.58:1.96	81454	132330	20732	76783	0.27:1.00	53282	BY PROTMAP: gi|472588267|gb|EMS25739.1| NADH dehydrogenase (Ubiquinone) Fe-S protein 2 [Rhodosporidium toruloides NP11] gi|647396053|emb|CDR38075.1| RHTO0S03e03004g1_1 [Rhodosporidium toruloides] OS=Rhodosporidium toruloide...
741	230721	A0A2T0A3I1|A0A2T0A3I1_RHOTO	43.29	43	17	17	Oxidation (M)	54448	60373	58838	73239	90280	120990	22555	20516	20103	34527	53658	67752	0.65:0.59:0.58:1.00:1.55:1.96	62557	102980	21058	51979	0.41:1.00	28080	High mobility group box domain-containing protein OS=Rhodosporidium toruloides OX=5286 GN=AAT19DRAFT_16496 PE=4 SV=1
319	229516	A0A2S9ZWU2|A0A2S9ZWU2_RHOTO	42.7	27	24	24	Oxidation (M); Carbamidomethylation; Deamidation (NQ)	43937	80625	79622	106510	95028	133160	5723.3	23541	26717	41909	42050	59583	0.14:0.56:0.64:1.00:1.00:1.42	72476	112590	18661	47847	0.39:1.00	136749	Phosphatidylserine decarboxylase proenzyme 2 OS=Rhodosporidium toruloides OX=5286 GN=PSD2 PE=3 SV=1
2169	231035	A0A0K3CIF0|A0A0K3CIF0_RHOTO	42.46	9	2	2		0	1065.6	258.09	6538.7	7135.1	13236	0	1065.6	258.09	6538.7	7135.1	13236	0:0.16:0.04:1.00:1.09:2.02	911.41	8969.9	911.41	8969.9	0.10:1.00	49260	BY PROTMAP: gi|472582552|gb|EMS20230.1| fungal protein [Rhodosporidium toruloides NP11] gi|647399128|emb|CDR43614.1| RHTO0S08e03510g1_1 [Rhodosporidium toruloides] OS=Rhodosporidium toruloides OX=5286 GN=FGENESH: predicted ...
354	229280	A0A2S9ZZ47|A0A2S9ZZ47_RHOTO	42.3	17	10	10		6623	15181	15323	46829	66600	68593	2115.2	6637.9	5843.3	22746	26489	27013	0.09:0.29:0.26:1.00:1.16:1.19	13021	60674	4981.9	25416	0.20:1.00	100696	Muniscin C-terminal mu homology domain-domain containing protein OS=Rhodosporidium toruloides OX=5286 GN=AAT19DRAFT_10565 PE=4 SV=1
1693	231938	A0A0K3CQA2|A0A0K3CQA2_RHOTO	41.48	2	1	1		8716	349.13	1322.9	584.12	245.01	130.61	8716	349.13	1322.9	584.12	245.01	130.61	14.92:0.60:2.26:1.00:0.42:0.22	3462.7	319.92	3462.7	319.92	10.82:1.00	131928	BY PROTMAP: gi|342319263|gb|EGU11213.1| Glycosyltransferase 2 [Rhodotorula glutinis ATCC 204091] OS=Rhodosporidium toruloides OX=5286 GN=FGENESH: predicted gene_10.59 PE=4 SV=1
877	229955	A0A0K3CHG4|A0A0K3CHG4_RHOTO	41.32	12	7	7	Oxidation (M); Carbamidomethylation	6244	12962	14042	36137	40639	45185	2131.2	4564.5	5367	20263	32210	33369	0.11:0.23:0.26:1.00:1.59:1.65	11170	40946	4020.9	28614	0.14:1.00	99028	BY PROTMAP: gi|342320459|gb|EGU12399.1| putative Glycerol-3-phosphate O-acyltransferase [Rhodotorula glutinis ATCC 204091] OS=Rhodosporidium toruloides OX=5286 GN=FGENESH: predicted gene_7.308 PE=4 SV=1
1461	230434	A0A0K3CLH6|A0A0K3CLH6_RHOTO	41.08	22	7	7	Carbamidomethylation; Oxidation (M)	5225.7	21809	17593	39906	35348	44305	2655.4	11659	4867.2	21553	25762	35259	0.12:0.54:0.23:1.00:1.20:1.64	17201	40973	6799.2	27525	0.25:1.00	55244	COP9 signalosome complex subunit 3 OS=Rhodosporidium toruloides OX=5286 GN=FGENESH: predicted gene_10.260 PE=3 SV=1
3112	231932	A0A2T0A4E9|A0A2T0A4E9_RHOTO	40.94	9	1	1		73.749	1197.5	2168.8	12505	9867.1	11008	73.749	1197.5	2168.8	12505	9867.1	11008	0.02:0.10:0.17:1.00:0.79:0.88	1146.7	11127	1146.7	11127	0.10:1.00	16579	DUF1691 domain-containing protein OS=Rhodosporidium toruloides OX=5286 GN=AAT19DRAFT_16816 PE=4 SV=1
1903	230888	A0A2T0A164|A0A2T0A164_RHOTO	40.93	2	1	1		658.12	311.97	444.28	3929.8	3739.5	2452.6	658.12	311.97	444.28	3929.8	3739.5	2452.6	0.17:0.08:0.11:1.00:0.95:0.62	471.46	3374	471.46	3374	0.14:1.00	69334	Glutathione hydrolase OS=Rhodosporidium toruloides OX=5286 GN=AAT19DRAFT_9838 PE=4 SV=1
1110	231059	A0A2T0A9K1|A0A2T0A9K1_RHOTO	40.77	5	3	3	Oxidation (M)	3535.4	2207.2	2766.8	11183	13609	15280	3535.4	2207.2	2766.8	11183	13609	15280	0.32:0.20:0.25:1.00:1.22:1.37	2962.4	13357	2962.4	13357	0.22:1.00	95557	CNNM transmembrane domain-containing protein OS=Rhodosporidium toruloides OX=5286 GN=AAT19DRAFT_15025 PE=4 SV=1
1280	231371	A0A0K3CH58|A0A0K3CH58_RHOTO	40.68	21	8	8	Carbamidomethylation	5296.8	15099	23492	25765	34700	48231	2706.8	13316	19484	19467	28969	43650	0.14:0.68:1.00:1.00:1.49:2.24	16966	36232	13661	30695	0.45:1.00	67216	BY PROTMAP: gi|342320510|gb|EGU12450.1| Serine/arginine repetitive matrix protein 2 [Rhodotorula glutinis ATCC 204091] OS=Rhodosporidium toruloides OX=5286 GN=FGENESH: predicted gene_7.178 PE=4 SV=1
3300	232381	A0A2S9ZY89|A0A2S9ZY89_RHOTO	40.51	9	3	3		1741.6	4392.5	4755.8	20133	21774	21422	1741.6	4392.5	4755.8	20133	21774	21422	0.09:0.22:0.24:1.00:1.08:1.06	4557.7	21110	4557.7	21110	0.22:1.00	62826	Histidine phosphatase superfamily OS=Rhodosporidium toruloides OX=5286 GN=AAT19DRAFT_10885 PE=3 SV=1
2485	230998	A0A0K3CM98|A0A0K3CM98_RHOTO	40.12	17	4	4	Oxidation (M); Acetylation (N-term)	6121.2	7195.9	9816.2	25179	22003	25494	4222	4375.7	4783.7	18632	17035	22052	0.23:0.23:0.26:1.00:0.91:1.18	7848.3	24832	4597.7	19240	0.24:1.00	33941	Alpha/Beta hydrolase fold OS=Rhodosporidium toruloides OX=5286 GN=FGENESH: predicted gene_7.527 PE=4 SV=1
3236	232152	A0A0K3CLG2|A0A0K3CLG2_RHOTO	39.74	22	2	2	Carbamidomethylation; Acetylation (N-term); Deamidation (NQ)	5442.8	9023.1	9835.1	21820	24096	28028	4046.8	7683.2	7834.3	16435	18812	21638	0.25:0.47:0.48:1.00:1.14:1.32	8100.3	24648	6521.4	18962	0.34:1.00	15744	BY PROTMAP: gi|472585271|gb|EMS22825.1| Hit-like protein involved in cell-cycle regulation [Rhodosporidium toruloides NP11] gi|647399617|emb|CDR44515.1| RHTO0S09e05336g1_1 [Rhodosporidium toruloides] OS=Rhodosporidium torul...
2849	232098	A0A2S9ZWR3|A0A2S9ZWR3_RHOTO	39.69	12	4	4		19779	28166	27119	49739	48868	52295	15190	20566	17804	44921	43845	45224	0.34:0.46:0.40:1.00:0.98:1.01	25021	50301	17854	44663	0.40:1.00	30226	Protein phosphatase 2A inhibitor 2 OS=Rhodosporidium toruloides OX=5286 GN=AAT19DRAFT_11424 PE=3 SV=1
664	229350	A0A2S9ZX13|A0A2S9ZX13_RHOTO	39.58	39	14	14	Carbamidomethylation; Oxidation (M)	26182	68519	82310	93954	78200	109050	465.55	17147	17305	46363	43264	62555	0.02:0.37:0.37:1.00:0.93:1.35	67752	101500	12583	50728	0.25:1.00	58806	U4/U6 snRNP-specific spliceosomal protein OS=Rhodosporidium toruloides OX=5286 GN=AAT19DRAFT_11524 PE=4 SV=1
1895	231187	A0A2T0A409|A0A2T0A409_RHOTO	39.2	5	1	1		97.518	0	76.929	729.65	4594.6	6434.5	97.518	0	76.929	729.65	4594.6	6434.5	0.13:0:0.11:1.00:6.30:8.82	87.223	3919.6	87.223	3919.6	0.02:1.00	43785	GATA-type domain-containing protein OS=Rhodosporidium toruloides OX=5286 GN=AAT19DRAFT_16657 PE=4 SV=1
932	230907	A0A2T0AJC6|A0A2T0AJC6_RHOTO	38.6	4	3	3		10173	7389.7	6911.2	27813	27983	27082	10173	7389.7	6911.2	27813	27983	27082	0.37:0.27:0.25:1.00:1.01:0.97	8157.9	27626	8157.9	27626	0.30:1.00	79337	Alpha/Beta hydrolase fold OS=Rhodosporidium toruloides OX=5286 GN=AAT19DRAFT_9181 PE=4 SV=1
2667	232192	A0A0K3CBD0|A0A0K3CBD0_RHOTO	38.26	48	4	4	Carbamidomethylation; Oxidation (M)	25847	9079.5	20752	97357	36599	46321	18625	8588.5	17793	87042	35775	45082	0.21:0.10:0.20:1.00:0.41:0.52	19122	61573	15564	55966	0.28:1.00	13678	Small nuclear ribonucleoprotein Sm D3 OS=Rhodosporidium toruloides OX=5286 GN=FGENESH: predicted gene_3.147 PE=3 SV=1
930	230495	A0A2S9ZX25|A0A2S9ZX25_RHOTO	38.17	9	6	6	Oxidation (M)	9012.6	5913	7188.4	30153	21095	30099	3575.3	4005.9	4881.1	27256	18932	28141	0.13:0.15:0.18:1.00:0.69:1.03	12559	27819	5014.2	24776	0.20:1.00	113324	SPX domain-domain containing protein OS=Rhodosporidium toruloides OX=5286 GN=AAT19DRAFT_11418 PE=4 SV=1
2456	232158	A0A2T0AGR5|A0A2T0AGR5_RHOTO	38.13	8	4	4		5862.6	7842.6	10013	23703	25318	36902	4164.4	5842.9	6967.2	22072	23689	33319	0.19:0.26:0.32:1.00:1.07:1.51	8583.3	28641	6335.4	26360	0.24:1.00	56232	Maintenance of mitochondrial morphology protein 1 OS=Rhodosporidium toruloides OX=5286 GN=MMM1 PE=3 SV=1
1997	231098	A0A2S9ZZF1|A0A2S9ZZF1_RHOTO	37.69	10	4	4	Carbamidomethylation	2105.2	4105.4	4343.2	15477	18139	16233	2105.2	2625.6	2880.4	14826	17622	15042	0.14:0.18:0.19:1.00:1.19:1.01	4209.2	16616	2737.9	15830	0.17:1.00	69655	COesterase domain-containing protein OS=Rhodosporidium toruloides OX=5286 GN=AAT19DRAFT_10688 PE=4 SV=1
2704	230441	A0A0K3C8Q2|A0A0K3C8Q2_RHOTO	37.64	31	4	4	Carbamidomethylation	3531.3	3679.4	6434.6	20291	17433	22656	3531.3	2902.4	5571.4	19481	15898	20808	0.18:0.15:0.29:1.00:0.82:1.07	4983.3	20127	4163.2	18729	0.22:1.00	20594	BY PROTMAP: gi|472586514|gb|EMS24033.1| protein of GFA famliy [Rhodosporidium toruloides NP11] gi|647397917|emb|CDR41341.1| RHTO0S06e00914g1_1 [Rhodosporidium toruloides] OS=Rhodosporidium toruloides OX=5286 GN=FGENESH: pre...
514	229499	A0A2S9ZVV0|A0A2S9ZVV0_RHOTO	37.22	28	15	15	Oxidation (M); Carbamidomethylation	49189	56681	66002	91535	96783	108060	15155	16549	16865	42844	44840	52354	0.35:0.39:0.39:1.00:1.05:1.22	58782	100970	16190	46679	0.35:1.00	89186	Sec23/Sec24 trunk domain-domain containing protein OS=Rhodosporidium toruloides OX=5286 GN=AAT19DRAFT_11898 PE=3 SV=1
155	229221	A0A0K3CDI2|A0A0K3CDI2_RHOTO	37.15	29	11	11	Carbamidomethylation; Oxidation (M)	65660	78476	81189	32350	24204	36231	48558	47448	51590	14300	9081.9	15383	3.40:3.32:3.61:1.00:0.64:1.08	77965	31330	49199	12922	3.81:1.00	65931	Eukaryotic translation initiation factor 3 subunit D OS=Rhodosporidium toruloides OX=5286 GN=FGENESH: predicted gene_5.16 PE=3 SV=1
2428	232027	A0A0K3C735|A0A0K3C735_RHOTO	37.09	18	5	5	Oxidation (M)	10385	14695	19673	30221	27309	43412	6534.7	11011	12999	22553	22490	36835	0.29:0.49:0.58:1.00:1.00:1.63	16859	34123	10618	27293	0.39:1.00	37247	GPI biosynthesis protein family Pig-F-domain containing protein OS=Rhodosporidium toruloides OX=5286 GN=FGENESH: predicted gene_1.499 PE=3 SV=1
821	230037	A0A0K3CGE2|A0A0K3CGE2_RHOTO	36.95	25	13	13	Carbamidomethylation; Oxidation (M)	38668	75751	109510	36649	30699	45113	30748	56890	86502	26145	11140	17460	1.18:2.18:3.31:1.00:0.43:0.67	77023	38698	58047	18248	3.18:1.00	50635	BY PROTMAP: gi|472587788|gb|EMS25284.1| RNA-binding protein Luc7-like 2 [Rhodosporidium toruloides NP11] gi|647398848|emb|CDR43082.1| RHTO0S07e08042g1_1 [Rhodosporidium toruloides] OS=Rhodosporidium toruloides OX=5286 GN=FG...
1917	230727	A0A2T0AHL8|A0A2T0AHL8_RHOTO	36.95	29	5	5	Oxidation (M)	9132.6	20521	23869	40653	28224	40808	1632	10132	10805	24871	24326	33961	0.07:0.41:0.43:1.00:0.98:1.37	19153	36562	8834.7	27719	0.32:1.00	36022	COP9 signalosome complex subunit 6 OS=Rhodosporidium toruloides OX=5286 GN=AAT19DRAFT_8538 PE=3 SV=1
1405	230526	A0A0K3C7N7|A0A0K3C7N7_RHOTO	36.84	13	8	8	Oxidation (M)	7213.7	9902.6	11825	16350	17532	20166	1322	4206.6	4272.1	12212	12621	16353	0.11:0.34:0.35:1.00:1.03:1.34	9647	19065	3266.9	13729	0.24:1.00	88674	Beta-N-acetylhexosaminidase OS=Rhodosporidium toruloides OX=5286 GN=FGENESH: predicted gene_1.704 PE=3 SV=1
3407	232079	A0A2T0A8X4|A0A2T0A8X4_RHOTO	36.77	5	1	1		906.11	4922.6	5451.9	20512	19757	23105	906.11	4922.6	5451.9	20512	19757	23105	0.04:0.24:0.27:1.00:0.96:1.13	3760.2	21125	3760.2	21125	0.18:1.00	28306	HAD-like domain-containing protein OS=Rhodosporidium toruloides OX=5286 GN=AAT19DRAFT_14782 PE=4 SV=1
3061	231461	A0A2S9ZYE0|A0A2S9ZYE0_RHOTO	35.84	26	4	4		3524	8040.8	7608.2	29005	28266	37255	3524	6836.5	6566.6	27028	27076	33395	0.13:0.25:0.24:1.00:1.00:1.24	7167.8	31509	6044.9	29167	0.21:1.00	28706	Translin (Fragment) OS=Rhodosporidium toruloides OX=5286 GN=AAT19DRAFT_10927 PE=3 SV=1
3558	231395	A0A0K3CR94|A0A0K3CR94_RHOTO	35.56	30	3	3	Carbamidomethylation	1914.1	5403.1	5611.4	13428	13142	17375	1914.1	5403.1	5611.4	13428	13142	17375	0.14:0.40:0.42:1.00:0.98:1.29	4531.8	14648	4531.8	14648	0.31:1.00	17219	SnoaL-like domain-containing protein OS=Rhodosporidium toruloides OX=5286 GN=FGENESH: predicted gene_15.137 PE=4 SV=1
795	229975	A0A0K3CDM2|A0A0K3CDM2_RHOTO	35.48	33	11	11	Deamidation (NQ); Oxidation (M)	21974	38675	44863	102290	87729	106900	10065	13191	18703	51169	44084	46208	0.20:0.26:0.37:1.00:0.86:0.90	39708	98970	15112	47154	0.32:1.00	49977	Oxidored_FMN domain-containing protein OS=Rhodosporidium toruloides OX=5286 GN=FGENESH: predicted gene_5.103 PE=4 SV=1
2306	231122	A0A0K3CS24|A0A0K3CS24_RHOTO	35.43	10	4	4		2486.4	800.23	3460	5821.4	7277.8	9602.3	2486.4	517.59	3132.6	5362.3	6561.8	9098.7	0.46:0.10:0.58:1.00:1.22:1.70	3161.6	7567.2	2856.6	7007.6	0.41:1.00	80654	BY PROTMAP: gi|472588705|gb|EMS26177.1| Cohesin loading factor [Rhodosporidium toruloides NP11] gi|647396495|emb|CDR38754.1| RHTO0S03e12904g1_1 [Rhodosporidium toruloides] OS=Rhodosporidium toruloides OX=5286 GN=FGENESH: pr...
3561	232240	A0A2T0AE50|A0A2T0AE50_RHOTO	35.19	10	1	1	Oxidation (M)	611.65	2558.8	2797.7	684.3	0	0	611.65	2558.8	2797.7	684.3	0	0	0.89:3.74:4.09:1.00:0:0	1989.4	684.3	1989.4	684.3	2.91:1.00	18006	PDZ domain-containing protein OS=Rhodosporidium toruloides OX=5286 GN=AAT19DRAFT_13308 PE=3 SV=1
1372	230928	A0A2T0AJF0|A0A2T0AJF0_RHOTO	35.18	11	5	5	Carbamidomethylation; Deamidation (NQ); Oxidation (M)	3419.2	14024	17875	26684	24912	27911	1395.6	5860.1	6145.7	19616	19085	21202	0.07:0.30:0.31:1.00:0.97:1.08	14611	28037	5776	19967	0.29:1.00	54128	Trimethyllysine dioxygenase OS=Rhodosporidium toruloides OX=5286 GN=AAT19DRAFT_9180 PE=3 SV=1
2313	231244	A0A0K3CT86|A0A0K3CT86_RHOTO	35.13	26	5	5		4805.2	11086	10288	27436	34928	36496	4123.2	8208.8	5765.4	21442	29732	28898	0.19:0.38:0.27:1.00:1.39:1.35	9769.9	32953	7075.9	26691	0.27:1.00	41849	MSC domain-containing protein OS=Rhodosporidium toruloides OX=5286 GN=FGENESH: predicted gene_13.132 PE=4 SV=1
3391	232406	A0A2S9ZWG9|A0A2S9ZWG9_RHOTO	35.11	21	4	4		4031.8	17919	16349	46734	30994	36008	3694.4	15847	14417	45246	30065	34801	0.08:0.35:0.32:1.00:0.66:0.77	13171	37912	11724	36704	0.32:1.00	20969	Actin-related protein 2/3 complex subunit 3 OS=Rhodosporidium toruloides OX=5286 GN=AAT19DRAFT_11754 PE=3 SV=1
3516	232382	A0A0K3CDV9|A0A0K3CDV9_RHOTO	35.04	3	1	1		0	725.5	673.74	3617.2	2497.5	3031.3	0	725.5	673.74	3617.2	2497.5	3031.3	0:0.20:0.19:1.00:0.69:0.84	699.62	3048.7	699.62	3048.7	0.23:1.00	52184	BY PROTMAP: gi|472587058|gb|EMS24557.1| tubulin-tyrosine ligase [Rhodosporidium toruloides NP11] gi|647394757|emb|CDR35991.1| RHTO0S01e11716g1_1 [Rhodosporidium toruloides] OS=Rhodosporidium toruloides OX=5286 GN=FGENESH: p...
332	229533	A0A0K3CQK8|A0A0K3CQK8_RHOTO	34.78	21	17	17	Carbamidomethylation; Oxidation (M); Acetylation (N-term)	31673	27336	33628	62978	64386	65071	2955.9	5700.1	7051.2	29268	34089	27115	0.10:0.19:0.24:1.00:1.16:0.93	31245	64354	5376.3	30157	0.18:1.00	124786	BY PROTMAP: gi|647400604|emb|CDR46228.1| RHTO0S12e01794g1_1 [Rhodosporidium toruloides] OS=Rhodosporidium toruloides OX=5286 GN=FGENESH: predicted gene_14.171 PE=3 SV=1
2580	231682	A0A2T0A3G7|A0A2T0A3G7_RHOTO	34.58	17	5	5	Oxidation (M)	34998	60292	62969	11768	11470	18499	33426	53394	57952	10391	9738	14261	3.22:5.14:5.58:1.00:0.94:1.37	52881	14222	48257	11463	4.21:1.00	36274	TPT-domain-containing protein OS=Rhodosporidium toruloides OX=5286 GN=AAT19DRAFT_16430 PE=4 SV=1
1653	230396	A0A0K3CV83|A0A0K3CV83_RHOTO	34.24	42	8	8	Carbamidomethylation; Deamidation (NQ)	42325	77340	91050	31438	41006	41313	10618	47328	60818	19310	27840	25392	0.55:2.45:3.15:1.00:1.44:1.31	83097	37919	52447	24181	2.17:1.00	27896	HAD-like domain-containing protein OS=Rhodosporidium toruloides OX=5286 GN=FGENESH: predicted gene_16.98 PE=4 SV=1
2825	231641	A0A2S9ZWS7|A0A2S9ZWS7_RHOTO	34.14	3	1	1		0	1324.4	1759.9	5525.2	5364.4	4889.3	0	1324.4	1759.9	5525.2	5364.4	4889.3	0:0.24:0.32:1.00:0.97:0.88	1542.1	5259.6	1542.1	5259.6	0.29:1.00	53697	DUF1295-domain-containing protein OS=Rhodosporidium toruloides OX=5286 GN=AAT19DRAFT_11442 PE=4 SV=1
3542	232732	A0A2T0A3A9|A0A2T0A3A9_RHOTO	34.14	5	2	2		818.88	1558.4	2095.5	8009.7	10792	19539	818.88	1558.4	2095.5	8009.7	10792	19539	0.10:0.19:0.26:1.00:1.35:2.44	1682.6	12780	1682.6	12780	0.13:1.00	65143	Major facilitator superfamily domain-containing protein OS=Rhodosporidium toruloides OX=5286 GN=AAT19DRAFT_16428 PE=4 SV=1
703	229805	A0A2S9ZW90|A0A2S9ZW90_RHOTO	34.12	40	11	11	Carbamidomethylation	18915	18984	25543	47557	53474	107370	10387	4960.7	9269.6	34147	36320	70688	0.30:0.15:0.27:1.00:1.06:2.07	23040	70330	8205.9	47052	0.17:1.00	56961	Protein phosphatase 2C-domain containing protein OS=Rhodosporidium toruloides OX=5286 GN=AAT19DRAFT_11667 PE=3 SV=1
2468	231448	A0A0K3CBB9|A0A0K3CBB9_RHOTO	34.02	8	1	1		7024.1	11018	12152	919.19	691.04	632.84	7024.1	11018	12152	919.19	691.04	632.84	7.64:11.99:13.22:1.00:0.75:0.69	10065	893.21	10065	893.21	11.27:1.00	26229	BY PROTMAP: gi|472584702|gb|EMS22288.1| 3-alpha(Or 20-beta)-hydroxysteroid dehydrogenase [Rhodosporidium toruloides NP11] gi|647399191|emb|CDR43724.1| RHTO0S08e04940g1_1 [Rhodosporidium toruloides] OS=Rhodosporidium toruloi...
2547	231797	A0A0K3C3P0|A0A0K3C3P0_RHOTO	33.8	12	3	3	Carbamidomethylation	4474.5	6109.5	7422.9	11403	19577	25247	4474.5	6109.5	7422.9	11403	19577	25247	0.39:0.54:0.65:1.00:1.72:2.21	6058.4	18742	6058.4	18742	0.32:1.00	45221	PlsC domain-containing protein OS=Rhodosporidium toruloides OX=5286 GN=FGENESH: predicted gene_1.50 PE=3 SV=1
1831	231772	A0A2T0A763|A0A2T0A763_RHOTO	33.46	11	2	2		599.06	1178.2	1969	19129	12866	18001	599.06	1178.2	1969	19129	12866	18001	0.03:0.06:0.10:1.00:0.67:0.94	1248.8	16665	1248.8	16665	0.07:1.00	37486	UPF0057-domain-containing protein OS=Rhodosporidium toruloides OX=5286 GN=AAT19DRAFT_15428 PE=3 SV=1
1863	231129	A0A0K3CUW2|A0A0K3CUW2_RHOTO	33.38	38	9	9		7847.4	25587	30163	54409	72789	92074	4186	14919	21999	34778	43625	45527	0.12:0.43:0.63:1.00:1.25:1.31	24630	73090	14622	41310	0.35:1.00	30499	Cnn_1N domain-containing protein OS=Rhodosporidium toruloides OX=5286 GN=FGENESH: predicted gene_15.223 PE=4 SV=1
2363	231807	A0A0K3C9Z1|A0A0K3C9Z1_RHOTO	33.34	5	1	1		296.93	551.59	366.13	2686.5	2823.7	4603.9	296.93	551.59	366.13	2686.5	2823.7	4603.9	0.11:0.21:0.14:1.00:1.05:1.71	404.88	3371.4	404.88	3371.4	0.12:1.00	46423	Nucleoporin POM34 OS=Rhodosporidium toruloides OX=5286 GN=FGENESH: predicted gene_2.365 PE=4 SV=1
2055	231208	A0A2T0A391|A0A2T0A391_RHOTO	33.22	22	5	5		41141	37427	61055	28838	11205	20245	32498	34064	54948	23350	8572.8	15997	1.39:1.46:2.35:1.00:0.37:0.69	49415	20096	43377	15973	2.72:1.00	30668	t-SNARE OS=Rhodosporidium toruloides OX=5286 GN=AAT19DRAFT_16401 PE=3 SV=1
3942	234100	A0A0K3CLX0|A0A0K3CLX0_RHOTO	33.08	2	1	1		242.1	278.73	311.98	3240.6	2123	1962.9	242.1	278.73	311.98	3240.6	2123	1962.9	0.07:0.09:0.10:1.00:0.66:0.61	277.6	2442.2	277.6	2442.2	0.11:1.00	46383	BY PROTMAP: gi|342319228|gb|EGU11178.1| Salivary gland secretion 1 [Rhodotorula glutinis ATCC 204091] OS=Rhodosporidium toruloides OX=5286 GN=FGENESH: predicted gene_10.133 PE=4 SV=1
278	230039	A0A2S9ZVH6|A0A2S9ZVH6_RHOTO	32.94	8	9	9	Carbamidomethylation; Oxidation (M)	5892.2	10203	8555.1	16322	23366	25782	785.37	5008.8	4259.2	11244	16958	18583	0.07:0.45:0.38:1.00:1.51:1.65	8787.1	21823	3834	15595	0.25:1.00	169394	P-loop containing nucleoside triphosphate hydrolase protein OS=Rhodosporidium toruloides OX=5286 GN=AAT19DRAFT_11777 PE=4 SV=1
1887	231157	A0A0K3CPK2|A0A0K3CPK2_RHOTO	32.42	6	3	3		2167.9	1985.4	425.18	5481.3	6931	14483	1162.1	1220.6	0	3415.6	3945.9	8441	0.34:0.36:0:1.00:1.16:2.47	1923.3	8965.1	1191.3	5267.5	0.23:1.00	74489	BY PROTMAP: gi|342319048|gb|EGU11000.1| putative DNA-binding protein cre-1 [Rhodotorula glutinis ATCC 204091] OS=Rhodosporidium toruloides OX=5286 GN=FGENESH: predicted gene_14.38 PE=4 SV=1
2628	230678	A0A2T0ABY6|A0A2T0ABY6_RHOTO	32.32	26	3	3		15890	24571	26136	5347.9	3585.3	5309.6	15890	24571	26136	5347.9	3585.3	5309.6	2.97:4.59:4.89:1.00:0.67:0.99	22199	4747.6	22199	4747.6	4.68:1.00	22208	Glycolipid transfer protein domain-containing protein OS=Rhodosporidium toruloides OX=5286 GN=AAT19DRAFT_13578 PE=4 SV=1
1140	230208	A0A0K3CET0|A0A0K3CET0_RHOTO	32.12	29	8	8	Carbamidomethylation; Oxidation (M)	33297	35794	55402	87667	67388	64490	16845	25101	33716	62903	57081	52580	0.27:0.40:0.54:1.00:0.91:0.84	43813	73182	26768	57521	0.47:1.00	46391	BY PROTMAP: gi|472584730|gb|EMS22316.1| ribonucleoside-diphosphate reductase subunit M2 [Rhodosporidium toruloides NP11] gi|647399163|emb|CDR43674.1| RHTO0S08e04280g1_1 [Rhodosporidium toruloides] OS=Rhodosporidium toruloid...
681	229267	A0A2T0ADB1|A0A2T0ADB1_RHOTO	31.5	29	15	15	Oxidation (M)	51441	62865	100120	18412	22419	29045	34755	23693	55101	4640.7	6577.7	7801.1	7.49:5.11:11.87:1.00:1.42:1.68	76144	23885	37850	6339.8	5.97:1.00	81716	NADH-ubiquinone oxidoreductase 75 kDa subunit OS=Rhodosporidium toruloides OX=5286 GN=AAT19DRAFT_13017 PE=3 SV=1
582	229620	A0A2T0AJK8|A0A2T0AJK8_RHOTO	31.16	21	10	10	Carbamidomethylation; Oxidation (M)	37668	55210	71007	106390	99914	116840	11272	25046	23653	52949	63923	73228	0.21:0.47:0.45:1.00:1.21:1.38	58618	107720	20746	63367	0.33:1.00	71163	Terpene cyclase/mutase family member OS=Rhodosporidium toruloides OX=5286 GN=AAT19DRAFT_9240 PE=3 SV=1
3773	232482	A0A0K3C932|A0A0K3C932_RHOTO	30.68	3	1	1		1761.2	1977.5	771.72	6209.4	16815	26498	1761.2	1977.5	771.72	6209.4	16815	26498	0.28:0.32:0.12:1.00:2.71:4.27	1503.5	16508	1503.5	16508	0.09:1.00	68557	Lysophospholipase OS=Rhodosporidium toruloides OX=5286 GN=FGENESH: predicted gene_2.418 PE=3 SV=1
1047	231913	A0A0K3CGK4|A0A0K3CGK4_RHOTO	30.36	7	5	5		5008.4	2103	2393.4	12818	15136	17210	3034.2	1632	1539.7	10567	12829	14049	0.29:0.15:0.15:1.00:1.21:1.33	3168.2	15055	2068.6	12481	0.17:1.00	108632	Alpha/Beta hydrolase fold OS=Rhodosporidium toruloides OX=5286 GN=FGENESH: predicted gene_6.510 PE=4 SV=1
1067	230424	A0A2T0ACC6|A0A2T0ACC6_RHOTO	30.35	24	11	11	Carbamidomethylation; Oxidation (M)	16746	22488	33869	59594	45939	92546	4323.3	5333.1	9152.7	18023	23327	51900	0.24:0.30:0.51:1.00:1.29:2.88	24907	68114	6808.8	31685	0.21:1.00	66427	Acetyl-CoA synthetase-like protein OS=Rhodosporidium toruloides OX=5286 GN=AAT19DRAFT_13700 PE=4 SV=1
2210	230715	A0A2S9ZXH1|A0A2S9ZXH1_RHOTO	30.32	28	7	7	Carbamidomethylation; Oxidation (M)	10419	18968	24323	33087	29730	32370	5346.2	7027	9686.1	22546	15089	19591	0.24:0.31:0.43:1.00:0.67:0.87	20398	31729	8406.8	19075	0.44:1.00	37502	Phytanoyl-CoA dioxygenase domain-containing protein 1 OS=Rhodosporidium toruloides OX=5286 GN=AAT19DRAFT_11209 PE=3 SV=1
934	230259	A0A0K3CSA4|A0A0K3CSA4_RHOTO	29.73	30	12	12	Carbamidomethylation; Oxidation (M)	56584	94895	119270	40439	41876	49895	18463	42119	56959	10136	17197	19971	1.82:4.16:5.62:1.00:1.70:1.97	96626	44070	44744	15768	2.84:1.00	56934	Hydroxyacid-oxoacid transhydrogenase OS=Rhodosporidium toruloides OX=5286 GN=FGENESH: predicted gene_17.114 PE=3 SV=1
1916	230799	A0A0K3CBU1|A0A0K3CBU1_RHOTO	29.57	19	4	4	Deamidation (NQ)	2855.3	3006.4	3403.7	7979.7	13430	18349	2255.1	1829.2	2604.8	5667.1	10760	14702	0.40:0.32:0.46:1.00:1.90:2.59	3267.3	13253	2229.7	10377	0.21:1.00	41049	Dolichol-phosphate mannosyltransferase subunit 1 OS=Rhodosporidium toruloides OX=5286 GN=FGENESH: predicted gene_3.650 PE=3 SV=1
2702	231560	A0A0K3CI26|A0A0K3CI26_RHOTO	29.3	29	5	5	Carbamidomethylation; Acetylation (N-term); Deamidation (NQ)	6043.4	10169	13903	27235	29258	29545	5166.3	5530.4	7537.8	21608	22843	23351	0.24:0.26:0.35:1.00:1.06:1.08	10711	28679	6078.2	22601	0.27:1.00	31464	Ribosomal RNA-processing protein 43 OS=Rhodosporidium toruloides OX=5286 GN=FGENESH: predicted gene_8.339 PE=3 SV=1
893	230878	A0A2T0ADQ8|A0A2T0ADQ8_RHOTO	29.3	14	8	8	Oxidation (M)	12712	13000	19266	31527	33643	44720	4331.9	6778.5	9087.7	22935	23338	33387	0.19:0.30:0.40:1.00:1.02:1.46	15571	37220	7128.4	26725	0.27:1.00	80409	ABC transporter transmembrane region 2-domain containing protein OS=Rhodosporidium toruloides OX=5286 GN=AAT19DRAFT_13167 PE=4 SV=1
847	230169	A0A0K3CB56|A0A0K3CB56_RHOTO	29.03	16	8	8	Deamidation (NQ); Oxidation (M)	16333	18159	19538	38313	34430	34916	4591.5	7992.8	7762.3	25491	27027	26458	0.18:0.31:0.30:1.00:1.06:1.04	19055	36359	7466	26326	0.28:1.00	77245	Serine/threonine-protein phosphatase OS=Rhodosporidium toruloides OX=5286 GN=FGENESH: predicted gene_3.435 PE=3 SV=1
1646	229822	A0A0K3CHW3|A0A0K3CHW3_RHOTO	28.92	22	5	5	Oxidation (M)	7245.5	7805.8	5468.3	26219	14860	18317	2818.6	6050.9	4257	22195	13879	16451	0.13:0.27:0.19:1.00:0.63:0.74	7292.6	19799	4828.2	17508	0.28:1.00	42125	BY PROTMAP: gi|472588021|gb|EMS25517.1| NAD dependent oxidoreductase [Rhodosporidium toruloides NP11] gi|647401475|emb|CDR47738.1| RHTO0S15e01354g1_1 [Rhodosporidium toruloides] OS=Rhodosporidium toruloides OX=5286 GN=FGENE...
3049	233346	A0A2T0A8R8|A0A2T0A8R8_RHOTO	28.68	3	1	1	Carbamidomethylation; Oxidation (M)	933.13	1367.4	3074.3	832.63	0	0	933.13	1367.4	3074.3	832.63	0	0	1.12:1.64:3.69:1.00:0:0	1791.6	832.63	1791.6	832.63	2.15:1.00	51279	Smr domain-containing protein OS=Rhodosporidium toruloides OX=5286 GN=AAT19DRAFT_14768 PE=4 SV=1
3549	232011	A0A0K3CJS7|A0A0K3CJS7_RHOTO	28.27	15	3	3	Oxidation (M); Carbamidomethylation	169.54	759.48	1755.6	7844.3	4501.8	5193.2	169.54	759.48	1755.6	7844.3	4501.8	5193.2	0.02:0.10:0.22:1.00:0.57:0.66	1108.2	7044.6	1108.2	7044.6	0.16:1.00	32219	BY PROTMAP: gi|342319962|gb|EGU11907.1| Phosphatidyl synthase [Rhodotorula glutinis ATCC 204091] OS=Rhodosporidium toruloides OX=5286 GN=FGENESH: predicted gene_9.124 PE=3 SV=1
1096	230847	A0A0K3CB40|A0A0K3CB40_RHOTO	28.23	12	6	6		3274	7444.8	9819.2	21884	22560	18778	1332	5625.1	6761.4	14608	19163	15092	0.09:0.39:0.46:1.00:1.31:1.03	8434.5	21269	5984.8	16288	0.37:1.00	88592	Lysophospholipase OS=Rhodosporidium toruloides OX=5286 GN=FGENESH: predicted gene_3.67 PE=3 SV=1
2487	232372	A0A061AMD2|A0A061AMD2_RHOTO	28.16	14	3	3	Carbamidomethylation	1979.2	2534.6	4020.3	8732.5	8318	10817	1309.7	1908.7	2599	7551.5	7693.9	9674.3	0.17:0.25:0.34:1.00:1.02:1.28	2904.7	9289	1999.1	8306.6	0.24:1.00	21273	Putative small G-protein Ras2 OS=Rhodosporidium toruloides OX=5286 GN=AAT19DRAFT_11704 PE=4 SV=1
3060	231401	A0A0K3CIX0|A0A0K3CIX0_RHOTO	28.15	44	6	6	Oxidation (M); Carbamidomethylation; Acetylation (N-term)	17544	37818	46232	17537	11760	10997	16398	30139	37435	12967	9539.9	9345.8	1.26:2.32:2.89:1.00:0.74:0.72	34058	14197	27991	11383	2.46:1.00	20046	BY PROTMAP: gi|472584306|gb|EMS21900.1| diamine N-acetyltransferase [Rhodosporidium toruloides NP11] gi|647395360|emb|CDR36702.1| RHTO0S02e05798g1_1 [Rhodosporidium toruloides] OS=Rhodosporidium toruloides OX=5286 GN=FGENES...
3917	236619	A0A2T0A0E9|A0A2T0A0E9_RHOTO	28.09	8	1	1		750.61	6979.7	4962.4	29129	25699	27931	750.61	6979.7	4962.4	29129	25699	27931	0.03:0.24:0.17:1.00:0.88:0.96	4230.9	27586	4230.9	27586	0.15:1.00	17522	Guanine nucleotide-binding protein subunit gamma 2 OS=Rhodosporidium toruloides OX=5286 GN=AAT19DRAFT_10348 PE=3 SV=1
2160	230403	A0A2T0A6M6|A0A2T0A6M6_RHOTO	28.07	13	3	3		3058.3	5778.6	7576.2	15384	15157	17540	3058.3	5778.6	7576.2	15384	15157	17540	0.20:0.38:0.49:1.00:0.99:1.14	5471	16027	5471	16027	0.34:1.00	32857	SGNH_hydro domain-containing protein OS=Rhodosporidium toruloides OX=5286 GN=AAT19DRAFT_15133 PE=4 SV=1
1181	230079	A0A2S9ZXX7|A0A2S9ZXX7_RHOTO	27.72	24	7	7		5974.7	6417.9	4960	11578	15061	24321	3378.7	4701	3650.3	8611.8	12534	20092	0.39:0.55:0.42:1.00:1.46:2.33	5824.6	16987	3910	13746	0.28:1.00	46403	TEA/ATTS domain family-domain containing protein OS=Rhodosporidium toruloides OX=5286 GN=AAT19DRAFT_11330 PE=3 SV=1
1935	230165	A0A2T0AHJ8|A0A2T0AHJ8_RHOTO	27.48	42	9	9	Oxidation (M); Carbamidomethylation; Acetylation (N-term)	11114	33804	38702	46430	43286	69281	711.3	24571	28193	38480	33166	54376	0.02:0.64:0.73:1.00:0.86:1.41	30549	53713	19534	42299	0.46:1.00	38671	WD40-repeat-containing domain protein OS=Rhodosporidium toruloides OX=5286 GN=AAT19DRAFT_8533 PE=4 SV=1
2568	231835	A0A0K3CGP4|A0A0K3CGP4_RHOTO	27.45	18	2	2	Oxidation (M)	11224	44618	1098.7	1819.5	292.8	112.24	11224	44618	1098.7	1819.5	292.8	112.24	6.17:24.52:0.60:1.00:0.16:0.06	18980	1023.5	18980	1023.5	18.54:1.00	21246	BY PROTMAP: gi|472580523|gb|EMS18315.1| endoplasmic reticulum protein [Rhodosporidium toruloides NP11] gi|647401908|emb|CDR48263.1| RHTO0S16e04808g1_1 [Rhodosporidium toruloides] OS=Rhodosporidium toruloides OX=5286 GN=FGEN...
1597	230788	A0A0K3C4H6|A0A0K3C4H6_RHOTO	27.45	15	3	3	Oxidation (M)	2088.3	3635.4	6986.3	12177	48679	80345	744.54	3340.7	4612.3	10827	46618	76928	0.07:0.31:0.43:1.00:4.31:7.11	4321.4	47067	2983.9	44791	0.07:1.00	41858	Alpha beta-hydrolase OS=Rhodosporidium toruloides OX=5286 GN=FGENESH: predicted gene_1.380 PE=4 SV=1
1837	231214	A0A0K3C6R7|A0A0K3C6R7_RHOTO	27.41	31	6	6	Oxidation (M); Deamidation (NQ)	4511.9	12075	9915.7	22243	21676	30297	2156.7	7418	7413.9	15464	17463	22995	0.14:0.48:0.48:1.00:1.13:1.49	11103	26432	6696.3	18641	0.36:1.00	24086	BY PROTMAP: gi|472586929|gb|EMS24428.1| suppressor of G2 allele of SKP1 [Rhodosporidium toruloides NP11] gi|647394891|emb|CDR36126.1| RHTO0S01e14840g1_1 [Rhodosporidium toruloides] OS=Rhodosporidium toruloides OX=5286 GN=FG...
2863	231492	A0A0K3CR27|A0A0K3CR27_RHOTO	27.25	3	1	1		550.2	400.83	716.78	0	112.42	0	550.2	400.83	716.78	0	112.42	0	64.00:64.00:64.00:-:64.00:-	555.94	112.42	555.94	112.42	4.95:1.00	66949	Pre-mRNA-processing protein 45 OS=Rhodosporidium toruloides OX=5286 GN=FGENESH: predicted gene_11.18 PE=3 SV=1
2654	231609	A0A0K3C8H0|A0A0K3C8H0_RHOTO	27.14	4	2	2		0	0	493.18	3035.7	1945	2796.4	0	0	493.18	3035.7	1945	2796.4	0:0:0.16:1.00:0.64:0.92	493.18	2592.3	493.18	2592.3	0.19:1.00	88038	BY PROTMAP: gi|472586638|gb|EMS24157.1| U2-associated protein SR140 [Rhodosporidium toruloides NP11] gi|647398047|emb|CDR41640.1| RHTO0S06e03752g1_1 [Rhodosporidium toruloides] OS=Rhodosporidium toruloides OX=5286 GN=FGENES...
1828	230686	A0A0K3CHI8|A0A0K3CHI8_RHOTO	27.03	13	3	3		1357.7	3071.5	1415.1	10449	10653	13347	1357.7	3071.5	1415.1	10449	10653	13347	0.13:0.29:0.14:1.00:1.02:1.28	2216.9	11483	2216.9	11483	0.19:1.00	36296	Ribosome biogenesis regulatory protein OS=Rhodosporidium toruloides OX=5286 GN=FGENESH: predicted gene_8.114 PE=3 SV=1
3392	232640	A0A0K3CK42|A0A0K3CK42_RHOTO	26.97	11	1	1		2574.5	4505.2	7481.3	1221.8	1463.7	1174.9	2574.5	4505.2	7481.3	1221.8	1463.7	1174.9	2.11:3.69:6.12:1.00:1.20:0.96	4853.7	1286.8	4853.7	1286.8	3.77:1.00	12073	Microsomal signal peptidase 12 kDa subunit (SPC12)-domain containing protein OS=Rhodosporidium toruloides OX=5286 GN=FGENESH: predicted gene_9.505 PE=3 SV=1
4113	235102	A0A2T0AFP7|A0A2T0AFP7_RHOTO	26.56	14	2	2	Carbamidomethylation; Oxidation (M)	0	585.04	1741.4	5113.3	9642.6	3495.9	0	585.04	1741.4	5113.3	9642.6	3495.9	0:0.11:0.34:1.00:1.89:0.68	1389	9126	1389	9126	0.15:1.00	24292	Ras family-domain containing protein OS=Rhodosporidium toruloides OX=5286 GN=AAT19DRAFT_12246 PE=4 SV=1
2442	230909	A0A0K3CKZ8|A0A0K3CKZ8_RHOTO	26.53	34	7	7	Oxidation (M)	8774.3	18615	20719	63891	55466	80578	4994.1	9080.7	9606.6	52822	51897	72628	0.09:0.17:0.18:1.00:0.98:1.37	17217	66645	8005.6	59116	0.14:1.00	33983	Ubiquinone biosynthesis protein FGENESH: predicted gene_10.331 mitochondrial OS=Rhodosporidium toruloides OX=5286 GN=FGENESH: predicted gene_10.331 PE=3 SV=1
990	229641	A0A2T0AJC4|A0A2T0AJC4_RHOTO	26.48	14	8	8	Carbamidomethylation; Oxidation (M)	11779	17339	22034	42679	36610	40152	2636.4	5239	9336.7	17213	23238	21375	0.15:0.30:0.54:1.00:1.35:1.24	18454	41965	6325.5	20609	0.31:1.00	90579	Zn(2)-C6 fungal-type domain-containing protein OS=Rhodosporidium toruloides OX=5286 GN=AAT19DRAFT_9164 PE=4 SV=1
764	229755	A0A0K3C6S0|A0A0K3C6S0_RHOTO	26.35	22	8	8	Oxidation (M)	36841	23423	28198	75569	55764	68341	24438	10572	18073	48746	32989	33901	0.50:0.22:0.37:1.00:0.68:0.70	30224	66558	17815	38545	0.46:1.00	57561	BY PROTMAP: gi|472581511|gb|EMS19245.1| protein of heat shock protein DnaJ family [Rhodosporidium toruloides NP11] gi|647397037|emb|CDR39804.1| RHTO0S04e09802g1_1 [Rhodosporidium toruloides] OS=Rhodosporidium toruloides OX=...
1235	231105	A0A2T0AIP8|A0A2T0AIP8_RHOTO	26.27	8	4	4		7770.1	4936.9	5990	18347	18013	19471	5453.1	4342.1	4900.1	15214	14649	16362	0.36:0.29:0.32:1.00:0.96:1.08	6232.3	18610	4898.4	15408	0.32:1.00	69838	PH domain-containing protein OS=Rhodosporidium toruloides OX=5286 GN=AAT19DRAFT_8956 PE=4 SV=1
4372	232517	A0A0K3CTD3|A0A0K3CTD3_RHOTO	26.23	16	1	1		1895.2	467.61	1164.2	11532	7771.9	11299	1895.2	467.61	1164.2	11532	7771.9	11299	0.16:0.04:0.10:1.00:0.67:0.98	1175.7	10501	1175.7	10501	0.11:1.00	10392	BY PROTMAP: gi|472582516|gb|EMS20202.1| mitochondrial small subunit ribosomal protein S19 [Rhodosporidium toruloides NP11] gi|647402354|emb|CDR48608.1| RHTO0S19e00628g1_1 [Rhodosporidium toruloides] OS=Rhodosporidium torulo...
4204	232960	A0A061ATC8|A0A061ATC8_RHOTO	26.1	34	2	2	Oxidation (M); Carbamidomethylation	901.14	10215	13356	23603	12626	30071	901.14	6594.9	4589	15310	12030	28496	0.06:0.43:0.30:1.00:0.79:1.86	11602	23005	5407.9	18612	0.29:1.00	8884	Sm protein F OS=Rhodosporidium toruloides OX=5286 GN=FGENESH: predicted gene_6.410 PE=3 SV=1
765	230044	A0A2T0AF97|A0A2T0AF97_RHOTO	26.09	22	9	9	Carbamidomethylation; Oxidation (M)	14980	7753.6	16453	26165	30153	30262	1231.8	4950.5	6389.7	12813	18744	20182	0.10:0.39:0.50:1.00:1.46:1.58	14453	28860	5300	17247	0.31:1.00	59737	Acyl-CoA dehydrogenase/oxidase N-terminal and middle domain-containing protein OS=Rhodosporidium toruloides OX=5286 GN=AAT19DRAFT_12086 PE=3 SV=1
598	230248	A0A2T0A1A8|A0A2T0A1A8_RHOTO	26.09	17	9	9	Carbamidomethylation; Deamidation (NQ); Oxidation (M)	21465	17946	25825	68045	63265	79549	7156.9	7702.8	18214	44580	36335	38915	0.16:0.17:0.41:1.00:0.82:0.87	22278	70286	11225	39943	0.28:1.00	70623	Putative bifunctional fatty acid transporter/acyl-CoA synthetase FAT1 OS=Rhodosporidium toruloides OX=5286 GN=AAT19DRAFT_9912 PE=3 SV=1
1949	230749	A0A2T0AIF7|A0A2T0AIF7_RHOTO	26.04	22	5	5	Carbamidomethylation; Oxidation (M)	11724	22716	22217	77586	43692	57087	7915.9	18402	17119	71830	39247	51857	0.11:0.26:0.24:1.00:0.55:0.72	20778	59455	15696	54311	0.29:1.00	32764	Putative UbiE/COQ5 family methyltransferase OS=Rhodosporidium toruloides OX=5286 GN=AAT19DRAFT_8873 PE=4 SV=1
2075	230902	A0A0K3CBN1|A0A0K3CBN1_RHOTO	25.85	25	6	6	Carbamidomethylation; Oxidation (M)	22566	24395	21101	10498	4083.5	3864.4	17204	15634	11882	5237.3	1990.1	1923.1	3.28:2.99:2.27:1.00:0.38:0.37	24314	8309.3	16534	4837.4	3.42:1.00	36315	BY PROTMAP: gi|342320093|gb|EGU12036.1| Oxidoreductase 2OG-Fe(II) oxygenase family [Rhodotorula glutinis ATCC 204091] OS=Rhodosporidium toruloides OX=5286 GN=FGENESH: predicted gene_3.359 PE=3 SV=1
3611	232867	A0A0K3CGP2|A0A0K3CGP2_RHOTO	25.8	12	1	1	Oxidation (M)	301.93	328.76	1826.8	5501	2570.8	3904.9	301.93	328.76	1826.8	5501	2570.8	3904.9	0.05:0.06:0.33:1.00:0.47:0.71	819.17	3992.2	819.17	3992.2	0.21:1.00	18491	BY PROTMAP: gi|342320000|gb|EGU11944.1| histone H3 [Rhodotorula glutinis ATCC 204091] OS=Rhodosporidium toruloides OX=5286 GN=FGENESH: predicted gene_9.61 PE=3 SV=1
1990	230911	A0A2T0A664|A0A2T0A664_RHOTO	25.79	24	4	4	Carbamidomethylation	12102	15857	16325	35897	27156	42885	11655	14936	15247	34734	26525	41601	0.34:0.43:0.44:1.00:0.76:1.20	15376	35313	14561	34287	0.42:1.00	25158	Ribulose-phosphate 3-epimerase OS=Rhodosporidium toruloides OX=5286 GN=AAT19DRAFT_16264 PE=3 SV=1
2714	231781	A0A0K3CM09|A0A0K3CM09_RHOTO	25.61	13	3	3	Deamidation (NQ)	2765.5	1446.7	2342.6	9752.5	8818.6	10236	2765.5	1446.7	2342.6	9752.5	8818.6	10236	0.28:0.15:0.24:1.00:0.90:1.05	2359	9602.4	2359	9602.4	0.25:1.00	40625	SprT-like domain-containing protein OS=Rhodosporidium toruloides OX=5286 GN=FGENESH: predicted gene_10.178 PE=4 SV=1
845	230325	A0A2T0A737|A0A2T0A737_RHOTO	25.44	16	10	10	Carbamidomethylation	14529	19373	21362	53706	50373	50095	8648.7	11104	14149	31152	29973	23840	0.28:0.36:0.45:1.00:0.96:0.77	18511	51906	11301	28322	0.40:1.00	87414	DNA-(apurinic or apyrimidinic site) endonuclease OS=Rhodosporidium toruloides OX=5286 GN=AAT19DRAFT_15384 PE=3 SV=1
1324	230861	A0A0K3CS67|A0A0K3CS67_RHOTO	25.34	17	7	7	Oxidation (M); Carbamidomethylation	11155	30910	38043	26318	14896	13917	9949.3	24532	28379	7984.7	4952.1	5227.6	1.25:3.07:3.55:1.00:0.62:0.65	28327	19909	20954	6054.8	3.46:1.00	58695	BAG domain-containing protein OS=Rhodosporidium toruloides OX=5286 GN=FGENESH: predicted gene_12.47 PE=4 SV=1
846	230641	A0A0K3CFN6|A0A0K3CFN6_RHOTO	25.03	13	5	5	Carbamidomethylation; Oxidation (M)	2193.3	7940.7	7848	18587	21456	26456	1871.2	5880.4	6655.3	15299	19449	23217	0.12:0.38:0.44:1.00:1.27:1.52	6467.9	22395	5073.4	19322	0.26:1.00	68992	BY PROTMAP: gi|472585176|gb|EMS22742.1| DNA dependent ATPase [Rhodosporidium toruloides NP11] gi|647400058|emb|CDR45163.1| RHTO0S10e05842g1_1 [Rhodosporidium toruloides] OS=Rhodosporidium toruloides OX=5286 GN=FGENESH: pred...
610	230362	A0A0K3CEE3|A0A0K3CEE3_RHOTO	24.94	5	4	4		3074.4	4220.6	5769.3	13628	12962	15409	2745.1	4220.6	5769.3	12349	11144	12682	0.22:0.34:0.47:1.00:0.90:1.03	4574.3	14000	4245	12058	0.35:1.00	111122	FGENESH: predicted gene_6.66 protein OS=Rhodosporidium toruloides OX=5286 GN=FGENESH: predicted gene_6.66 PE=4 SV=1
2663	230308	A0A2T0AAP8|A0A2T0AAP8_RHOTO	24.68	2	1	1		0	671.37	642.34	3135.3	2154.6	2287.1	0	671.37	642.34	3135.3	2154.6	2287.1	0:0.21:0.20:1.00:0.69:0.73	656.86	2525.7	656.86	2525.7	0.26:1.00	45274	Glycoside hydrolase superfamily OS=Rhodosporidium toruloides OX=5286 GN=AAT19DRAFT_14102 PE=4 SV=1
2673	231648	A0A0K3C8W4|A0A0K3C8W4_RHOTO	24.64	6	1	1		0	1527.9	1710.5	0	0	464.22	0	1527.9	1710.5	0	0	464.22	-:64.00:64.00:-:-:64.00	1619.2	464.22	1619.2	464.22	3.49:1.00	31992	Alba domain-containing protein OS=Rhodosporidium toruloides OX=5286 GN=FGENESH: predicted gene_3.506 PE=4 SV=1
2476	231348	A0A2T0AID5|A0A2T0AID5_RHOTO	24.5	3	1	1		93.764	573.17	226.62	1853.1	1106.4	2570.6	93.764	573.17	226.62	1853.1	1106.4	2570.6	0.05:0.31:0.12:1.00:0.60:1.39	297.85	1843.4	297.85	1843.4	0.16:1.00	67655	Asparaginase OS=Rhodosporidium toruloides OX=5286 GN=AAT19DRAFT_8853 PE=4 SV=1
524	229410	A0A0K3CQE2|A0A0K3CQE2_RHOTO	24.3	23	11	11	Deamidation (NQ); Oxidation (M); Carbamidomethylation	115240	99776	137070	73528	44632	60967	53344	35412	52256	23011	12707	14163	2.32:1.54:2.27:1.00:0.55:0.62	119440	67629	47004	16627	2.83:1.00	83768	BY PROTMAP: gi|342320307|gb|EGU12248.1| putative Cystathionine gamma-synthase [Rhodotorula glutinis ATCC 204091] OS=Rhodosporidium toruloides OX=5286 GN=FGENESH: predicted gene_16.105 PE=4 SV=1
1758	230033	A0A0K3CCT8|A0A0K3CCT8_RHOTO	24.08	6	3	3	Carbamidomethylation; Oxidation (M)	0	2134.1	1758.4	17770	3521.7	4924.7	0	2134.1	1758.4	17770	3521.7	4924.7	0:0.12:0.10:1.00:0.20:0.28	1946.3	8738.9	1946.3	8738.9	0.22:1.00	83943	BY PROTMAP: gi|342319706|gb|EGU11653.1| Capsular associated protein [Rhodotorula glutinis ATCC 204091] OS=Rhodosporidium toruloides OX=5286 GN=FGENESH: predicted gene_6.352 PE=4 SV=1
648	230242	A0A2T0AFW9|A0A2T0AFW9_RHOTO	23.79	10	5	5		4862.1	21207	40785	32319	28303	46689	4609.3	19876	22142	24667	25950	43143	0.19:0.81:0.90:1.00:1.05:1.75	22720	36097	15542	31253	0.50:1.00	84037	Pseudouridine synthase OS=Rhodosporidium toruloides OX=5286 GN=AAT19DRAFT_12314 PE=3 SV=1
3415	232985	A0A2T0A0I9|A0A2T0A0I9_RHOTO	23.72	49	5	5	Carbamidomethylation; Oxidation (M)	21644	24913	39598	27509	14974	17620	16569	19841	32740	16185	5178.2	8649.1	1.02:1.23:2.02:1.00:0.32:0.53	29016	20034	23050	10004	2.30:1.00	7961	HMA domain-containing protein OS=Rhodosporidium toruloides OX=5286 GN=AAT19DRAFT_10351 PE=4 SV=1
694	229835	A0A2T0AFD4|A0A2T0AFD4_RHOTO	23.64	23	12	12	Carbamidomethylation; Oxidation (M)	13799	20520	36645	68292	73837	92731	2392.3	9077.3	9563.1	19884	44401	58231	0.12:0.46:0.48:1.00:2.23:2.93	24440	79161	7241.1	40839	0.18:1.00	77310	Putative glycosyl hydrolase OS=Rhodosporidium toruloides OX=5286 GN=AAT19DRAFT_12126 PE=4 SV=1
3109	232129	A0A2T0A5I7|A0A2T0A5I7_RHOTO	23.52	3	2	2	Deamidation (NQ)	3182.9	22009	16726	27819	22479	35583	3182.9	22009	16726	27819	22479	35583	0.11:0.79:0.60:1.00:0.81:1.28	13973	28627	13973	28627	0.49:1.00	65308	MBOAT membrane-bound O-acyltransferase family-domain containing protein OS=Rhodosporidium toruloides OX=5286 GN=AAT19DRAFT_16030 PE=4 SV=1
1547	231231	A0A0K3CSF6|A0A0K3CSF6_RHOTO	23.31	28	11	11	Oxidation (M); Carbamidomethylation	13719	21244	37210	42198	41431	69746	6904.3	10766	21085	26032	26594	42561	0.27:0.41:0.81:1.00:1.02:1.63	26549	54324	13391	31729	0.42:1.00	41664	Mitochondrial import inner membrane translocase subunit Tim21 OS=Rhodosporidium toruloides OX=5286 GN=FGENESH: predicted gene_17.174 PE=3 SV=1
977	229866	A0A2T0AFT1|A0A2T0AFT1_RHOTO	23.19	34	11	11	Oxidation (M); Deamidation (NQ)	60578	59408	73343	45489	31027	46212	40846	27753	35111	17176	8923	12175	2.38:1.62:2.04:1.00:0.52:0.71	70507	40909	36973	12758	2.90:1.00	55112	RNA-binding protein Nrd1 OS=Rhodosporidium toruloides OX=5286 GN=AAT19DRAFT_12273 PE=4 SV=1
553	229752	A0A0K3CGC3|A0A0K3CGC3_RHOTO	23.15	18	9	9	Carbamidomethylation; Oxidation (M)	18293	24202	26558	44137	32365	57000	4933.9	13612	11735	28695	17611	37067	0.17:0.47:0.41:1.00:0.61:1.29	24153	44668	10442	27791	0.38:1.00	78044	BY PROTMAP: gi|472587754|gb|EMS25250.1| plasma membrane protein [Rhodosporidium toruloides NP11] gi|647398814|emb|CDR43048.1| RHTO0S07e07294g1_1 [Rhodosporidium toruloides] OS=Rhodosporidium toruloides OX=5286 GN=FGENESH: p...
1496	230684	A0A0S1THJ6|A0A0S1THJ6_RHOTO	23.06	24	7	7	Carbamidomethylation	18899	15966	18726	49258	37465	55161	15526	13678	15632	38146	29771	44888	0.41:0.36:0.41:1.00:0.78:1.18	18856	47295	14945	37601	0.40:1.00	40100	D-amino acid oxidase OS=Rhodosporidium toruloides OX=5286 GN=DAO1 PE=3 SV=1
811	229878	A0A0K3C7H8|A0A0K3C7H8_RHOTO	22.96	48	10	10	Carbamidomethylation; Oxidation (M)	41629	36276	53522	16122	14212	32001	37168	14541	38392	5368.4	4375.5	11857	6.92:2.71:7.15:1.00:0.82:2.21	47557	21543	30034	7200.3	4.17:1.00	43880	BY PROTMAP: gi|647401354|emb|CDR47528.1| RHTO0S14e04896g1_1 [Rhodosporidium toruloides] OS=Rhodosporidium toruloides OX=5286 GN=FGENESH: predicted gene_2.699 PE=4 SV=1
569	229749	A0A2S9ZWE1|A0A2S9ZWE1_RHOTO	22.95	1	1	1		0	256.22	0	455.28	691.36	1364.7	0	256.22	0	455.28	691.36	1364.7	0:0.56:0:1.00:1.52:3.00	256.22	837.1	256.22	837.1	0.31:1.00	183546	P-loop containing nucleoside triphosphate hydrolase protein OS=Rhodosporidium toruloides OX=5286 GN=AAT19DRAFT_11721 PE=3 SV=1
1682	231182	A0A2S9ZZW4|A0A2S9ZZW4_RHOTO	22.92	26	5	5	Carbamidomethylation; Oxidation (M)	624.47	18819	16056	26098	23069	31594	624.47	14957	10607	23155	21732	29478	0.03:0.65:0.46:1.00:0.94:1.27	13713	28581	9057.2	24788	0.37:1.00	32651	Oxidoreductase OS=Rhodosporidium toruloides OX=5286 GN=AAT19DRAFT_10166 PE=4 SV=1
2829	231627	A0A0K3CFI4|A0A0K3CFI4_RHOTO	22.88	29	3	3	Oxidation (M)	33301	17666	28479	19762	8348.9	12928	32856	15076	26216	16562	6283.3	6285.7	1.98:0.91:1.58:1.00:0.38:0.38	26482	13680	24716	9710.5	2.55:1.00	13466	FGENESH: predicted gene_6.95 protein OS=Rhodosporidium toruloides OX=5286 GN=FGENESH: predicted gene_6.95 PE=3 SV=1
3393	232865	A0A0K3CNS5|A0A0K3CNS5_RHOTO	22.79	8	1	1	Carbamidomethylation	0	138.84	287.59	987.35	2003.8	1824.5	0	138.84	287.59	987.35	2003.8	1824.5	0:0.14:0.29:1.00:2.03:1.85	213.21	1605.2	213.21	1605.2	0.13:1.00	20374	Fcf1-domain containing protein OS=Rhodosporidium toruloides OX=5286 GN=FGENESH: predicted gene_12.156 PE=3 SV=1
2965	230810	A0A2T0A4G8|A0A2T0A4G8_RHOTO	22.68	21	4	4	Carbamidomethylation	4912.2	4854.7	5880.4	35501	13771	10897	2368.1	3148.5	4059.7	33954	12613	9595.8	0.07:0.09:0.12:1.00:0.37:0.28	5215.8	20056	3192.1	18721	0.17:1.00	29443	Glutathione-S-transferase OS=Rhodosporidium toruloides OX=5286 GN=AAT19DRAFT_16750 PE=4 SV=1
2177	231709	A0A0K3CG46|A0A0K3CG46_RHOTO	22.32	21	4	4		14492	16321	23236	45749	34169	46770	12582	14573	21454	39954	31010	43135	0.31:0.36:0.54:1.00:0.78:1.08	18016	42230	16203	38033	0.43:1.00	26940	BY PROTMAP: gi|342319695|gb|EGU11642.1| putative 50s ribosomal protein l19 [Rhodotorula glutinis ATCC 204091] OS=Rhodosporidium toruloides OX=5286 GN=FGENESH: predicted gene_6.330 PE=3 SV=1
4161	239276	A0A2T0AFC0|A0A2T0AFC0_RHOTO	22.26	14	1	1	Oxidation (M)	19424	5817.1	13770	40005	18803	25631	7021.7	4906.5	7885.8	33510	7144.3	6735.7	0.21:0.15:0.24:1.00:0.21:0.20	13004	28146	6604.7	15797	0.42:1.00	10563	Bgt- OS=Rhodosporidium toruloides OX=5286 GN=AAT19DRAFT_12113 PE=4 SV=1
2340	231242	A0A2T0ACE2|A0A2T0ACE2_RHOTO	22.05	29	4	4	Oxidation (M)	8856	12422	12434	26014	21488	23000	5171.1	11918	10548	21505	21085	21979	0.24:0.55:0.49:1.00:0.98:1.02	11862	23501	9836.5	21523	0.46:1.00	25906	NUDIX hydrolase domain-like protein (Fragment) OS=Rhodosporidium toruloides OX=5286 GN=AAT19DRAFT_13717 PE=3 SV=1
3074	232023	A0A0K3CH22|A0A0K3CH22_RHOTO	22.05	7	1	1		533.54	422.86	293.02	1368.2	5429.4	93.803	533.54	422.86	293.02	1368.2	5429.4	93.803	0.39:0.31:0.21:1.00:3.97:0.07	416.47	2297.1	416.47	2297.1	0.18:1.00	25285	dTMP kinase OS=Rhodosporidium toruloides OX=5286 GN=FGENESH: predicted gene_7.138 PE=3 SV=1
3946	237469	A0A2S9ZX69|A0A2S9ZX69_RHOTO	22.02	4	1	1		0	178.32	404.75	870.24	940.75	1426.8	0	178.32	404.75	870.24	940.75	1426.8	0:0.20:0.47:1.00:1.08:1.64	291.53	1079.3	291.53	1079.3	0.27:1.00	36269	CDF-like metal transporter OS=Rhodosporidium toruloides OX=5286 GN=AAT19DRAFT_11097 PE=4 SV=1
1599	231306	A0A0K3CNU6|A0A0K3CNU6_RHOTO	21.97	20	3	3	Deamidation (NQ); Oxidation (M)	2640.5	7392.4	11161	37707	18631	28858	2640.5	7392.4	10655	37189	18631	28858	0.07:0.20:0.29:1.00:0.50:0.78	10349	32927	9842.9	32409	0.30:1.00	30371	BY PROTMAP: gi|472584904|gb|EMS22479.1| mitochondrial large subunit ribosomal protein L49 [Rhodosporidium toruloides NP11] gi|647400961|emb|CDR46847.1| RHTO0S13e02498g1_1 [Rhodosporidium toruloides] OS=Rhodosporidium torulo...
3404	232499	A0A0K3CKG0|A0A0K3CKG0_RHOTO	21.96	36	2	2		16223	16446	10576	3470.6	2412.3	2976.1	16223	16446	10576	3470.6	2412.3	2976.1	4.67:4.74:3.05:1.00:0.70:0.86	14415	3130.3	14415	3130.3	4.61:1.00	11098	60s Acidic ribosomal protein-domain containing protein OS=Rhodosporidium toruloides OX=5286 GN=FGENESH: predicted gene_9.127 PE=3 SV=1
1912	232991	A0A2S9ZXF5|A0A2S9ZXF5_RHOTO	21.94	3	2	2		478.36	690.94	534.25	2374.8	1904.8	4568.8	478.36	690.94	534.25	2374.8	1904.8	4568.8	0.20:0.29:0.22:1.00:0.80:1.92	567.85	2949.5	567.85	2949.5	0.19:1.00	106802	DUF1708 domain-containing protein OS=Rhodosporidium toruloides OX=5286 GN=AAT19DRAFT_11195 PE=4 SV=1
2766	232145	A0A2T0AA75|A0A2T0AA75_RHOTO	21.78	39	4	4	Oxidation (M)	20174	30055	44081	16260	5839.9	10220	19035	24933	40973	13227	4580.1	9017.4	1.44:1.89:3.10:1.00:0.35:0.68	31969	13333	28314	10103	2.80:1.00	17497	Acyl-CoA N-acyltransferase OS=Rhodosporidium toruloides OX=5286 GN=AAT19DRAFT_13921 PE=3 SV=1
898	229869	A0A2S9ZYL7|A0A2S9ZYL7_RHOTO	21.7	35	11	11	Carbamidomethylation; Oxidation (M); Deamidation (NQ)	26488	54345	74741	47064	36200	49383	16297	27861	44167	13173	4838.9	7158.5	1.24:2.11:3.35:1.00:0.37:0.54	55108	47828	30084	10376	2.90:1.00	52659	Protein phosphatase 2C-domain containing protein OS=Rhodosporidium toruloides OX=5286 GN=AAT19DRAFT_10999 PE=3 SV=1
1588	230552	A0A0K3CLV8|A0A0K3CLV8_RHOTO	21.65	13	6	6	Oxidation (M)	10714	24355	22211	10768	7378.3	12438	8433.1	15813	16850	7193.3	3142.6	5909.6	1.17:2.20:2.34:1.00:0.44:0.82	19457	10768	13698	5622.8	2.44:1.00	62816	BY PROTMAP: gi|472585444|gb|EMS22998.1| protein arginine N-methyltransferase 3 [Rhodosporidium toruloides NP11] gi|647399442|emb|CDR44225.1| RHTO0S09e01398g1_1 [Rhodosporidium toruloides] OS=Rhodosporidium toruloides OX=528...
1580	231883	A0A2T0A9Z0|A0A2T0A9Z0_RHOTO	21.63	24	4	4	Oxidation (M)	26074	23735	14354	10857	6635.1	7050.4	24729	19427	12050	7484.1	2525	1695.4	3.30:2.60:1.61:1.00:0.34:0.23	22606	10273	18735	5993.3	3.13:1.00	26664	Ribosomal protein L24e-domain containing protein OS=Rhodosporidium toruloides OX=5286 GN=AAT19DRAFT_13853 PE=3 SV=1
2710	231603	A0A061AJU7|A0A061AJU7_RHOTO	21.53	14	2	2	Acetylation (N-term)	11502	11017	12072	69209	42184	42635	11502	11017	12072	69209	42184	42635	0.17:0.16:0.17:1.00:0.61:0.62	11530	51342	11530	51342	0.22:1.00	15322	Histone H3 OS=Rhodosporidium toruloides OX=5286 GN=FGENESH: predicted gene_10.237 PE=3 SV=1
533	230238	A0A2S9ZWH6|A0A2S9ZWH6_RHOTO	21.47	13	8	8	Deamidation (NQ)	6893.6	7498.3	10061	16094	17218	23056	624.18	4422.6	4379.2	9717.9	11203	15017	0.06:0.46:0.45:1.00:1.15:1.55	8975.3	19581	3844	11979	0.32:1.00	125803	Alpha-galactosidase OS=Rhodosporidium toruloides OX=5286 GN=AAT19DRAFT_11758 PE=3 SV=1
3660	232300	A0A0K3CKX8|A0A0K3CKX8_RHOTO	21.46	5	1	1		0	223.04	370.58	3742.7	4183.3	4076.7	0	223.04	370.58	3742.7	4183.3	4076.7	0:0.06:0.10:1.00:1.12:1.09	296.81	4000.9	296.81	4000.9	0.07:1.00	39406	BY PROTMAP: gi|472583020|gb|EMS20682.1| phosphoglycerate mutase [Rhodosporidium toruloides NP11] gi|647396645|emb|CDR39084.1| RHTO0S04e00936g1_1 [Rhodosporidium toruloides] OS=Rhodosporidium toruloides OX=5286 GN=FGENESH: p...
1165	229953	A0A2T0A5Y5|A0A2T0A5Y5_RHOTO	21.34	14	5	5	Oxidation (M)	7123.7	21671	23078	8003.2	6309	5469.8	6122.4	16974	18413	5711.7	3358.5	2225.2	1.07:2.97:3.22:1.00:0.59:0.39	17291	7412.8	13837	4583.9	3.02:1.00	76672	Putative SLY1 protein OS=Rhodosporidium toruloides OX=5286 GN=AAT19DRAFT_16089 PE=3 SV=1
3797	234042	A0A0K3CSI9|A0A0K3CSI9_RHOTO	21.28	10	2	2		147.64	736.4	1534.3	7643.5	4100.7	4296.1	147.64	736.4	1534.3	7643.5	4100.7	4296.1	0.02:0.10:0.20:1.00:0.54:0.56	806.12	5346.8	806.12	5346.8	0.15:1.00	38390	Arylamine N-acetyltransferase 1 OS=Rhodosporidium toruloides OX=5286 GN=FGENESH: predicted gene_18.12 PE=3 SV=1
590	229617	A0A0K3CD99|A0A0K3CD99_RHOTO	21.25	20	12	12	Carbamidomethylation; Oxidation (M)	36500	42904	45227	30826	16816	36603	24083	27834	21487	12858	5014.2	13053	1.87:2.16:1.67:1.00:0.39:1.02	42537	28082	24468	10308	2.37:1.00	83525	BY PROTMAP: gi|342319828|gb|EGU11774.1| putative Regulation of translational elongation-related protein [Rhodotorula glutinis ATCC 204091] OS=Rhodosporidium toruloides OX=5286 GN=FGENESH: predicted gene_4.157 PE=4 SV=1
4309	243122	A0A0K3CCC8|A0A0K3CCC8_RHOTO	21.21	4	1	1		1379.3	1315	1030.8	6939	28509	29834	1379.3	1315	1030.8	6939	28509	29834	0.20:0.19:0.15:1.00:4.11:4.30	1241.7	21761	1241.7	21761	0.06:1.00	39574	BY PROTMAP: gi|342319636|gb|EGU11583.1| Epiglycanin [Rhodotorula glutinis ATCC 204091] OS=Rhodosporidium toruloides OX=5286 GN=FGENESH: predicted gene_6.172 PE=4 SV=1
2278	230853	A0A0K3C7Z1|A0A0K3C7Z1_RHOTO	21.08	11	4	4		1967.8	2908.8	2162	8987.6	8916.4	8529.9	1780	2064.6	1425.8	8646.9	8337	7663.9	0.21:0.24:0.16:1.00:0.96:0.89	2500.4	8811.3	1911	8215.9	0.23:1.00	48184	Ribonuclease Z OS=Rhodosporidium toruloides OX=5286 GN=FGENESH: predicted gene_2.3 PE=3 SV=1
849	230197	A0A0K3CCY6|A0A0K3CCY6_RHOTO	21.04	25	11	11	Carbamidomethylation	23083	29696	34463	30481	23577	101770	10928	10246	12705	14265	12572	84890	0.77:0.72:0.89:1.00:0.88:5.95	30610	52135	11293	37242	0.30:1.00	66795	BY PROTMAP: gi|814543081|emb|CEQ39458.1| SPOSA6832_00967 [Sporidiobolus salmonicolor] OS=Rhodosporidium toruloides OX=5286 GN=FGENESH: predicted gene_6.392 PE=4 SV=1
3488	232539	A0A0K3CI16|A0A0K3CI16_RHOTO	20.82	2	1	1		286.13	1323.5	1998.7	2409	3677.8	6305.3	286.13	1323.5	1998.7	2409	3677.8	6305.3	0.12:0.55:0.83:1.00:1.53:2.62	1202.8	4130.7	1202.8	4130.7	0.29:1.00	49289	Aspartic peptidase domain-containing protein OS=Rhodosporidium toruloides OX=5286 GN=FGENESH: predicted gene_5.257 PE=3 SV=1
1654	230481	A0A2T0A8Q8|A0A2T0A8Q8_RHOTO	20.8	19	9	9	Carbamidomethylation; Oxidation (M); Deamidation (NQ)	68449	85103	96674	48385	35040	39154	25388	59468	65351	23199	22227	25558	1.09:2.56:2.82:1.00:0.96:1.10	84239	40952	50069	23661	2.12:1.00	51403	Armadillo-type fold OS=Rhodosporidium toruloides OX=5286 GN=AAT19DRAFT_14736 PE=4 SV=1
2560	231351	A0A2T0A4N5|A0A2T0A4N5_RHOTO	20.71	11	3	3	Carbamidomethylation; Oxidation (M)	3047.8	7770.3	12563	33027	16048	16526	3047.8	7770.3	12563	33027	16048	16526	0.09:0.24:0.38:1.00:0.49:0.50	8730	21867	8730	21867	0.40:1.00	37842	Hydroxymethylglutaryl-CoA lyase OS=Rhodosporidium toruloides OX=5286 GN=AAT19DRAFT_15693 PE=3 SV=1
2907	230149	A0A2T0A1E4|A0A2T0A1E4_RHOTO	20.63	3	1	1		795.94	726.36	603.57	2333.4	2332.7	4160.1	795.94	726.36	603.57	2333.4	2332.7	4160.1	0.34:0.31:0.26:1.00:1.00:1.78	708.62	2942.1	708.62	2942.1	0.24:1.00	55212	DHH phosphoesterase OS=Rhodosporidium toruloides OX=5286 GN=AAT19DRAFT_9935 PE=4 SV=1
1593	230256	A0A2T0A3A7|A0A2T0A3A7_RHOTO	20.42	27	10	10	Oxidation (M)	18198	20287	20330	45559	27825	37416	2714.9	7343.8	5133.5	22858	18469	18688	0.12:0.32:0.22:1.00:0.81:0.82	21597	40512	6454.5	20005	0.32:1.00	44216	Putative 26S proteasome non-atpase regulatory subunit Rpn6 OS=Rhodosporidium toruloides OX=5286 GN=AAT19DRAFT_16422 PE=3 SV=1
532	229523	A0A2S9ZWM4|A0A2S9ZWM4_RHOTO	20.41	10	8	8	Carbamidomethylation	4132.5	7420	6490.8	8206.8	12192	17891	506.91	2446.8	2655.1	4839.9	8820.4	11869	0.10:0.51:0.55:1.00:1.82:2.45	7005.8	13035	2363.1	8509.8	0.28:1.00	162549	Inositol hexakisphosphate-domain containing protein OS=Rhodosporidium toruloides OX=5286 GN=AAT19DRAFT_11376 PE=4 SV=1
1963	231937	A0A2T0AF94|A0A2T0AF94_RHOTO	20.23	5	1	1	Oxidation (M)	5911.9	6180.3	9460.2	4355.2	1209.6	1599.1	5911.9	6180.3	9460.2	4355.2	1209.6	1599.1	1.36:1.42:2.17:1.00:0.28:0.37	7184.1	2388	7184.1	2388	3.01:1.00	40893	Triose-phosphate Transporter family-domain containing protein OS=Rhodosporidium toruloides OX=5286 GN=AAT19DRAFT_12097 PE=4 SV=1
653	229794	A0A0K3CB84|A0A0K3CB84_RHOTO	20.15	25	9	9	Carbamidomethylation; Oxidation (M)	26658	57799	67544	19563	17296	32067	11784	28578	39145	11681	6537.3	11792	1.01:2.45:3.35:1.00:0.56:1.01	51013	23154	26502	10003	2.65:1.00	69323	5-aminolevulinate synthase OS=Rhodosporidium toruloides OX=5286 GN=FGENESH: predicted gene_1.272 PE=3 SV=1
892	229950	A0A2T0AAF8|A0A2T0AAF8_RHOTO	19.87	36	10	10		69633	102020	110840	198580	129350	170660	6823.5	66017	71459	135410	80918	118040	0.05:0.49:0.53:1.00:0.60:0.87	94877	166610	48389	111460	0.43:1.00	40355	RNA recognition motif-type RNA-binding protein OS=Rhodosporidium toruloides OX=5286 GN=AAT19DRAFT_14009 PE=3 SV=1
2263	231305	A0A2S9ZZ61|A0A2S9ZZ61_RHOTO	19.47	11	2	2		592.85	805.34	1124.1	2365	4198.7	7358.7	592.85	805.34	1124.1	2365	4198.7	7358.7	0.25:0.34:0.48:1.00:1.78:3.11	902.01	4640.8	902.01	4640.8	0.19:1.00	62095	U6 small nuclear RNA (adenine-(43)-N(6))-methyltransferase OS=Rhodosporidium toruloides OX=5286 GN=AAT19DRAFT_10582 PE=4 SV=1
2956	231577	A0A0K3CBT0|A0A0K3CBT0_RHOTO	19.45	7	2	2		159.03	1408.7	1876.2	6014.4	3824.9	5038	159.03	1408.7	1876.2	6014.4	3824.9	5038	0.03:0.23:0.31:1.00:0.64:0.84	1462.6	4959.1	1462.6	4959.1	0.29:1.00	53442	Alpha/Beta hydrolase fold OS=Rhodosporidium toruloides OX=5286 GN=FGENESH: predicted gene_5.615 PE=4 SV=1
2082	230509	A0A0K3CE36|A0A0K3CE36_RHOTO	19.4	13	7	7	Carbamidomethylation	3728.3	12413	10211	24768	19551	28115	3198.1	6490.5	4017	15209	10922	18723	0.21:0.43:0.26:1.00:0.72:1.23	10383	24145	5232.4	14952	0.35:1.00	71309	BY PROTMAP: gi|647398831|emb|CDR43065.1| RHTO0S07e07668g1_1 [Rhodosporidium toruloides] OS=Rhodosporidium toruloides OX=5286 GN=FGENESH: predicted gene_7.250 PE=4 SV=1
197	229403	A0A2S9ZVW6|A0A2S9ZVW6_RHOTO	19.38	10	9	9	Carbamidomethylation; Oxidation (M)	13934	20066	20469	99182	57708	84466	9728.9	5601	4512.6	68387	41165	70289	0.14:0.08:0.07:1.00:0.60:1.03	19339	80536	7462.9	59947	0.12:1.00	127843	Alpha-mannosidase OS=Rhodosporidium toruloides OX=5286 GN=AAT19DRAFT_11543 PE=3 SV=1
1222	230934	A0A2S9ZW45|A0A2S9ZW45_RHOTO	19.34	17	8	8	Carbamidomethylation	5310	8996.9	10115	15851	30281	30199	3273.7	6402.4	5059	8219.1	16822	17318	0.40:0.78:0.62:1.00:2.05:2.11	9630	25444	5530.4	14120	0.39:1.00	84241	Receptor-activated Ca2+-permeable cation channel OS=Rhodosporidium toruloides OX=5286 GN=AAT19DRAFT_11631 PE=4 SV=1
2715	231787	A0A061B4V9|A0A061B4V9_RHOTO	19.27	68	5	5	Deamidation (NQ); Oxidation (M)	85393	46574	51687	20570	14253	21316	75865	28025	31594	14641	9719.3	13553	5.18:1.91:2.16:1.00:0.66:0.93	63857	20385	45161	12638	3.57:1.00	11688	Peptidylprolyl isomerase OS=Rhodosporidium toruloides OX=5286 GN=AAT19DRAFT_13362 PE=4 SV=1
1816	232039	A0A0K3CFA7|A0A0K3CFA7_RHOTO	19.26	2	1	1	Carbamidomethylation	0	608.42	732.38	248.45	0	0	0	608.42	732.38	248.45	0	0	0:2.45:2.95:1.00:0:0	670.4	248.45	670.4	248.45	2.70:1.00	85593	Protein-tyrosine-phosphatase OS=Rhodosporidium toruloides OX=5286 GN=FGENESH: predicted gene_5.616 PE=3 SV=1
1318	230313	A0A2T0A1L0|A0A2T0A1L0_RHOTO	19.26	24	7	7	Carbamidomethylation; Oxidation (M)	25764	26241	37582	22413	17313	22437	23497	19237	29741	14491	7640.5	12279	1.62:1.33:2.05:1.00:0.53:0.85	32464	22046	24685	11882	2.08:1.00	43273	NAD(P)-binding protein OS=Rhodosporidium toruloides OX=5286 GN=AAT19DRAFT_9990 PE=3 SV=1
3626	232709	A0A0K3CIC2|A0A0K3CIC2_RHOTO	19.18	13	2	2		9662.6	10085	10991	64106	39218	43875	9662.6	10085	10991	64106	39218	43875	0.15:0.16:0.17:1.00:0.61:0.68	10246	49066	10246	49066	0.21:1.00	22345	Presequence translocated-associated motor subunit PAM17 OS=Rhodosporidium toruloides OX=5286 GN=FGENESH: predicted gene_7.491 PE=3 SV=1
3362	231676	A0A2S9ZXA2|A0A2S9ZXA2_RHOTO	18.95	9	2	2	Oxidation (M)	5325.5	5822.3	8089.8	14368	10237	17937	1556.8	4431.3	5260.1	11668	9439.9	15356	0.13:0.38:0.45:1.00:0.81:1.32	7206.6	14181	4543.5	12155	0.37:1.00	32323	4-amino-5-hydroxymethyl-2-methylpyrimidine phosphate synthase OS=Rhodosporidium toruloides OX=5286 GN=AAT19DRAFT_11147 PE=3 SV=1
3036	231203	A0A2T0A369|A0A2T0A369_RHOTO	18.95	5	1	1		333.11	403.41	724.43	2924.7	1518.1	1816.5	333.11	403.41	724.43	2924.7	1518.1	1816.5	0.11:0.14:0.25:1.00:0.52:0.62	486.98	2086.4	486.98	2086.4	0.23:1.00	28932	Perilipin-1 OS=Rhodosporidium toruloides OX=5286 GN=AAT19DRAFT_16381 PE=4 SV=1
4648	239144	A0A0K3CHE2|A0A0K3CHE2_RHOTO	18.9	6	1	1		0	181.34	517.78	1129.8	3620.3	2542.4	0	181.34	517.78	1129.8	3620.3	2542.4	0:0.16:0.46:1.00:3.20:2.25	349.56	2430.8	349.56	2430.8	0.14:1.00	21730	BY PROTMAP: gi|647403592|emb|CDR49689.1| RHTO0S30e00298g1_1 [Rhodosporidium toruloides] OS=Rhodosporidium toruloides OX=5286 GN=FGENESH: predicted gene_8.29 PE=4 SV=1
1906	230296	A0A0K3C8J1|A0A0K3C8J1_RHOTO	18.78	26	6	6	Carbamidomethylation; Oxidation (M)	6453.3	16394	15543	26944	29962	40721	5714.4	10816	9959.2	20828	23778	30117	0.27:0.52:0.48:1.00:1.14:1.45	14257	32542	9996.8	24907	0.40:1.00	34505	BY PROTMAP: gi|472581969|gb|EMS19677.1| NmrA family transcriptional regulator [Rhodosporidium toruloides NP11] gi|647395016|emb|CDR36252.1| RHTO0S01e17568g1_1 [Rhodosporidium toruloides] OS=Rhodosporidium toruloides OX=5286...
1038	229670	A0A2T0A4G9|A0A2T0A4G9_RHOTO	18.68	28	9	9	Carbamidomethylation; Oxidation (M)	51407	66587	68903	58399	37287	47557	31939	31598	38449	19970	10642	14377	1.60:1.58:1.93:1.00:0.53:0.72	63124	47748	33995	14996	2.27:1.00	51549	Succinate semialdehyde dehydrogenase OS=Rhodosporidium toruloides OX=5286 GN=AAT19DRAFT_16836 PE=3 SV=1
495	229875	A0A0K3CG15|A0A0K3CG15_RHOTO	18.57	16	11	11	Oxidation (M)	13607	36219	43095	66183	57419	73908	5219.1	21537	24015	33631	29993	44678	0.16:0.64:0.71:1.00:0.89:1.33	33208	65837	16924	36101	0.47:1.00	108596	AP-2 complex subunit alpha OS=Rhodosporidium toruloides OX=5286 GN=FGENESH: predicted gene_8.380 PE=3 SV=1
791	229998	A0A0K3CGN4|A0A0K3CGN4_RHOTO	18.49	34	13	13	Oxidation (M)	18964	38373	50665	86481	72386	66045	3167.2	14799	21266	54024	47579	23309	0.06:0.27:0.39:1.00:0.88:0.43	42675	75146	14221	41637	0.34:1.00	57103	BCS1 N terminal-domain containing protein OS=Rhodosporidium toruloides OX=5286 GN=FGENESH: predicted gene_3.623 PE=3 SV=1
888	229539	A0A2T0AGK1|A0A2T0AGK1_RHOTO	18.44	16	10	10		18308	20382	21489	26722	27757	37452	8812.8	5193.2	6188.3	15348	18435	23226	0.57:0.34:0.40:1.00:1.20:1.51	20440	30826	6969.2	19003	0.37:1.00	112438	RNA binding protein OS=Rhodosporidium toruloides OX=5286 GN=AAT19DRAFT_12557 PE=4 SV=1
4008	232346	A0A2T0A5Q0|A0A2T0A5Q0_RHOTO	18.32	57	4	4		3233.1	12548	8587.4	18034	14393	24674	2782.8	10139	7038.8	15077	11734	21150	0.18:0.67:0.47:1.00:0.78:1.40	9021	19034	7552	15987	0.47:1.00	11098	Cytochrome b5-like heme/steroid binding domain-containing protein OS=Rhodosporidium toruloides OX=5286 GN=AAT19DRAFT_16097 PE=3 SV=1
3643	231549	A0A0K3CW10|A0A0K3CW10_RHOTO	18.18	4	1	1		1674.7	5977.9	5145.3	401.4	710.02	1184.4	1674.7	5977.9	5145.3	401.4	710.02	1184.4	4.17:14.89:12.82:1.00:1.77:2.95	4266	765.26	4266	765.26	5.57:1.00	27350	BY PROTMAP: gi|472584859|gb|EMS22434.1| 26S proteasome non-ATPase regulatory subunit 10 [Rhodosporidium toruloides NP11] gi|647401005|emb|CDR46927.1| RHTO0S13e03554g1_1 [Rhodosporidium toruloides] OS=Rhodosporidium toruloid...
1827	232605	A0A0K3C9S0|A0A0K3C9S0_RHOTO	18.17	8	3	3	Oxidation (M)	2623.6	2434.6	1333.9	5548.7	4157.8	5899.2	2623.6	2434.6	1333.9	5548.7	4157.8	5899.2	0.47:0.44:0.24:1.00:0.75:1.06	2268.4	6116.2	2268.4	6116.2	0.37:1.00	44420	BY PROTMAP: gi|472587112|gb|EMS24611.1| mitochondrial inner membrane metallopeptidase Oma1 [Rhodosporidium toruloides NP11] gi|647394702|emb|CDR35935.1| RHTO0S01e10506g1_1 [Rhodosporidium toruloides] OS=Rhodosporidium torul...
4294	232758	A0A2T0AJ12|A0A2T0AJ12_RHOTO	18.11	9	1	1		244.06	1348.9	1353.4	342.59	0	294.68	244.06	1348.9	1353.4	342.59	0	294.68	0.71:3.94:3.95:1.00:0:0.86	982.15	318.64	982.15	318.64	3.08:1.00	29882	Vacuolar-sorting protein SNF8 OS=Rhodosporidium toruloides OX=5286 GN=AAT19DRAFT_9066 PE=3 SV=1
2944	231670	A0A0K3C8X1|A0A0K3C8X1_RHOTO	18.08	23	5	5	Carbamidomethylation; Acetylation (N-term)	2281.9	6377.5	5174.5	9663.6	11791	12285	1284.8	4677.7	4812.1	9533.9	11313	11609	0.13:0.49:0.50:1.00:1.19:1.22	4934.8	11422	3591.5	10819	0.33:1.00	41857	Protein farnesyltransferase/geranylgeranyltransferase type-1 subunit alpha OS=Rhodosporidium toruloides OX=5286 GN=FGENESH: predicted gene_2.132 PE=3 SV=1
1211	230655	A0A2S9ZZA4|A0A2S9ZZA4_RHOTO	17.99	9	4	4	Oxidation (M)	1485.7	3179	4085.8	8579.6	8802.2	9668.6	935.4	2344.9	3144.5	7643.4	7857.1	8333.5	0.12:0.31:0.41:1.00:1.03:1.09	3233.6	9016.8	2458.3	7944.6	0.31:1.00	80240	Non-specific serine/threonine protein kinase OS=Rhodosporidium toruloides OX=5286 GN=AAT19DRAFT_10638 PE=3 SV=1
412	229232	A0A2T0A026|A0A2T0A026_RHOTO	17.94	44	17	17	Oxidation (M)	190470	291990	352460	417890	493430	512720	82236	88446	108710	157380	250480	258090	0.52:0.56:0.69:1.00:1.59:1.64	290870	474800	93257	221980	0.42:1.00	52047	M20_dimer domain-containing protein OS=Rhodosporidium toruloides OX=5286 GN=AAT19DRAFT_10210 PE=3 SV=1
4271	232313	A0A0K3CUZ8|A0A0K3CUZ8_RHOTO	17.94	5	1	1		0	278.61	172.22	548.36	1157.8	1585.6	0	278.61	172.22	548.36	1157.8	1585.6	0:0.51:0.31:1.00:2.11:2.89	225.41	1097.3	225.41	1097.3	0.21:1.00	31981	Similar to OS=Rhodosporidium toruloides OX=5286 GN=FGENESH: predicted gene_16.13 PE=4 SV=1
2282	230549	A0A2T0A2A5|A0A2T0A2A5_RHOTO	17.81	17	4	4		11217	22749	28776	16444	11377	11775	10445	20529	25917	10625	9238.5	10328	0.98:1.93:2.44:1.00:0.87:0.97	22377	13199	20427	10064	2.03:1.00	28304	Aflatoxin biosynthesis ketoreductase nor-1 OS=Rhodosporidium toruloides OX=5286 GN=AAT19DRAFT_9464 PE=4 SV=1
2032	231222	A0A0K3C6L9|A0A0K3C6L9_RHOTO	17.68	6	4	4		1715.6	4183.7	4465	8991.9	9850.6	12158	1095.7	3571.8	4085.9	8293.4	9152.9	11016	0.13:0.43:0.49:1.00:1.10:1.33	3767.8	10334	3230.8	9487.3	0.34:1.00	111892	Rho-GAP domain-containing protein OS=Rhodosporidium toruloides OX=5286 GN=FGENESH: predicted gene_2.329 PE=4 SV=1
1665	230598	A0A2T0A9F5|A0A2T0A9F5_RHOTO	17.67	7	3	3		1069.8	4001.4	3924.8	7996.2	8436.8	12477	1069.8	4001.4	3924.8	7996.2	8436.8	12477	0.13:0.50:0.49:1.00:1.06:1.56	3499.5	9636.8	3499.5	9636.8	0.36:1.00	58594	Proteophosphoglycan ppg4 OS=Rhodosporidium toruloides OX=5286 GN=AAT19DRAFT_14952 PE=4 SV=1
812	232004	A0A2S9ZYS5|A0A2S9ZYS5_RHOTO	17.64	1	1	1		1041.6	760.21	1193.8	4204.9	5956.3	7652.8	1041.6	760.21	1193.8	4204.9	5956.3	7652.8	0.25:0.18:0.28:1.00:1.42:1.82	998.51	5938	998.51	5938	0.17:1.00	162756	Proteophosphoglycan ppg4 OS=Rhodosporidium toruloides OX=5286 GN=AAT19DRAFT_11051 PE=3 SV=1
4643	241386	A0A2T0A2V6|A0A2T0A2V6_RHOTO	17.59	6	1	1		0	1175.9	4038	20036	8816.8	10475	0	1175.9	4038	20036	8816.8	10475	0:0.06:0.20:1.00:0.44:0.52	2606.9	13109	2606.9	13109	0.20:1.00	12048	Proteolipid membrane potential modulator-domain containing protein OS=Rhodosporidium toruloides OX=5286 GN=AAT19DRAFT_9686 PE=3 SV=1
2104	234496	A0A2T0A985|A0A2T0A985_RHOTO	17.45	1	1	1		0	421.22	339.51	1966.3	1888.9	1770.1	0	421.22	339.51	1966.3	1888.9	1770.1	0:0.21:0.17:1.00:0.96:0.90	380.36	1875.1	380.36	1875.1	0.20:1.00	169535	RRM domain-containing protein OS=Rhodosporidium toruloides OX=5286 GN=AAT19DRAFT_14940 PE=4 SV=1
3564	231655	A0A0K3CEM8|A0A0K3CEM8_RHOTO	17.37	8	1	1		0	218.86	381.71	5176.2	6719.4	6966.9	0	218.86	381.71	5176.2	6719.4	6966.9	0:0.04:0.07:1.00:1.30:1.35	300.28	6287.5	300.28	6287.5	0.05:1.00	26227	Vacuolar protein sorting-associated protein 29 OS=Rhodosporidium toruloides OX=5286 GN=FGENESH: predicted gene_6.161 PE=3 SV=1
3456	230751	A0A0K3CHW7|A0A0K3CHW7_RHOTO	17.36	9	4	4		1198.6	3237.2	3524.5	7453.7	8690.2	8776.9	1198.6	3237.2	2963.7	7346.7	8690.2	8776.9	0.16:0.44:0.40:1.00:1.18:1.19	3458.3	8378.3	2897.4	8271.3	0.35:1.00	78332	BY PROTMAP: gi|342320891|gb|EGU12829.1| Proteophosphoglycan 5 [Rhodotorula glutinis ATCC 204091] OS=Rhodosporidium toruloides OX=5286 GN=FGENESH: predicted gene_5.187 PE=4 SV=1
2039	230945	A0A2T0A457|A0A2T0A457_RHOTO	17.32	2	1	1		0	495.59	30.099	5070.3	4857.3	5732.3	0	495.59	30.099	5070.3	4857.3	5732.3	0:0.10:0.02:1.00:0.96:1.13	262.85	5220	262.85	5220	0.05:1.00	113628	Cytoplasmic protein OS=Rhodosporidium toruloides OX=5286 GN=AAT19DRAFT_16726 PE=4 SV=1
6	229541	A0A0K3CEP6|A0A0K3CEP6_RHOTO	17.29	11	27	27	Deamidation (NQ); Oxidation (M); Carbamidomethylation	23389	39735	44788	75089	63704	89541	3736.6	4899.2	5690.3	16821	16539	19008	0.22:0.29:0.34:1.00:0.98:1.13	39471	76970	5331.1	17456	0.31:1.00	414806	HECT-type E3 ubiquitin transferase OS=Rhodosporidium toruloides OX=5286 GN=FGENESH: predicted gene_6.181 PE=4 SV=1
1899	231110	A0A2S9ZVK0|A0A2S9ZVK0_RHOTO	17.27	17	7	7	Oxidation (M); Deamidation (NQ)	4927.7	7362.8	9009.3	12315	11300	17412	1640.1	4259.2	4930	7346.5	7170.7	12805	0.22:0.58:0.67:1.00:0.98:1.74	9320.1	14009	3792.9	9107.5	0.42:1.00	75377	O-acyltransferase OS=Rhodosporidium toruloides OX=5286 GN=AAT19DRAFT_11799 PE=3 SV=1
3483	232580	A0A2T0A1E3|A0A2T0A1E3_RHOTO	17.18	2	1	1		554.5	1608	1612	120.23	762.65	0	554.5	1608	1612	120.23	762.65	0	4.61:13.37:13.41:1.00:6.34:0	1258.2	441.44	1258.2	441.44	2.85:1.00	52563	Casein kinase II subunit beta OS=Rhodosporidium toruloides OX=5286 GN=AAT19DRAFT_9920 PE=3 SV=1
3538	232146	A0A0K3C4R3|A0A0K3C4R3_RHOTO	17.11	20	3	3	Acetylation (N-term)	2200.9	6653	6139.7	11061	10493	19611	2200.9	6017.4	5538.8	8840.9	9203.3	15932	0.25:0.68:0.63:1.00:1.04:1.80	5828.3	13722	5210	11326	0.46:1.00	22792	Signal recognition particle subunit SRP14 OS=Rhodosporidium toruloides OX=5286 GN=FGENESH: predicted gene_1.490 PE=3 SV=1
3068	231839	A0A0K3CJN5|A0A0K3CJN5_RHOTO	17.09	6	1	1		356.7	1816.6	2227.3	5812.6	4298.4	7337.9	356.7	1816.6	2227.3	5812.6	4298.4	7337.9	0.06:0.31:0.38:1.00:0.74:1.26	1466.9	5816.3	1466.9	5816.3	0.25:1.00	33163	4HBT domain-containing protein OS=Rhodosporidium toruloides OX=5286 GN=FGENESH: predicted gene_11.241 PE=4 SV=1
1064	231369	A0A2T0A031|A0A2T0A031_RHOTO	17.06	12	5	5	Deamidation (NQ)	14895	3862.5	8324.9	21278	27423	27868	14746	3687.9	7347.2	18056	21959	26363	0.82:0.20:0.41:1.00:1.22:1.46	9392.1	25523	8741.3	22126	0.40:1.00	84337	Mitochondrial outer membrane protein IML2 OS=Rhodosporidium toruloides OX=5286 GN=AAT19DRAFT_10191 PE=4 SV=1
1820	229447	A0A0K3CMR4|A0A0K3CMR4_RHOTO	17.05	1	2	2		1637.3	2058	3350.1	9124.1	4481.9	11108	1637.3	2058	3350.1	9124.1	4481.9	11108	0.18:0.23:0.37:1.00:0.49:1.22	2738.8	8237.8	2738.8	8237.8	0.33:1.00	141568	BY PROTMAP: gi|472582264|gb|EMS19960.1| SH3 domain protein [Rhodosporidium toruloides NP11] gi|647399630|emb|CDR44528.1| RHTO0S09e05622g1_1 [Rhodosporidium toruloides] OS=Rhodosporidium toruloides OX=5286 GN=FGENESH: predic...
859	229633	A0A0K3CDU1|A0A0K3CDU1_RHOTO	17.03	23	13	13	Carbamidomethylation; Oxidation (M)	68184	60945	81117	45058	32599	42959	33615	24227	36097	16579	12983	16828	2.03:1.46:2.18:1.00:0.78:1.01	70082	43013	31313	15463	2.02:1.00	60409	T-complex protein 1 subunit alpha OS=Rhodosporidium toruloides OX=5286 GN=FGENESH: predicted gene_7.140 PE=3 SV=1
1174	230505	A0A2T0AG89|A0A2T0AG89_RHOTO	16.93	17	6	6	Carbamidomethylation; Deamidation (NQ); Oxidation (M)	8498.5	19307	15185	24436	37425	36192	2207.9	14341	8716.3	17480	24900	31799	0.13:0.82:0.50:1.00:1.42:1.82	15339	33548	9211.5	24726	0.37:1.00	85205	Temperature dependent protein affecting M2 dsRNA replication-domain containing protein OS=Rhodosporidium toruloides OX=5286 GN=AAT19DRAFT_12447 PE=3 SV=1
3517	232673	A0A0K3CNJ0|A0A0K3CNJ0_RHOTO	16.87	6	1	1	Carbamidomethylation	392.19	482.55	729.87	1450.8	1873.5	2643.2	392.19	482.55	729.87	1450.8	1873.5	2643.2	0.27:0.33:0.50:1.00:1.29:1.82	534.87	1989.2	534.87	1989.2	0.27:1.00	20812	Sulfhydryl oxidase OS=Rhodosporidium toruloides OX=5286 GN=FGENESH: predicted gene_8.462 PE=4 SV=1
3087	232645	A0A2T0A1R8|A0A2T0A1R8_RHOTO	16.83	30	2	2	Carbamidomethylation	213.94	859.21	629.51	2915	1923.6	2965.4	213.94	859.21	629.51	2915	1923.6	2965.4	0.07:0.29:0.22:1.00:0.66:1.02	715.31	2601.3	715.31	2601.3	0.27:1.00	10701	Mitochondrial import inner membrane translocase subunit TIM9 OS=Rhodosporidium toruloides OX=5286 GN=AAT19DRAFT_10072 PE=3 SV=1
2683	231315	A0A0K3CCA9|A0A0K3CCA9_RHOTO	16.79	4	1	1		493.98	1030.8	1072.8	229.09	0	383.77	493.98	1030.8	1072.8	229.09	0	383.77	2.16:4.50:4.68:1.00:0:1.68	865.86	306.43	865.86	306.43	2.83:1.00	34653	Nucleolar protein 16 OS=Rhodosporidium toruloides OX=5286 GN=FGENESH: predicted gene_4.180 PE=3 SV=1
2853	232915	A0A2T0ACA4|A0A2T0ACA4_RHOTO	16.77	3	1	1		4654	3704.5	4184.7	19595	18647	5775	4654	3704.5	4184.7	19595	18647	5775	0.24:0.19:0.21:1.00:0.95:0.29	6262	15028	6262	15028	0.42:1.00	47725	Integral membrane protein OS=Rhodosporidium toruloides OX=5286 GN=AAT19DRAFT_13678 PE=4 SV=1
2436	230954	A0A2T0A116|A0A2T0A116_RHOTO	16.76	17	4	4	Carbamidomethylation; Oxidation (M)	4037.3	3605	6885.7	11457	12193	11343	1995.4	2239.4	5706.4	10064	8371.9	9397.6	0.20:0.22:0.57:1.00:0.83:0.93	5190.8	11664	3661.9	9277.7	0.39:1.00	37527	Pyruvate/Phosphoenolpyruvate kinase-like domain-containing protein OS=Rhodosporidium toruloides OX=5286 GN=AAT19DRAFT_9822 PE=4 SV=1
21	229531	A0A2T0AFZ5|A0A2T0AFZ5_RHOTO	16.73	13	30	30	Carbamidomethylation; Oxidation (M)	37908	48932	46577	96516	97663	100890	8862.1	8123	9279.7	27583	32489	33811	0.32:0.29:0.34:1.00:1.18:1.23	47962	103200	9078.9	31294	0.29:1.00	358259	Vacuolar protein sorting-associated protein OS=Rhodosporidium toruloides OX=5286 GN=AAT19DRAFT_12350 PE=3 SV=1
226	229537	A0A0K3CLC6|A0A0K3CLC6_RHOTO	16.71	6	8	8	Carbamidomethylation	15027	11781	11997	11297	23155	35229	6323.1	5972.6	6147.4	8417.8	16267	27967	0.75:0.71:0.73:1.00:1.93:3.32	13750	23227	6364	17551	0.36:1.00	197242	Actin cytoskeleton-regulatory complex protein PAN1 OS=Rhodosporidium toruloides OX=5286 GN=FGENESH: predicted gene_11.110 PE=3 SV=1
2878	233524	A0A2T0A9X9|A0A2T0A9X9_RHOTO	16.67	5	3	3		1706.5	6260.1	4951.3	7207.4	10657	16275	1706.5	6260.1	4951.3	7207.4	10657	16275	0.24:0.87:0.69:1.00:1.48:2.26	4430.4	11694	4430.4	11694	0.38:1.00	97873	Dolichyl-phosphate-mannose--protein mannosyltransferase OS=Rhodosporidium toruloides OX=5286 GN=AAT19DRAFT_13840 PE=3 SV=1
3250	231656	A0A2S9ZZ79|A0A2S9ZZ79_RHOTO	16.56	51	4	4	Oxidation (M)	3868.2	6616.1	741.94	18754	18493	29127	3159.5	6616.1	741.94	16420	15042	26085	0.19:0.40:0.05:1.00:0.92:1.59	4214.6	22125	3505.8	19182	0.18:1.00	14933	High mobility group box domain-containing protein OS=Rhodosporidium toruloides OX=5286 GN=AAT19DRAFT_10573 PE=4 SV=1
3868	239122	A0A2T0AE07|A0A2T0AE07_RHOTO	16.53	22	2	2		8947.4	4563.8	13196	21491	23708	18318	8947.4	4563.8	13196	21491	23708	18318	0.42:0.21:0.61:1.00:1.10:0.85	10340	21172	10340	21172	0.49:1.00	7429	NADH dehydrogenase [ubiquinone] 1 beta subcomplex subunit 3 OS=Rhodosporidium toruloides OX=5286 GN=AAT19DRAFT_13268 PE=3 SV=1
3601	233965	A0A2T0ABA5|A0A2T0ABA5_RHOTO	16.32	3	1	1		0	174.93	347	2823.7	917.69	1962.1	0	174.93	347	2823.7	917.69	1962.1	0:0.06:0.12:1.00:0.32:0.69	260.96	1901.1	260.96	1901.1	0.14:1.00	61382	BUD22-domain containing protein OS=Rhodosporidium toruloides OX=5286 GN=AAT19DRAFT_14310 PE=4 SV=1
3511	232076	A0A2T0AH12|A0A2T0AH12_RHOTO	16.32	11	1	1		0	1691.2	2117.8	10592	6797	10638	0	1691.2	2117.8	10592	6797	10638	0:0.16:0.20:1.00:0.64:1.00	1904.5	9342.3	1904.5	9342.3	0.20:1.00	15985	U6 snRNA-associated Sm-like protein LSm1 OS=Rhodosporidium toruloides OX=5286 GN=LSM1 PE=3 SV=1
534	229640	A0A0K3CII3|A0A0K3CII3_RHOTO	16.11	23	14	14	Carbamidomethylation; Oxidation (M)	61241	69617	73710	47140	37478	48237	38518	35954	37021	17896	11932	11145	2.15:2.01:2.07:1.00:0.67:0.62	71167	46121	38950	13657	2.85:1.00	92170	AP-1 complex subunit gamma OS=Rhodosporidium toruloides OX=5286 GN=FGENESH: predicted gene_10.167 PE=3 SV=1
54	229451	A0A2S9ZWT2|A0A2S9ZWT2_RHOTO	16.07	11	16	16	Carbamidomethylation; Oxidation (M)	18242	22031	20424	19288	23496	28908	4886	3987.9	6499.5	11989	14640	17516	0.41:0.33:0.54:1.00:1.22:1.46	23143	25205	5124.5	14715	0.35:1.00	275590	CnHHK4 protein OS=Rhodosporidium toruloides OX=5286 GN=AAT19DRAFT_11443 PE=4 SV=1
1604	230229	A0A2T0A2C8|A0A2T0A2C8_RHOTO	16.02	19	7	7	Acetylation (N-term); Oxidation (M); Carbamidomethylation	5571.5	16913	17135	27115	21183	33536	2539.7	8877.5	9163.6	17599	15273	23323	0.14:0.50:0.52:1.00:0.87:1.33	14852	27841	7908.8	18732	0.42:1.00	64869	NEDD8-activating enzyme E1 regulatory subunit OS=Rhodosporidium toruloides OX=5286 GN=AAT19DRAFT_9503 PE=3 SV=1
471	230896	A0A0K3CEZ9|A0A0K3CEZ9_RHOTO	15.99	1	1	1		124.68	1025	759.62	3645.4	3035.2	4092.8	124.68	1025	759.62	3645.4	3035.2	4092.8	0.03:0.28:0.21:1.00:0.83:1.12	636.43	3591.1	636.43	3591.1	0.18:1.00	222931	E3 ubiquitin-protein ligase OS=Rhodosporidium toruloides OX=5286 GN=FGENESH: predicted gene_6.311 PE=3 SV=1
1750	230292	A0A0K3CJM7|A0A0K3CJM7_RHOTO	15.98	2	1	1	Deamidation (NQ)	0	324.94	317.58	822.07	271.82	857.67	0	156.27	175.29	540.78	271.82	554.37	0:0.29:0.32:1.00:0.50:1.03	321.26	747.95	165.78	455.66	0.36:1.00	125472	DNA polymerase OS=Rhodosporidium toruloides OX=5286 GN=FGENESH: predicted gene_9.345 PE=3 SV=1
2591	232203	A0A2T0A496|A0A2T0A496_RHOTO	15.97	5	2	2		344.96	822.84	373.25	2042.6	2750	2006	344.96	822.84	373.25	2042.6	2750	2006	0.17:0.40:0.18:1.00:1.35:0.98	569.71	2606.2	569.71	2606.2	0.22:1.00	47801	WD40-repeat-containing domain protein OS=Rhodosporidium toruloides OX=5286 GN=AAT19DRAFT_16680 PE=4 SV=1
2967	231154	A0A0K3CDC2|A0A0K3CDC2_RHOTO	15.97	9	2	2	Carbamidomethylation	3420.2	2471	5161.1	1172	640.98	1222.6	3420.2	2471	5161.1	1172	640.98	1222.6	2.92:2.11:4.40:1.00:0.55:1.04	3684.1	1011.9	3684.1	1011.9	3.64:1.00	35386	BY PROTMAP: gi|472583679|gb|EMS21303.1| shikimate 5-dehydrogenase [Rhodosporidium toruloides NP11] gi|647403277|emb|CDR49419.1| RHTO0S26e01354g1_1 [Rhodosporidium toruloides] OS=Rhodosporidium toruloides OX=5286 GN=FGENESH:...
1595	231113	A0A0K3C5K5|A0A0K3C5K5_RHOTO	15.94	22	5	5	Oxidation (M)	5373.8	8292.8	11576	25915	25154	23711	4499.5	7785.6	9994.1	19167	24252	20628	0.23:0.41:0.52:1.00:1.27:1.08	8533.9	24926	7426.4	21349	0.35:1.00	36250	BY PROTMAP: gi|342319280|gb|EGU11229.1| Serine/arginine repetitive matrix protein 2 [Rhodotorula glutinis ATCC 204091] OS=Rhodosporidium toruloides OX=5286 GN=FGENESH: predicted gene_1.830 PE=4 SV=1
625	229928	A0A2T0A9Y5|A0A2T0A9Y5_RHOTO	15.92	5	4	4	Carbamidomethylation; Oxidation (M)	3205.1	9022.4	6108.9	9997.7	14217	21243	2158.8	8258.4	5601.5	7428.9	10265	18383	0.29:1.11:0.75:1.00:1.38:2.47	6358.5	15152	5444.9	12026	0.45:1.00	131554	RING-type domain-containing protein OS=Rhodosporidium toruloides OX=5286 GN=AAT19DRAFT_13845 PE=3 SV=1
2330	232256	A0A2T0AC80|A0A2T0AC80_RHOTO	15.88	5	1	1		345.86	272.04	360.87	1865.5	2722.2	4123.6	345.86	272.04	360.87	1865.5	2722.2	4123.6	0.19:0.15:0.19:1.00:1.46:2.21	326.26	2903.8	326.26	2903.8	0.11:1.00	45228	Mitochondrial carrier domain-containing protein OS=Rhodosporidium toruloides OX=5286 GN=AAT19DRAFT_13666 PE=3 SV=1
910	231403	A0A0K3C7E0|A0A0K3C7E0_RHOTO	15.88	2	1	1		151.03	482.24	575.71	1959	1784	2540.8	151.03	482.24	575.71	1959	1784	2540.8	0.08:0.25:0.29:1.00:0.91:1.30	403	2094.6	403	2094.6	0.19:1.00	136160	BY PROTMAP: gi|647401296|emb|CDR47433.1| RHTO0S14e03642g1_1 [Rhodosporidium toruloides] OS=Rhodosporidium toruloides OX=5286 GN=FGENESH: predicted gene_2.649 PE=4 SV=1
2966	230948	A0A0K3CRR7|A0A0K3CRR7_RHOTO	15.82	21	4	4	Acetylation (N-term)	6731.3	20476	15607	4539.9	5022	4002.2	5691.8	18394	13904	3956.9	4617.9	3027.2	1.44:4.65:3.51:1.00:1.17:0.77	15824	5048.1	14216	4394.1	3.24:1.00	34946	Eukaryotic translation initiation factor 3 subunit F OS=Rhodosporidium toruloides OX=5286 GN=FGENESH: predicted gene_17.121 PE=3 SV=1
1384	231018	A0A2T0A7M6|A0A2T0A7M6_RHOTO	15.71	4	3	3		102.9	2207.8	2257.3	2543.5	5688.8	9623	102.9	2207.8	2257.3	2543.5	5688.8	9623	0.04:0.87:0.89:1.00:2.24:3.78	2132.4	5951.8	2132.4	5951.8	0.36:1.00	118419	Metalloenzyme LuxS/M16 peptidase-like protein OS=Rhodosporidium toruloides OX=5286 GN=AAT19DRAFT_15577 PE=3 SV=1
1127	231598	A0A2T0A184|A0A2T0A184_RHOTO	15.69	1	1	1		0	643.66	812.12	2376	2543.7	3407.3	0	643.66	812.12	2376	2543.7	3407.3	0:0.27:0.34:1.00:1.07:1.43	727.89	2775.7	727.89	2775.7	0.26:1.00	148255	Rapamycin-insensitive companion of mTOR middle domain-domain containing protein OS=Rhodosporidium toruloides OX=5286 GN=AAT19DRAFT_9893 PE=3 SV=1
729	229913	A0A2T0ABG4|A0A2T0ABG4_RHOTO	15.66	26	10	10	Carbamidomethylation; Deamidation (NQ)	15667	17092	26363	30165	24827	30688	4030.4	4356.3	7390.7	17210	12413	17290	0.23:0.25:0.43:1.00:0.72:1.00	20668	28653	5308	15638	0.34:1.00	76485	CP-type G domain-containing protein OS=Rhodosporidium toruloides OX=5286 GN=AAT19DRAFT_14363 PE=4 SV=1
3413	231955	A0A0K3CCA6|A0A0K3CCA6_RHOTO	15.61	11	2	2	Carbamidomethylation	1609.2	1752.5	1993.3	7506.7	7538.5	9878.2	1609.2	1752.5	1993.3	7506.7	7538.5	9878.2	0.21:0.23:0.27:1.00:1.00:1.32	2155.1	8307.8	2155.1	8307.8	0.26:1.00	36907	BY PROTMAP: gi|472586816|gb|EMS24335.1| scavenger mRNA-decapping enzyme DcpS [Rhodosporidium toruloides NP11] gi|647398229|emb|CDR41933.1| RHTO0S06e07954g1_1 [Rhodosporidium toruloides] OS=Rhodosporidium toruloides OX=5286 ...
766	230476	A0A2T0A4I3|A0A2T0A4I3_RHOTO	15.57	16	10	10	Oxidation (M)	23659	15756	18329	34233	29355	40378	7053.4	6889.7	8262.7	16738	15938	19203	0.42:0.41:0.49:1.00:0.95:1.15	20469	34743	8086.6	17293	0.47:1.00	96521	Phospholipase OS=Rhodosporidium toruloides OX=5286 GN=AAT19DRAFT_16814 PE=3 SV=1
2927	232444	A0A2T0AE56|A0A2T0AE56_RHOTO	15.56	22	4	4		565.5	5502.2	4545	11305	10764	10834	113.43	5079.7	4367.5	9443.9	10057	9885	0.02:0.54:0.46:1.00:1.06:1.05	4600.1	10968	4249.5	9795.2	0.43:1.00	31578	P-loop containing nucleoside triphosphate hydrolase protein OS=Rhodosporidium toruloides OX=5286 GN=AAT19DRAFT_13309 PE=4 SV=1
4220	241318	A0A0K3CJ09|A0A0K3CJ09_RHOTO	15.45	25	1	1	Acetylation (N-term)	687.02	0	0	3267.3	1916.5	1729.5	687.02	0	0	3267.3	1916.5	1729.5	0.21:0:0:1.00:0.59:0.53	687.02	2304.4	687.02	2304.4	0.30:1.00	12311	CYSTM domain-containing protein OS=Rhodosporidium toruloides OX=5286 GN=FGENESH: predicted gene_11.11 PE=4 SV=1
909	231015	A0A2T0ADS4|A0A2T0ADS4_RHOTO	15.44	7	2	2		1226.9	1498.2	1908.7	7298.1	5486.7	7711.4	1226.9	1498.2	1908.7	7298.1	5486.7	7711.4	0.17:0.21:0.26:1.00:0.75:1.06	1663.7	6832.1	1663.7	6832.1	0.24:1.00	77297	Protein CASP OS=Rhodosporidium toruloides OX=5286 GN=AAT19DRAFT_13170 PE=3 SV=1
950	230066	A0A0K3CC79|A0A0K3CC79_RHOTO	15.4	27	10	10	Carbamidomethylation	37519	10640	12916	36262	27837	31418	15357	5099.5	4108.3	23809	16710	14376	0.65:0.21:0.17:1.00:0.70:0.60	21364	31839	8188.3	18298	0.45:1.00	64214	Proline dehydrogenase OS=Rhodosporidium toruloides OX=5286 GN=FGENESH: predicted gene_6.107 PE=3 SV=1
453	229762	A0A0K3CCY9|A0A0K3CCY9_RHOTO	15.31	9	9	9	Carbamidomethylation; Deamidation (NQ); Oxidation (M)	10434	16380	20238	8372.9	5453.7	10737	7961.6	10311	14749	4760.1	3375.2	5888.8	1.67:2.17:3.10:1.00:0.71:1.24	16413	8404.8	11007	4674.7	2.35:1.00	166135	BY PROTMAP: gi|342319802|gb|EGU11748.1| Nonribosomal peptide synthetase 4 [Rhodotorula glutinis ATCC 204091] OS=Rhodosporidium toruloides OX=5286 GN=FGENESH: predicted gene_4.84 PE=4 SV=1
1933	230822	A0A2T0AB19|A0A2T0AB19_RHOTO	15.3	31	4	4		3041.4	6160.1	2033.9	12471	8603.5	15883	3041.4	6027.6	1913.1	11326	8603.5	14393	0.27:0.53:0.17:1.00:0.76:1.27	4070	12758	3943.3	11441	0.34:1.00	21618	RmlC-like cupin domain-containing protein OS=Rhodosporidium toruloides OX=5286 GN=AAT19DRAFT_14201 PE=4 SV=1
2748	230131	A0A0K3CA32|A0A0K3CA32_RHOTO	15.25	4	1	1		0	1544.6	3094.7	5558.8	6380	7457.6	0	1544.6	3094.7	5558.8	6380	7457.6	0:0.28:0.56:1.00:1.15:1.34	2319.7	6465.5	2319.7	6465.5	0.36:1.00	43708	Acyl-CoA N-acyltransferase OS=Rhodosporidium toruloides OX=5286 GN=FGENESH: predicted gene_3.40 PE=4 SV=1
2095	232341	A0A0K3C8Z6|A0A0K3C8Z6_RHOTO	15.17	24	4	4	Oxidation (M)	10335	22083	29836	8210.4	3809.5	14578	7327.2	14861	24831	5969.8	2476.2	8890.2	1.23:2.49:4.16:1.00:0.41:1.49	22843	9878.9	17764	6373.4	2.79:1.00	28549	BY PROTMAP: gi|342321717|gb|EGU13649.1| Short-chain dehydrogenase/reductase SDR [Rhodotorula glutinis ATCC 204091] OS=Rhodosporidium toruloides OX=5286 GN=FGENESH: predicted gene_3.536 PE=4 SV=1
2048	230817	A0A0K3CKJ1|A0A0K3CKJ1_RHOTO	15.1	8	3	3		1523.1	5948.2	6268.1	8723.2	10889	14052	1523.1	5948.2	6268.1	8723.2	10889	14052	0.17:0.68:0.72:1.00:1.25:1.61	5288.5	11221	5288.5	11221	0.47:1.00	63290	Peptidylprolyl isomerase OS=Rhodosporidium toruloides OX=5286 GN=FGENESH: predicted gene_9.162 PE=4 SV=1
2232	230884	A0A2T0AEI1|A0A2T0AEI1_RHOTO	15.03	27	6	6	Carbamidomethylation; Oxidation (M)	24315	53558	55495	100110	64628	106750	6455	43088	41151	68933	54371	90529	0.09:0.63:0.60:1.00:0.79:1.31	45652	90498	31059	71277	0.44:1.00	35151	Pyrroline-5-carboxylate reductase OS=Rhodosporidium toruloides OX=5286 GN=AAT19DRAFT_13432 PE=3 SV=1
2257	232369	A0A0K3C895|A0A0K3C895_RHOTO	15.02	9	2	2		1085.9	2044.8	2905.5	8781.4	11372	17505	1085.9	2044.8	2905.5	8781.4	11372	17505	0.12:0.23:0.33:1.00:1.30:1.99	2259.8	12553	2259.8	12553	0.18:1.00	32328	BY PROTMAP: gi|342320067|gb|EGU12010.1| S-adenosylmethionine transporter [Rhodotorula glutinis ATCC 204091] OS=Rhodosporidium toruloides OX=5286 GN=FGENESH: predicted gene_2.113 PE=3 SV=1
493	229737	A0A2T0A679|A0A2T0A679_RHOTO	15	6	6	6	Carbamidomethylation	2286.4	5768.9	6559.1	9017.9	12216	14932	1698.3	3054.6	4432.9	7066.5	7869.3	12385	0.24:0.43:0.63:1.00:1.11:1.75	5192.7	12055	3176.9	9107	0.35:1.00	202400	Cation-transporting ATPase OS=Rhodosporidium toruloides OX=5286 GN=AAT19DRAFT_16275 PE=3 SV=1
2656	231281	A0A2T0ABZ3|A0A2T0ABZ3_RHOTO	14.93	17	4	4		6524.7	9239.9	15510	28493	28666	29436	6524.7	8817.7	15510	27991	28339	28768	0.23:0.32:0.55:1.00:1.01:1.03	10706	28865	10284	28366	0.36:1.00	37504	Formyl_trans_N domain-containing protein OS=Rhodosporidium toruloides OX=5286 GN=AAT19DRAFT_13595 PE=4 SV=1
597	229387	A0A0K3CAE2|A0A0K3CAE2_RHOTO	14.86	24	11	11	Carbamidomethylation; Oxidation (M)	27220	43706	52934	69421	95517	45560	9356.3	14244	12560	41460	68785	21586	0.23:0.34:0.30:1.00:1.66:0.52	44622	70166	13290	43944	0.30:1.00	66955	Eukaryotic translation initiation factor 2A OS=Rhodosporidium toruloides OX=5286 GN=FGENESH: predicted gene_2.535 PE=3 SV=1
2261	231127	A0A2S9ZZ04|A0A2S9ZZ04_RHOTO	14.83	19	4	4	Oxidation (M)	9593	5070	7349.7	24548	14639	10667	5506.8	4442.6	4846.3	22357	13400	9204.4	0.25:0.20:0.22:1.00:0.60:0.41	7731	16618	5325.3	14987	0.36:1.00	31932	Mitochondrial tricarboxylate transporter OS=Rhodosporidium toruloides OX=5286 GN=AAT19DRAFT_10514 PE=3 SV=1
1592	230202	A0A0K3CSQ7|A0A0K3CSQ7_RHOTO	14.81	31	7	7	Oxidation (M)	17777	23777	28955	40498	29791	34772	8740.3	10116	13388	29909	24310	27783	0.29:0.34:0.45:1.00:0.81:0.93	23970	35771	11215	27334	0.41:1.00	43098	BY PROTMAP: gi|472586208|gb|EMS23736.1| translation Initiation factor eIF-4e [Rhodosporidium toruloides NP11] gi|647397706|emb|CDR40942.1| RHTO0S05e09362g1_1 [Rhodosporidium toruloides] OS=Rhodosporidium toruloides OX=5286 ...
2217	231464	A0A2T0AFP9|A0A2T0AFP9_RHOTO	14.8	5	2	2	Carbamidomethylation	76.584	1055.8	652.81	1986.8	2337.4	2781.8	76.584	1055.8	652.81	1986.8	2337.4	2781.8	0.04:0.53:0.33:1.00:1.18:1.40	671.81	2368.7	671.81	2368.7	0.28:1.00	74777	Nucleotid_trans domain-containing protein OS=Rhodosporidium toruloides OX=5286 GN=AAT19DRAFT_12238 PE=3 SV=1
1308	230914	A0A0K3CPX6|A0A0K3CPX6_RHOTO	14.74	27	7	7	Carbamidomethylation; Oxidation (M)	11607	25163	33204	19292	8917.9	12178	9448.2	19623	26677	11353	5696.1	6453	0.83:1.73:2.35:1.00:0.50:0.57	25464	15341	20295	7834	2.59:1.00	42194	GPN-loop GTPase OS=Rhodosporidium toruloides OX=5286 GN=FGENESH: predicted gene_9.443 PE=3 SV=1
1540	230546	A0A0K3CQ59|A0A0K3CQ59_RHOTO	14.74	9	3	3	Carbamidomethylation	1913.1	3518.6	4361.9	6713.2	8959.5	9817.7	1913.1	3518.6	4361.9	6713.2	8959.5	9817.7	0.28:0.52:0.65:1.00:1.33:1.46	3575	8496.8	3575	8496.8	0.42:1.00	48420	Serine/threonine-protein phosphatase OS=Rhodosporidium toruloides OX=5286 GN=FGENESH: predicted gene_16.25 PE=3 SV=1
1625	231999	A0A0K3CKD5|A0A0K3CKD5_RHOTO	14.72	4	2	2	Carbamidomethylation	305.81	600.88	1945.2	1501.2	2407.6	3159.9	305.81	600.88	1945.2	1501.2	2407.6	3159.9	0.20:0.40:1.30:1.00:1.60:2.10	950.64	2356.2	950.64	2356.2	0.40:1.00	81493	THO complex subunit 1 transcription elongation factor-domain containing protein OS=Rhodosporidium toruloides OX=5286 GN=FGENESH: predicted gene_10.96 PE=4 SV=1
2367	233698	A0A2T0AFC7|A0A2T0AFC7_RHOTO	14.7	3	1	1		0	812.26	560.95	1616.3	2943.9	3966.3	0	812.26	560.95	1616.3	2943.9	3966.3	0:0.50:0.35:1.00:1.82:2.45	686.61	2842.2	686.61	2842.2	0.24:1.00	56035	O-fucosyltransferase family protein OS=Rhodosporidium toruloides OX=5286 GN=AAT19DRAFT_12120 PE=4 SV=1
2065	231032	A0A2T0ADW6|A0A2T0ADW6_RHOTO	14.65	30	6	6	Oxidation (M); Acetylation (N-term); Carbamidomethylation	9946	10157	13724	23886	19806	33011	5792.7	6676.5	8946.3	17171	10421	21394	0.34:0.39:0.52:1.00:0.61:1.25	11275	26098	7138.5	16329	0.44:1.00	29663	2 4-dienoyl-CoA reductase ((3E)-enoyl-CoA-producing) OS=Rhodosporidium toruloides OX=5286 GN=AAT19DRAFT_13228 PE=4 SV=1
1012	230412	A0A2S9ZZD0|A0A2S9ZZD0_RHOTO	14.51	9	8	8		18094	15241	15810	15468	29554	35975	1544.9	10405	8151.8	9268.5	19949	24402	0.17:1.12:0.88:1.00:2.15:2.63	18022	26999	7798	17873	0.44:1.00	114204	Phosphatidylethanolamine N-methyltransferase OS=Rhodosporidium toruloides OX=5286 GN=AAT19DRAFT_10647 PE=3 SV=1
3556	233735	A0A2T0AAJ8|A0A2T0AAJ8_RHOTO	14.49	10	2	2	Carbamidomethylation; Oxidation (M)	3380.2	7695.7	8999.1	880.68	890.57	621.67	3380.2	6915.5	8269.8	735.9	691.49	456.42	4.59:9.40:11.24:1.00:0.94:0.62	6943.3	894.89	6188.5	725.19	8.53:1.00	33567	SSCRP protein OS=Rhodosporidium toruloides OX=5286 GN=AAT19DRAFT_14008 PE=4 SV=1
3044	234344	A0A2T0AE54|A0A2T0AE54_RHOTO	14.48	4	2	2	Oxidation (M)	5446.8	2521.2	5397.2	1097.2	909.65	1695.1	5446.8	2521.2	5397.2	1097.2	909.65	1695.1	4.96:2.30:4.92:1.00:0.83:1.54	4455	1234	4455	1234	3.61:1.00	91663	Transient receptor potential (TRP) ion channel-domain containing protein OS=Rhodosporidium toruloides OX=5286 GN=AAT19DRAFT_13296 PE=3 SV=1
1416	230303	A0A0K3CJP8|A0A0K3CJP8_RHOTO	14.47	20	8	8	Oxidation (M)	17602	11535	11773	38123	34793	35788	11394	6319.8	7404.9	26153	23628	20995	0.44:0.24:0.28:1.00:0.90:0.80	14395	36528	9071.8	23592	0.38:1.00	61077	BY PROTMAP: gi|342319417|gb|EGU11366.1| tRNA guanine-N7-methyltransferase subunit TRM82 [Rhodotorula glutinis ATCC 204091] OS=Rhodosporidium toruloides OX=5286 GN=FGENESH: predicted gene_8.461 PE=4 SV=1
785	230029	A0A0K3CN07|A0A0K3CN07_RHOTO	14.45	11	7	7	Oxidation (M)	11499	13872	17692	28872	28153	24480	5135.1	7643.2	9017.1	18783	22479	19235	0.27:0.41:0.48:1.00:1.20:1.02	14961	27168	7813.3	20166	0.39:1.00	109287	Cleavage and polyadenylation specificity factor subunit 2 OS=Rhodosporidium toruloides OX=5286 GN=FGENESH: predicted gene_11.202 PE=3 SV=1
2321	229611	A0A2S9ZZW1|A0A2S9ZZW1_RHOTO	14.44	3	1	1		0	642.46	122.9	936.48	927.45	1002.3	0	642.46	122.9	936.48	927.45	1002.3	0:0.69:0.13:1.00:0.99:1.07	382.68	955.42	382.68	955.42	0.40:1.00	58018	Rieske domain-containing protein OS=Rhodosporidium toruloides OX=5286 GN=AAT19DRAFT_10147 PE=4 SV=1
2626	231812	A0A0K3CHF6|A0A0K3CHF6_RHOTO	14.34	7	2	2		2197.3	940.02	818.63	3837.5	2661.8	5198.9	2197.3	940.02	818.63	3837.5	2661.8	5198.9	0.57:0.24:0.21:1.00:0.69:1.35	1318.6	3899.4	1318.6	3899.4	0.34:1.00	49709	UDP-glucuronate decarboxylase OS=Rhodosporidium toruloides OX=5286 GN=FGENESH: predicted gene_7.293 PE=3 SV=1
1545	231875	A0A2T0ABN3|A0A2T0ABN3_RHOTO	14.29	26	6	6	Oxidation (M)	13099	13753	17227	27889	27659	50644	7766.5	9706	14227	20116	19854	36593	0.39:0.48:0.71:1.00:0.99:1.82	16593	36043	12259	25521	0.48:1.00	29373	Protein transport protein SEC22 OS=Rhodosporidium toruloides OX=5286 GN=AAT19DRAFT_14417 PE=3 SV=1
3063	231136	A0A0K3CM66|A0A0K3CM66_RHOTO	14.24	6	2	2	Oxidation (M)	1157.7	1679.7	2215.3	12477	4179	5095.6	1157.7	1679.7	2215.3	12477	4179	5095.6	0.09:0.13:0.18:1.00:0.33:0.41	1816.3	8391.9	1816.3	8391.9	0.22:1.00	49428	Peptide hydrolase OS=Rhodosporidium toruloides OX=5286 GN=FGENESH: predicted gene_10.253 PE=3 SV=1
663	229726	A0A0K3CII7|A0A0K3CII7_RHOTO	14.23	23	11	11	Carbamidomethylation; Oxidation (M)	23259	13497	19387	34504	29261	37600	6672	6701.1	8327.8	12817	18360	20449	0.52:0.52:0.65:1.00:1.43:1.60	18833	33945	7233.6	17209	0.42:1.00	70933	Ubiquitin-activating enzyme E1-like OS=Rhodosporidium toruloides OX=5286 GN=FGENESH: predicted gene_10.172 PE=3 SV=1
4212	232921	A0A0K3CCR8|A0A0K3CCR8_RHOTO	14.22	11	1	1	Carbamidomethylation	3926.9	3046.8	6005.9	8208.8	7230.5	12076	3926.9	3046.8	6005.9	8208.8	7230.5	12076	0.48:0.37:0.73:1.00:0.88:1.47	4326.5	9171.9	4326.5	9171.9	0.47:1.00	13881	Rhodopsin family protein OS=Rhodosporidium toruloides OX=5286 GN=FGENESH: predicted gene_1.822 PE=4 SV=1
2735	231125	A0A2T0AH83|A0A2T0AH83_RHOTO	14.19	17	5	5	Oxidation (M)	3754.5	16480	10514	21091	16289	20797	1585.7	10653	7357.7	17829	14020	17140	0.09:0.60:0.41:1.00:0.79:0.96	12472	19392	7502.3	16330	0.46:1.00	46953	Endonuclease/exonuclease/phosphatase OS=Rhodosporidium toruloides OX=5286 GN=AAT19DRAFT_8423 PE=4 SV=1
2617	232232	A0A2T0AIL9|A0A2T0AIL9_RHOTO	14.19	11	4	4		9332.3	7722.6	12212	20874	16935	20944	4558.2	6321.8	9665	20277	16205	20111	0.22:0.31:0.48:1.00:0.80:0.99	9755.7	19584	6848.4	18864	0.36:1.00	43164	RRM domain-containing protein OS=Rhodosporidium toruloides OX=5286 GN=AAT19DRAFT_8911 PE=4 SV=1
2383	232067	A0A0K3CDQ1|A0A0K3CDQ1_RHOTO	14.14	10	2	2	Oxidation (M); Carbamidomethylation	641.69	4761.9	2494	16473	6751.2	6117.4	641.69	4761.9	2494	16473	6751.2	6117.4	0.04:0.29:0.15:1.00:0.41:0.37	3025.9	9780.4	3025.9	9780.4	0.31:1.00	35083	BY PROTMAP: gi|472586985|gb|EMS24484.1| phosphatase activator [Rhodosporidium toruloides NP11] gi|647394830|emb|CDR36064.1| RHTO0S01e13410g1_1 [Rhodosporidium toruloides] OS=Rhodosporidium toruloides OX=5286 GN=FGENESH: pre...
3487	232409	A0A0K3CD18|A0A0K3CD18_RHOTO	14.11	5	2	2		2631.4	4131.8	4653.2	7761.1	12801	14738	2631.4	4131.8	4653.2	7761.1	12801	14738	0.34:0.53:0.60:1.00:1.65:1.90	3805.5	11767	3805.5	11767	0.32:1.00	59742	BY PROTMAP: gi|342320892|gb|EGU12830.1| Nucleoside transporter [Rhodotorula glutinis ATCC 204091] OS=Rhodosporidium toruloides OX=5286 GN=FGENESH: predicted gene_5.189 PE=3 SV=1
3298	231207	A0A0K3CL65|A0A0K3CL65_RHOTO	14.09	4	1	1		0	456.9	379.73	2988.8	2284.7	3503.1	0	456.9	379.73	2988.8	2284.7	3503.1	0:0.15:0.13:1.00:0.76:1.17	418.32	2925.5	418.32	2925.5	0.14:1.00	31981	BY PROTMAP: gi|472584205|gb|EMS21811.1| GMP synthase [Rhodosporidium toruloides NP11] gi|647394469|emb|CDR35699.1| RHTO0S01e05160g1_1 [Rhodosporidium toruloides] OS=Rhodosporidium toruloides OX=5286 GN=FGENESH: predicted ge...
2148	231002	A0A2T0AEX5|A0A2T0AEX5_RHOTO	14.08	19	3	3	Carbamidomethylation; Oxidation (M)	8150.1	19658	23865	5017.5	2328.7	5778.9	7560.2	18206	22789	3968.9	1879.2	3232.9	1.90:4.59:5.74:1.00:0.47:0.81	17224	5063.2	16185	3715.2	4.36:1.00	28529	Succinate dehydrogenase [ubiquinone] iron-sulfur subunit mitochondrial OS=Rhodosporidium toruloides OX=5286 GN=AAT19DRAFT_11977 PE=3 SV=1
2022	230936	A0A061ASV8|A0A061ASV8_RHOTO	14.06	16	3	3	Carbamidomethylation; Oxidation (M)	8280.4	16140	28033	7652.7	4009.7	3158.8	8280.4	16140	28033	7652.7	4009.7	3158.8	1.08:2.11:3.66:1.00:0.52:0.41	17484	4940.4	17484	4940.4	3.54:1.00	29386	RHTO0S05e06590g1_1 OS=Rhodosporidium toruloides OX=5286 GN=FGENESH: predicted gene_12.130 PE=3 SV=1
2579	231338	A0A2T0AGJ3|A0A2T0AGJ3_RHOTO	14.02	12	3	3		7288	3649.1	3415.3	10193	13565	12629	7288	3649.1	3415.3	10193	13565	12629	0.72:0.36:0.34:1.00:1.33:1.24	4784.2	12129	4784.2	12129	0.39:1.00	41159	GDP-mannose transporter OS=Rhodosporidium toruloides OX=5286 GN=AAT19DRAFT_12545 PE=3 SV=1
3583	231870	A0A2T0ACS0|A0A2T0ACS0_RHOTO	14	3	1	1		238.15	223.59	64.023	624.68	446.39	1013.7	238.15	223.59	64.023	624.68	446.39	1013.7	0.38:0.36:0.10:1.00:0.71:1.62	175.26	694.91	175.26	694.91	0.25:1.00	77158	PH domain-containing protein OS=Rhodosporidium toruloides OX=5286 GN=AAT19DRAFT_12827 PE=4 SV=1
2475	231337	A0A0K3CAJ8|A0A0K3CAJ8_RHOTO	13.95	19	3	3		2008	9757.4	11364	25868	19032	43695	2008	9757.4	11364	25868	19032	43695	0.08:0.38:0.44:1.00:0.74:1.69	7709.9	29532	7709.9	29532	0.26:1.00	21938	BY PROTMAP: gi|647400405|emb|CDR45824.1| RHTO0S11e05270g1_1 [Rhodosporidium toruloides] OS=Rhodosporidium toruloides OX=5286 GN=FGENESH: predicted gene_3.205 PE=4 SV=1
1500	230870	A0A2T0AD04|A0A2T0AD04_RHOTO	13.89	16	4	4	Oxidation (M)	1966.4	10588	13758	19586	17854	25030	1412	9484.3	12970	18154	15960	23013	0.08:0.52:0.71:1.00:0.88:1.27	10776	21208	9499.9	19043	0.50:1.00	50766	Ribosomal lysine N-methyltransferase 4 OS=Rhodosporidium toruloides OX=5286 GN=AAT19DRAFT_12910 PE=3 SV=1
2582	233004	A0A061B0D5|A0A061B0D5_RHOTO	13.84	12	2	2	Oxidation (M); Carbamidomethylation	16396	13538	12617	45700	36153	42234	2456.5	3264	1547.8	20080	27137	30718	0.12:0.16:0.08:1.00:1.35:1.53	14184	41362	2422.8	25978	0.09:1.00	21515	RHTO0S08e01024g1_1 OS=Rhodosporidium toruloides OX=5286 GN=AAT19DRAFT_14088 PE=4 SV=1
1937	230553	A0A0K3CA44|A0A0K3CA44_RHOTO	13.84	12	4	4	Carbamidomethylation	5096.8	10637	13306	3466.5	3222.7	3862.3	4501.6	9494.9	11637	3139.8	2966.7	3415.5	1.43:3.02:3.71:1.00:0.94:1.09	9680	3517.2	8544.4	3174	2.69:1.00	54623	Peptidyl-prolyl cis-trans isomerase OS=Rhodosporidium toruloides OX=5286 GN=FGENESH: predicted gene_5.30 PE=3 SV=1
1105	230176	A0A2T0AIH7|A0A2T0AIH7_RHOTO	13.83	23	6	6	Oxidation (M); Carbamidomethylation; Deamidation (NQ)	14053	13892	35611	12995	66227	95303	11599	8173.4	28271	9686.2	57633	88770	1.20:0.84:2.92:1.00:5.95:9.16	21885	59206	16014	52030	0.31:1.00	49740	Methionine aminopeptidase 2 OS=Rhodosporidium toruloides OX=5286 GN=AAT19DRAFT_8893 PE=3 SV=1
2822	232448	A0A2S9ZZH5|A0A2S9ZZH5_RHOTO	13.83	10	2	2		0	441.86	473.79	782.93	2295.9	830.73	0	441.86	473.79	782.93	2295.9	830.73	0:0.56:0.61:1.00:2.93:1.06	457.82	1303.2	457.82	1303.2	0.35:1.00	37601	Peroxisomal membrane protein PEX14 OS=Rhodosporidium toruloides OX=5286 GN=AAT19DRAFT_10681 PE=3 SV=1
3496	231643	A0A2T0AGC7|A0A2T0AGC7_RHOTO	13.8	32	4	4		9590.7	28223	31978	15348	8103.6	10144	6301.3	27863	28837	14216	7773.5	9741.6	0.44:1.96:2.03:1.00:0.55:0.69	26407	11199	24143	10577	2.28:1.00	20870	Glucosamine 6-phosphate N-acetyltransferase OS=Rhodosporidium toruloides OX=5286 GN=AAT19DRAFT_12475 PE=3 SV=1
3410	232123	A0A061AXY4|A0A061AXY4_RHOTO	13.79	11	2	2		951.02	3424.4	3116.2	1907.8	832.22	1200	951.02	2914.9	2869.2	1153.6	491.76	403.08	0.82:2.53:2.49:1.00:0.43:0.35	2623.3	1313.4	2245.1	682.81	3.29:1.00	22288	ADP-ribosylation factor family-domain containing protein OS=Rhodosporidium toruloides OX=5286 GN=FGENESH: predicted gene_1.271 PE=3 SV=1
2230	230845	A0A2S9ZY45|A0A2S9ZY45_RHOTO	13.74	7	3	3	Carbamidomethylation	107.75	1042.5	1077.4	4046.8	1593.6	3557.2	107.75	1042.5	1077.4	4046.8	1593.6	3557.2	0.03:0.26:0.27:1.00:0.39:0.88	1102.8	3065.9	1102.8	3065.9	0.36:1.00	77058	Vacuolar protein sorting protein VpsB OS=Rhodosporidium toruloides OX=5286 GN=AAT19DRAFT_10837 PE=3 SV=1
2247	233007	A0A2T0A3F7|A0A2T0A3F7_RHOTO	13.73	3	1	1		1987.9	428.84	950.91	3766.9	3564.6	4004.2	1987.9	428.84	950.91	3766.9	3564.6	4004.2	0.53:0.11:0.25:1.00:0.95:1.06	1122.6	3778.6	1122.6	3778.6	0.30:1.00	61393	TLD-domain containing protein OS=Rhodosporidium toruloides OX=5286 GN=AAT19DRAFT_16420 PE=4 SV=1
1687	231433	A0A0K3CMY7|A0A0K3CMY7_RHOTO	13.72	55	6	6	Oxidation (M)	5495.7	23237	29210	42831	28509	43233	2125.4	8371.5	7094.8	21960	22698	34928	0.10:0.38:0.32:1.00:1.03:1.59	24607	38191	7067.3	26529	0.27:1.00	18401	Actin-related protein 2/3 complex subunit 5 OS=Rhodosporidium toruloides OX=5286 GN=FGENESH: predicted gene_13.24 PE=3 SV=1
247	230340	A0A2T0A540|A0A2T0A540_RHOTO	13.71	10	13	13	Carbamidomethylation; Oxidation (M)	18076	19173	19963	22408	26208	31057	6588.7	2892.6	5321.5	11431	12332	12771	0.58:0.25:0.47:1.00:1.08:1.12	19535	26880	4934.3	12178	0.41:1.00	158136	HDAC_interact domain-containing protein OS=Rhodosporidium toruloides OX=5286 GN=AAT19DRAFT_15878 PE=4 SV=1
2914	231616	A0A2T0AG11|A0A2T0AG11_RHOTO	13.7	4	1	1		329.4	212.58	757.01	1870.8	1259.8	1774.9	329.4	212.58	757.01	1870.8	1259.8	1774.9	0.18:0.11:0.40:1.00:0.67:0.95	433	1635.1	433	1635.1	0.26:1.00	48225	Acetylornithine deacetylase OS=Rhodosporidium toruloides OX=5286 GN=AAT19DRAFT_12354 PE=3 SV=1
4104	232693	A0A0K3CDT4|A0A0K3CDT4_RHOTO	13.61	7	1	1	Oxidation (M)	3404.6	259.47	511.33	434.59	0	53.542	3404.6	259.47	511.33	434.59	0	53.542	7.83:0.60:1.18:1.00:0:0.12	1391.8	244.06	1391.8	244.06	5.70:1.00	21616	Adenylate kinase isoenzyme 6 homolog OS=Rhodosporidium toruloides OX=5286 GN=FGENESH: predicted gene_2.346 PE=3 SV=1
3053	231973	A0A2T0A635|A0A2T0A635_RHOTO	13.53	15	2	2	Oxidation (M)	1296.3	1740.8	5213.4	8601.3	8949.4	14862	1296.3	1740.8	5213.4	8601.3	8949.4	14862	0.15:0.20:0.61:1.00:1.04:1.73	2846.3	10804	2846.3	10804	0.26:1.00	23454	Mediator complex subunit 19 OS=Rhodosporidium toruloides OX=5286 GN=AAT19DRAFT_16216 PE=4 SV=1
1834	230929	A0A2T0AF17|A0A2T0AF17_RHOTO	13.52	13	6	6		3348.2	7405.9	15908	15104	23744	26602	2685.9	5046.9	12930	11645	19516	22964	0.23:0.43:1.11:1.00:1.68:1.97	10370	21817	7699.6	18042	0.43:1.00	61993	Glycosyltransferase family 31 protein OS=Rhodosporidium toruloides OX=5286 GN=AAT19DRAFT_12017 PE=4 SV=1
384	229925	A0A0K3CDQ7|A0A0K3CDQ7_RHOTO	13.47	11	10	10	Carbamidomethylation; Deamidation (NQ)	7799.6	13234	14699	22943	22978	27234	3874.1	5081.6	7079	14029	13048	13193	0.28:0.36:0.50:1.00:0.93:0.94	12124	24385	5344.9	13423	0.40:1.00	166755	BY PROTMAP: gi|342321001|gb|EGU12939.1| WD-repeat protein mip1 [Rhodotorula glutinis ATCC 204091] OS=Rhodosporidium toruloides OX=5286 GN=FGENESH: predicted gene_5.459 PE=3 SV=1
4388	234951	A0A0K3CIU2|A0A0K3CIU2_RHOTO	13.42	8	1	1	Carbamidomethylation; Oxidation (M)	1536.2	1189.5	1920.2	4772.7	2602.5	2888.1	1536.2	1189.5	1920.2	4772.7	2602.5	2888.1	0.32:0.25:0.40:1.00:0.55:0.61	1548.6	3421.1	1548.6	3421.1	0.45:1.00	10972	U6 snRNA-associated Sm-like protein LSm3 OS=Rhodosporidium toruloides OX=5286 GN=FGENESH: predicted gene_8.278 PE=3 SV=1
884	230512	A0A2T0A1J1|A0A2T0A1J1_RHOTO	13.39	32	7	7	Oxidation (M)	32544	25402	30897	16759	6571.2	21828	23547	16381	19632	8766.7	1815.3	10006	2.69:1.87:2.24:1.00:0.21:1.14	29614	15340	19853	7150.1	2.78:1.00	43383	Protein phosphatase 2C-domain containing protein OS=Rhodosporidium toruloides OX=5286 GN=AAT19DRAFT_9976 PE=3 SV=1
782	229675	A0A0K3CVB0|A0A0K3CVB0_RHOTO	13.37	12	6	6		5693.9	8339	10543	10019	24032	19515	860.15	6836.6	7506.4	7363.3	19272	14428	0.12:0.93:1.02:1.00:2.62:1.96	8191.8	17956	5067.7	13688	0.37:1.00	97302	SART-1 protein OS=Rhodosporidium toruloides OX=5286 GN=FGENESH: predicted gene_16.133 PE=3 SV=1
2316	233381	A0A0K3CD58|A0A0K3CD58_RHOTO	13.34	2	1	1		1189.5	1197.8	1292.4	3336.3	4147	4732	1189.5	1197.8	1292.4	3336.3	4147	4732	0.36:0.36:0.39:1.00:1.24:1.42	1226.6	4071.8	1226.6	4071.8	0.30:1.00	101492	Ubiquitin carboxyl-terminal hydrolase OS=Rhodosporidium toruloides OX=5286 GN=FGENESH: predicted gene_4.117 PE=3 SV=1
1769	231862	A0A0K3C8Z4|A0A0K3C8Z4_RHOTO	13.29	3	1	1		0	1224.2	456.93	0	0	148.37	0	1224.2	456.93	0	0	148.37	-:64.00:64.00:-:-:64.00	840.55	148.37	840.55	148.37	5.67:1.00	63278	BY PROTMAP: gi|472587048|gb|EMS24547.1| Ysc84 actin-binding domain protein [Rhodosporidium toruloides NP11] gi|647394767|emb|CDR36001.1| RHTO0S01e12002g1_1 [Rhodosporidium toruloides] OS=Rhodosporidium toruloides OX=5286 GN...
2830	232659	A0A2S9ZZS8|A0A2S9ZZS8_RHOTO	13.28	14	3	3		4553	1572.6	2543.3	9833.7	5571.2	10421	4553	1572.6	2543.3	9833.7	5571.2	10421	0.46:0.16:0.26:1.00:0.57:1.06	4011.5	8608.7	4011.5	8608.7	0.47:1.00	39031	GTP-binding protein OS=Rhodosporidium toruloides OX=5286 GN=AAT19DRAFT_10118 PE=3 SV=1
1037	230094	A0A2T0AJH2|A0A2T0AJH2_RHOTO	13.27	29	10	10	Deamidation (NQ); Carbamidomethylation; Oxidation (M)	45364	73064	84207	41896	32665	43257	27857	53176	57825	22191	19156	28599	1.26:2.40:2.61:1.00:0.86:1.29	72389	41722	50635	23914	2.12:1.00	59059	Pre-mRNA-processing factor 19 OS=Rhodosporidium toruloides OX=5286 GN=AAT19DRAFT_9226 PE=3 SV=1
1493	231365	A0A0K3CA29|A0A0K3CA29_RHOTO	13.27	22	6	6	Carbamidomethylation; Oxidation (M)	1239.9	6826.3	4891.6	35433	46374	55217	291.15	4413.9	4091.2	29818	40956	52828	0.02:0.15:0.14:1.00:1.37:1.77	5570.7	45675	3678.5	41200	0.09:1.00	44498	BY PROTMAP: gi|647395795|emb|CDR37501.1| RHTO0S02e15654g1_1 [Rhodosporidium toruloides] OS=Rhodosporidium toruloides OX=5286 GN=FGENESH: predicted gene_5.15 PE=3 SV=1
3143	233834	A0A0K3C4K6|A0A0K3C4K6_RHOTO	13.2	3	1	1		897.66	619.48	531.92	151.14	0	412.74	897.66	619.48	531.92	151.14	0	412.74	5.94:4.10:3.52:1.00:0:2.73	683.02	281.94	683.02	281.94	2.42:1.00	73680	BY PROTMAP: gi|472580434|gb|EMS18234.1| Homeodomain-like containing protein [Rhodosporidium toruloides NP11] gi|647395147|emb|CDR36351.1| RHTO0S02e00826g1_1 [Rhodosporidium toruloides] OS=Rhodosporidium toruloides OX=5286 G...
843	230406	A0A2T0A6V0|A0A2T0A6V0_RHOTO	13.17	16	9	9	Oxidation (M)	34111	29789	27461	45206	55180	89373	16004	13293	14195	24401	32191	56520	0.66:0.54:0.58:1.00:1.32:2.32	34446	64053	17731	37704	0.47:1.00	97233	V-type proton ATPase subunit a OS=Rhodosporidium toruloides OX=5286 GN=AAT19DRAFT_15309 PE=3 SV=1
1148	233578	A0A2T0A3N5|A0A2T0A3N5_RHOTO	13.15	3	2	2		1581.6	551.22	906.91	2506.4	6451.2	6044.9	1581.6	551.22	906.91	2506.4	6451.2	6044.9	0.63:0.22:0.36:1.00:2.57:2.41	1013.2	5000.8	1013.2	5000.8	0.20:1.00	105339	Ion_trans domain-containing protein OS=Rhodosporidium toruloides OX=5286 GN=AAT19DRAFT_16534 PE=4 SV=1
1135	230492	A0A2T0A224|A0A2T0A224_RHOTO	13.1	13	6	6	Oxidation (M)	18349	9183.9	13234	15563	17394	20270	5184.7	4793.5	5465.8	8521.2	13523	17153	0.61:0.56:0.64:1.00:1.59:2.01	13589	18611	5148	13066	0.39:1.00	80764	Noc2p family-domain containing protein OS=Rhodosporidium toruloides OX=5286 GN=AAT19DRAFT_9384 PE=3 SV=1
2328	231198	A0A2T0A8G2|A0A2T0A8G2_RHOTO	13.03	12	3	3		1739.4	2244.3	3019.3	6610.3	6822.7	8656.1	1739.4	2244.3	3019.3	6610.3	6822.7	8656.1	0.26:0.34:0.46:1.00:1.03:1.31	2589.6	7363	2589.6	7363	0.35:1.00	37046	Geranylgeranyl transferase type-2 subunit alpha OS=Rhodosporidium toruloides OX=5286 GN=AAT19DRAFT_14648 PE=3 SV=1
1970	235536	A0A2S9ZZQ6|A0A2S9ZZQ6_RHOTO	12.99	3	1	1		10713	6222.1	8064.5	4835	3693.2	3183.4	10713	6222.1	8064.5	4835	3693.2	3183.4	2.22:1.29:1.67:1.00:0.76:0.66	8333.2	3903.9	8333.2	3903.9	2.13:1.00	69904	P-loop containing nucleoside triphosphate hydrolase protein OS=Rhodosporidium toruloides OX=5286 GN=AAT19DRAFT_10090 PE=4 SV=1
4026	240637	A0A2T0A9T4|A0A2T0A9T4_RHOTO	12.96	9	2	2	Carbamidomethylation	944.15	385.74	308.9	747.73	2859.2	2198.3	944.15	385.74	308.9	747.73	2859.2	2198.3	1.26:0.52:0.41:1.00:3.82:2.94	588.15	1935.1	588.15	1935.1	0.30:1.00	54022	Sulfite efflux pump SSU1 OS=Rhodosporidium toruloides OX=5286 GN=AAT19DRAFT_15092 PE=3 SV=1
1987	230986	A0A2T0AEM7|A0A2T0AEM7_RHOTO	12.96	20	5	5	Carbamidomethylation; Deamidation (NQ); Oxidation (M)	2130.2	5004.3	9719.3	20690	8571.3	12947	1254	4115.5	5085.1	17940	5807.7	10168	0.07:0.23:0.28:1.00:0.32:0.57	6357.2	14207	4091.6	11305	0.36:1.00	39369	Putative ribosomal large subunit assembly and maintenance-related protein OS=Rhodosporidium toruloides OX=5286 GN=AAT19DRAFT_13482 PE=3 SV=1
231	230744	A0A0K3CFF8|A0A0K3CFF8_RHOTO	12.91	11	11	11	Carbamidomethylation; Oxidation (M)	8501.5	9374.3	9072	25370	37321	60764	0	1658.2	663.82	10522	20083	34714	0:0.16:0.06:1.00:1.91:3.30	11369	41272	1677.6	21773	0.08:1.00	168621	DNA-directed DNA polymerase OS=Rhodosporidium toruloides OX=5286 GN=FGENESH: predicted gene_3.248 PE=4 SV=1
3982	233034	A0A0K3CR85|A0A0K3CR85_RHOTO	12.91	3	1	1		0	0	400.22	2222.9	3658.4	6556.4	0	0	400.22	2222.9	3658.4	6556.4	0:0:0.18:1.00:1.65:2.95	400.22	4145.9	400.22	4145.9	0.10:1.00	62846	BY PROTMAP: gi|472581205|gb|EMS18954.1| MFS transporter sugar transporter [Rhodosporidium toruloides NP11] gi|647402851|emb|CDR49053.1| RHTO0S22e02124g1_1 [Rhodosporidium toruloides] OS=Rhodosporidium toruloides OX=5286 GN...
1532	229929	A0A2S9ZXM1|A0A2S9ZXM1_RHOTO	12.83	20	4	4	Carbamidomethylation; Oxidation (M)	18505	34444	40222	27957	15028	24391	15284	23693	36650	15257	4845.9	8938.9	1.00:1.55:2.40:1.00:0.32:0.59	32029	22459	25390	9680.7	2.62:1.00	40317	NMT1 domain-containing protein OS=Rhodosporidium toruloides OX=5286 GN=AAT19DRAFT_11243 PE=4 SV=1
4251	232242	A0A2T0A5A5|A0A2T0A5A5_RHOTO	12.83	6	1	1		0	271.03	171.96	1628.1	2069.4	1776.5	0	271.03	171.96	1628.1	2069.4	1776.5	0:0.17:0.11:1.00:1.27:1.09	221.49	1824.7	221.49	1824.7	0.12:1.00	22634	Complex1_LYR_dom domain-containing protein OS=Rhodosporidium toruloides OX=5286 GN=AAT19DRAFT_15903 PE=4 SV=1
1866	231037	A0A2T0A490|A0A2T0A490_RHOTO	12.82	26	8	8	Carbamidomethylation; Oxidation (M)	11280	11496	21765	31091	26953	33841	7871.3	6530.1	12014	20638	19062	22901	0.38:0.32:0.58:1.00:0.92:1.11	15395	30628	9224.3	20867	0.44:1.00	45745	Beta-lactamase superfamily domain-domain containing protein OS=Rhodosporidium toruloides OX=5286 GN=AAT19DRAFT_16724 PE=4 SV=1
3491	232446	A0A2T0A4I9|A0A2T0A4I9_RHOTO	12.78	14	2	2		1885.2	823.09	841.27	147.11	135.95	525.48	1885.2	823.09	841.27	147.11	135.95	525.48	12.82:5.60:5.72:1.00:0.92:3.57	1183.2	404.27	1183.2	404.27	2.93:1.00	26546	TAFII28 domain-containing protein OS=Rhodosporidium toruloides OX=5286 GN=AAT19DRAFT_16856 PE=3 SV=1
2991	231978	A0A0K3CDU4|A0A0K3CDU4_RHOTO	12.75	7	1	1		0	327.57	0	1436.6	1749.3	3393	0	327.57	0	1436.6	1749.3	3393	0:0.23:0:1.00:1.22:2.36	327.57	2193	327.57	2193	0.15:1.00	27547	Inosine triphosphate pyrophosphatase OS=Rhodosporidium toruloides OX=5286 GN=FGENESH: predicted gene_5.126 PE=3 SV=1
2712	232501	A0A061BFY2|A0A061BFY2_RHOTO	12.75	41	4	4	Deamidation (NQ); Oxidation (M)	9773.5	6505.4	12387	53343	16004	14393	8210	4883.1	10405	43266	16004	13975	0.19:0.11:0.24:1.00:0.37:0.32	10140	32332	8277.7	25328	0.33:1.00	12228	Small nuclear ribonucleoprotein Sm D1 OS=Rhodosporidium toruloides OX=5286 GN=AAT19DRAFT_16385 PE=3 SV=1
4038	234827	A0A0K3CLI0|A0A0K3CLI0_RHOTO	12.7	8	1	1		335.54	932.45	240.07	6603.1	5156.5	9318.4	335.54	932.45	240.07	6603.1	5156.5	9318.4	0.05:0.14:0.04:1.00:0.78:1.41	502.69	7026	502.69	7026	0.07:1.00	13044	ATP synthase complex subunit h-domain containing protein OS=Rhodosporidium toruloides OX=5286 GN=FGENESH: predicted gene_13.210 PE=4 SV=1
814	230842	A0A2T0AFL1|A0A2T0AFL1_RHOTO	12.65	4	5	5	Carbamidomethylation; Deamidation (NQ)	3012.2	4105.8	3635.6	6702.2	8594.6	10240	1776.2	2248.5	2904.9	5799.4	6712	7541.5	0.31:0.39:0.50:1.00:1.16:1.30	3584.5	8512.2	2309.9	6684.3	0.35:1.00	203048	START domain-containing protein OS=Rhodosporidium toruloides OX=5286 GN=AAT19DRAFT_12206 PE=4 SV=1
1436	232685	A0A2T0A2E7|A0A2T0A2E7_RHOTO	12.64	3	1	1		0	295.82	566.7	423.34	853.38	1431	0	295.82	566.7	423.34	853.38	1431	0:0.70:1.34:1.00:2.02:3.38	431.26	902.56	431.26	902.56	0.48:1.00	70258	ATPase_2 domain-containing protein OS=Rhodosporidium toruloides OX=5286 GN=AAT19DRAFT_9527 PE=4 SV=1
1009	229581	A0A0K3CGN9|A0A0K3CGN9_RHOTO	12.62	9	4	4	Oxidation (M); Carbamidomethylation	10221	7493.6	10505	7086.2	1777.6	1385.7	10221	6965	9632.7	6614.2	1777.6	1385.7	1.55:1.05:1.46:1.00:0.27:0.21	9640.1	4368.8	8939.7	3896.8	2.29:1.00	65446	BY PROTMAP: gi|342321672|gb|EGU13604.1| putative Signal recognition particle 54 kDa protein [Rhodotorula glutinis ATCC 204091] OS=Rhodosporidium toruloides OX=5286 GN=FGENESH: predicted gene_3.628 PE=3 SV=1
634	229944	A0A2S9ZZ60|A0A2S9ZZ60_RHOTO	12.59	9	6	6	Oxidation (M)	12106	9282.5	4746.7	14752	21962	25575	9169.6	7731	3806.6	11903	17788	19282	0.77:0.65:0.32:1.00:1.49:1.62	8780.1	20887	6902.4	16325	0.42:1.00	108855	Saccharopine dehydrogenase-domain containing protein OS=Rhodosporidium toruloides OX=5286 GN=AAT19DRAFT_10577 PE=3 SV=1
121	229427	A0A2T0A889|A0A2T0A889_RHOTO	12.55	20	22	22	Carbamidomethylation; Oxidation (M)	17438	47642	38387	52782	53140	80833	6689.9	14586	11037	22951	22960	30329	0.29:0.64:0.48:1.00:1.00:1.32	37993	64347	10771	25413	0.42:1.00	192750	DNA-directed RNA polymerase subunit OS=Rhodosporidium toruloides OX=5286 GN=AAT19DRAFT_14577 PE=3 SV=1
2709	231364	A0A0K3C990|A0A0K3C990_RHOTO	12.53	15	3	3	Deamidation (NQ)	1830.4	1626.1	4065.1	7335.9	10772	2544.3	394.98	1306.3	1907.3	6442.7	10170	2222.6	0.06:0.20:0.30:1.00:1.58:0.34	2666.7	6884.1	1362.4	6278.4	0.22:1.00	28239	BY PROTMAP: gi|472581710|gb|EMS19433.1| 2-deoxyglucose-6-phosphatase [Rhodosporidium toruloides NP11] gi|647398326|emb|CDR42130.1| RHTO0S06e10154g1_1 [Rhodosporidium toruloides] OS=Rhodosporidium toruloides OX=5286 GN=FGENE...
1099	230191	A0A0K3CN70|A0A0K3CN70_RHOTO	12.46	29	11	11	Oxidation (M); Carbamidomethylation	24025	23715	24767	23214	13239	17352	14400	12774	13329	8308	5662.1	5316.6	1.73:1.54:1.60:1.00:0.68:0.64	24953	20315	13501	6428.9	2.10:1.00	58060	Phosphatidate cytidylyltransferase mitochondrial OS=Rhodosporidium toruloides OX=5286 GN=FGENESH: predicted gene_15.221 PE=3 SV=1
973	230226	A0A2T0A6Z4|A0A2T0A6Z4_RHOTO	12.35	18	10	10	Oxidation (M)	9710.9	11864	16907	24242	24514	22930	4458.7	6595	8223.4	14376	11372	16211	0.31:0.46:0.57:1.00:0.79:1.13	14615	24503	6892.9	13986	0.49:1.00	83881	Mif2/CENP-C like-domain containing protein OS=Rhodosporidium toruloides OX=5286 GN=AAT19DRAFT_15350 PE=3 SV=1
408	230154	A0A0K3C5I8|A0A0K3C5I8_RHOTO	12.34	17	12	12	Oxidation (M)	13755	15846	21861	43520	43181	72464	3815.6	6757.7	6786.4	18053	21358	34487	0.21:0.37:0.38:1.00:1.18:1.91	18662	53055	5987	24633	0.24:1.00	107215	BY PROTMAP: gi|472581982|gb|EMS19690.1| oxoglutarate dehydrogenase (Succinyl-transferring) [Rhodosporidium toruloides NP11] gi|647395031|emb|CDR36267.1| RHTO0S01e17898g1_1 [Rhodosporidium toruloides] OS=Rhodosporidium torul...
3694	231683	A0A2S9ZXD8|A0A2S9ZXD8_RHOTO	12.31	13	3	3	Carbamidomethylation	1860.2	771.98	903.45	8402.8	4299.6	3166.6	1860.2	771.98	903.45	8402.8	4299.6	3166.6	0.22:0.09:0.11:1.00:0.51:0.38	1290	5289.7	1290	5289.7	0.24:1.00	44099	GRASP55/65 PDZ-like domain-domain containing protein OS=Rhodosporidium toruloides OX=5286 GN=AAT19DRAFT_11161 PE=4 SV=1
4478	234740	A0A0K3CS65|A0A0K3CS65_RHOTO	12.18	16	1	1		604.41	1622.6	476.23	2779.9	1548	3028	604.41	1622.6	476.23	2779.9	1548	3028	0.22:0.58:0.17:1.00:0.56:1.09	901.08	2452	901.08	2452	0.37:1.00	9821	BolA protein OS=Rhodosporidium toruloides OX=5286 GN=FGENESH: predicted gene_17.69 PE=3 SV=1
1138	230747	A0A0K3CG16|A0A0K3CG16_RHOTO	12.15	9	3	3	Carbamidomethylation; Oxidation (M)	3412.7	1999.9	3066.5	6923.9	5946.9	10767	3412.7	1999.9	3066.5	6923.9	5946.9	10767	0.49:0.29:0.44:1.00:0.86:1.56	2875.5	7938.1	2875.5	7938.1	0.36:1.00	68493	FGENESH: predicted gene_3.453 protein OS=Rhodosporidium toruloides OX=5286 GN=FGENESH: predicted gene_3.453 PE=4 SV=1
2402	232825	A0A0K3C7Z9|A0A0K3C7Z9_RHOTO	12.13	4	2	2		689.99	1691.8	2244.4	2903.6	4006.2	7600.8	689.99	1691.8	2244.4	2903.6	4006.2	7600.8	0.24:0.58:0.77:1.00:1.38:2.62	1826.5	4836.9	1826.5	4836.9	0.38:1.00	107128	Dolichol kinase OS=Rhodosporidium toruloides OX=5286 GN=FGENESH: predicted gene_1.481 PE=3 SV=1
675	229985	A0A2T0AHZ7|A0A2T0AHZ7_RHOTO	12.12	5	3	3		5572	1386.5	1513.5	3123.5	7518.6	13765	5572	1386.5	1513.5	3123.5	7518.6	13765	1.78:0.44:0.48:1.00:2.41:4.41	2824	8135.7	2824	8135.7	0.35:1.00	119053	Transmembrane protein OS=Rhodosporidium toruloides OX=5286 GN=AAT19DRAFT_8668 PE=4 SV=1
2304	230812	A0A0K3CM45|A0A0K3CM45_RHOTO	12.12	25	6	6	Carbamidomethylation; Oxidation (M)	3421.1	10297	11488	12531	17612	22626	2151.3	7428.7	7671.5	10493	14127	18308	0.21:0.71:0.73:1.00:1.35:1.74	9017.8	18730	6340.7	15369	0.41:1.00	34234	BY PROTMAP: gi|472585270|gb|EMS22824.1| pirin [Rhodosporidium toruloides NP11] gi|647399618|emb|CDR44516.1| RHTO0S09e05358g1_1 [Rhodosporidium toruloides] OS=Rhodosporidium toruloides OX=5286 GN=FGENESH: predicted gene_11.1...
3029	232484	A0A2T0ADY2|A0A2T0ADY2_RHOTO	12.1	7	2	2		177.19	993.67	1454.8	2587.4	2041.6	4909.2	177.19	993.67	1454.8	2587.4	2041.6	4909.2	0.07:0.38:0.56:1.00:0.79:1.90	875.21	3179.4	875.21	3179.4	0.28:1.00	59219	WD40-repeat-containing domain protein OS=Rhodosporidium toruloides OX=5286 GN=AAT19DRAFT_13237 PE=3 SV=1
3015	233163	A0A2T0AF80|A0A2T0AF80_RHOTO	12.06	14	2	2		1828.8	8208.4	4825.9	9924.8	17256	17676	1828.8	8208.4	4825.9	9924.8	17256	17676	0.18:0.83:0.49:1.00:1.74:1.78	6284.3	14952	6284.3	14952	0.42:1.00	29417	J domain-containing protein OS=Rhodosporidium toruloides OX=5286 GN=AAT19DRAFT_12094 PE=3 SV=1
3040	231779	A0A2S9ZYD4|A0A2S9ZYD4_RHOTO	12.05	11	3	3		2450.1	2331.3	3415.6	6190.3	7613.6	8259.9	2450.1	2331.3	3415.6	6190.3	7613.6	8259.9	0.40:0.38:0.55:1.00:1.23:1.33	2732.3	7354.6	2732.3	7354.6	0.37:1.00	39616	Mitochondrial PGP phosphatase-domain containing protein OS=Rhodosporidium toruloides OX=5286 GN=AAT19DRAFT_10900 PE=4 SV=1
1316	230321	A0A2T0A4S4|A0A2T0A4S4_RHOTO	11.96	6	2	2		2541.8	5191.6	201.58	8801.6	15382	23661	2541.8	5191.6	201.58	8801.6	15382	23661	0.29:0.59:0.02:1.00:1.75:2.69	3362.4	15948	3362.4	15948	0.21:1.00	79603	Rab-GAP TBC domain-containing protein OS=Rhodosporidium toruloides OX=5286 GN=AAT19DRAFT_15775 PE=4 SV=1
1422	230906	A0A0K3CQ02|A0A0K3CQ02_RHOTO	11.96	33	6	6	Oxidation (M)	14950	17659	25859	14243	7282.2	7629.4	9260.2	7499.1	12499	6877.3	1256.3	2217.3	1.35:1.09:1.82:1.00:0.18:0.32	21014	11869	10997	4337.8	2.54:1.00	30137	BY PROTMAP: gi|727142679|emb|CEG74961.1| Putative 26S proteasome non-ATPase regulatory subunit 14 [Rhizopus microsporus] OS=Rhodosporidium toruloides OX=5286 GN=FGENESH: predicted gene_15.210 PE=3 SV=1
587	230381	A0A0K3CBT2|A0A0K3CBT2_RHOTO	11.92	4	3	3		1585.5	4873.9	4052	7001.5	8142.6	10566	1585.5	4873.9	4052	7001.5	8142.6	10566	0.23:0.70:0.58:1.00:1.16:1.51	3968.4	8570.2	3968.4	8570.2	0.46:1.00	162203	BY PROTMAP: gi|472588572|gb|EMS26044.1| paired amphipathic helix protein Sin3a [Rhodosporidium toruloides NP11] gi|647396361|emb|CDR38474.1| RHTO0S03e09912g1_1 [Rhodosporidium toruloides] OS=Rhodosporidium toruloides OX=528...
1678	230875	A0A2T0AH89|A0A2T0AH89_RHOTO	11.84	11	2	2	Acetylation (N-term)	2838.8	1106.3	1649.6	9875.4	7739.5	6799.7	2838.8	1106.3	1649.6	9875.4	7739.5	6799.7	0.29:0.11:0.17:1.00:0.78:0.69	1864.9	8138.2	1864.9	8138.2	0.23:1.00	38304	Mitochondrial carrier domain-containing protein OS=Rhodosporidium toruloides OX=5286 GN=AAT19DRAFT_8434 PE=3 SV=1
3351	231766	A0A2T0AC40|A0A2T0AC40_RHOTO	11.83	10	3	3	Acetylation (N-term)	2682.1	2359.3	1295.5	2848.4	9819.3	14465	2682.1	2359.3	1295.5	2848.4	9819.3	14465	0.94:0.83:0.45:1.00:3.45:5.08	2665.1	9044.1	2665.1	9044.1	0.29:1.00	53749	Aa_trans domain-containing protein OS=Rhodosporidium toruloides OX=5286 GN=AAT19DRAFT_13601 PE=3 SV=1
263	229498	A0A2T0A711|A0A2T0A711_RHOTO	11.79	13	12	12	Oxidation (M)	15769	18409	20552	27597	30543	34028	4997.4	7347.1	9713.6	12763	15292	18837	0.39:0.58:0.76:1.00:1.20:1.48	19152	31196	7674.8	15631	0.49:1.00	146741	Methyltransferase type 11 OS=Rhodosporidium toruloides OX=5286 GN=AAT19DRAFT_15273 PE=3 SV=1
3876	232563	A0A2T0A577|A0A2T0A577_RHOTO	11.71	5	1	1		121.34	764.55	1110.5	2017.6	1435.4	3494.2	121.34	764.55	1110.5	2017.6	1435.4	3494.2	0.06:0.38:0.55:1.00:0.71:1.73	665.46	2315.7	665.46	2315.7	0.29:1.00	32739	Pyridox_oxase_2 domain-containing protein OS=Rhodosporidium toruloides OX=5286 GN=AAT19DRAFT_15921 PE=4 SV=1
1034	229948	A0A0K3CMQ4|A0A0K3CMQ4_RHOTO	11.68	21	9	9	Carbamidomethylation; Oxidation (M)	12774	15096	17859	25353	33373	37303	4889.1	5444	6976.8	11490	16798	19291	0.43:0.47:0.61:1.00:1.46:1.68	16578	32010	6277.1	15859	0.40:1.00	63322	BY PROTMAP: gi|342321145|gb|EGU13080.1| Lincomycin-condensing protein lmbA [Rhodotorula glutinis ATCC 204091] OS=Rhodosporidium toruloides OX=5286 GN=FGENESH: predicted gene_12.279 PE=4 SV=1
1941	230623	A0A0K3CIC7|A0A0K3CIC7_RHOTO	11.63	19	6	6	Acetylation (N-term); Carbamidomethylation; Oxidation (M)	12116	25162	23831	30817	32894	32298	6964.1	15165	11853	22735	26561	21286	0.31:0.67:0.52:1.00:1.17:0.94	20745	32003	11602	23527	0.49:1.00	45324	Uroporphyrinogen decarboxylase OS=Rhodosporidium toruloides OX=5286 GN=FGENESH: predicted gene_5.377 PE=3 SV=1
3704	232554	A0A0K3CJL0|A0A0K3CJL0_RHOTO	11.58	10	3	3	Carbamidomethylation	16434	23992	47049	9422.1	8317.5	10835	16434	23992	47049	9422.1	8317.5	10835	1.74:2.55:4.99:1.00:0.88:1.15	38608	10047	38608	10047	3.84:1.00	36473	BY PROTMAP: gi|472583032|gb|EMS20694.1| C-4 methylsterol oxidase [Rhodosporidium toruloides NP11] gi|647396633|emb|CDR39072.1| RHTO0S04e00650g1_1 [Rhodosporidium toruloides] OS=Rhodosporidium toruloides OX=5286 GN=FGENESH: ...
2001	231270	A0A2T0AIZ2|A0A2T0AIZ2_RHOTO	11.58	3	1	1	Carbamidomethylation	2184.9	617.53	714.93	0	0	244.34	2184.9	617.53	714.93	0	0	244.34	64.00:64.00:64.00:-:-:64.00	1172.5	244.34	1172.5	244.34	4.80:1.00	63833	Protein OS-9 homolog (Fragment) OS=Rhodosporidium toruloides OX=5286 GN=AAT19DRAFT_8998 PE=3 SV=1
2624	232022	A0A2T0ADJ2|A0A2T0ADJ2_RHOTO	11.57	3	2	2		1685.1	2794	3523.9	703.9	137.93	928.97	1685.1	2794	3523.9	703.9	137.93	928.97	2.39:3.97:5.01:1.00:0.20:1.32	2667.7	678.4	2667.7	678.4	3.93:1.00	108337	RING-type domain-containing protein OS=Rhodosporidium toruloides OX=5286 GN=AAT19DRAFT_13089 PE=4 SV=1
928	230206	A0A0K3CJP4|A0A0K3CJP4_RHOTO	11.54	14	8	8	Oxidation (M)	10118	22128	23119	38404	24691	40534	3816.1	9384.2	5955.1	16886	13843	22187	0.23:0.56:0.35:1.00:0.82:1.31	20944	38180	6632.1	17638	0.38:1.00	102148	BY PROTMAP: gi|342321292|gb|EGU13226.1| Transportin-PC [Rhodotorula glutinis ATCC 204091] OS=Rhodosporidium toruloides OX=5286 GN=FGENESH: predicted gene_9.360 PE=4 SV=1
2574	231246	A0A0K3CA46|A0A0K3CA46_RHOTO	11.51	39	7	7	Carbamidomethylation	9358.5	15290	21001	31012	28794	37789	5896.7	9758.7	7848.6	21428	15927	20013	0.28:0.46:0.37:1.00:0.74:0.93	15619	32532	8068.3	19123	0.42:1.00	20552	BY PROTMAP: gi|472587268|gb|EMS24767.1| Yst0336-like domain protein [Rhodosporidium toruloides NP11] gi|647401195|emb|CDR47277.1| RHTO0S14e01398g1_1 [Rhodosporidium toruloides] OS=Rhodosporidium toruloides OX=5286 GN=FGENES...
2708	232230	A0A2T0A4S0|A0A2T0A4S0_RHOTO	11.5	10	2	2		7559.3	6633.4	10707	20158	15552	18534	7559.3	6633.4	10707	20158	15552	18534	0.37:0.33:0.53:1.00:0.77:0.92	8889.6	18081	8889.6	18081	0.49:1.00	25585	DUF2470 domain-containing protein OS=Rhodosporidium toruloides OX=5286 GN=AAT19DRAFT_15772 PE=4 SV=1
2960	229939	A0A0K3CIH7|A0A0K3CIH7_RHOTO	11.5	7	3	3		7648.9	13291	13908	5636.5	3704.6	4784	7648.9	13291	13908	5636.5	3704.6	4784	1.36:2.36:2.47:1.00:0.66:0.85	11616	4708.4	11616	4708.4	2.47:1.00	43019	BY PROTMAP: gi|472580647|gb|EMS18431.1| aryl-alcohol dehydrogenase [Rhodosporidium toruloides NP11] gi|647397134|emb|CDR39928.1| RHTO0S04e12156g1_1 [Rhodosporidium toruloides] OS=Rhodosporidium toruloides OX=5286 GN=FGENESH...
2115	230375	A0A0K3CJT3|A0A0K3CJT3_RHOTO	11.46	3	2	2		5174.3	17557	8975.9	26384	26976	45205	5174.3	17557	8975.9	26384	26976	45205	0.20:0.67:0.34:1.00:1.02:1.71	10728	32855	10728	32855	0.33:1.00	88811	Protein kinase-like domain-containing protein OS=Rhodosporidium toruloides OX=5286 GN=FGENESH: predicted gene_6.224 PE=4 SV=1
4390	240592	A0A2S9ZW83|A0A2S9ZW83_RHOTO	11.44	8	1	1	Oxidation (M)	8464.7	21836	29788	12640	3159.8	3052.4	8464.7	15442	25288	8264.6	208.04	645.98	1.02:1.87:3.06:1.00:0.03:0.08	21845	6284.2	16398	3039.6	5.39:1.00	15757	Cornichon OS=Rhodosporidium toruloides OX=5286 GN=AAT19DRAFT_11662 PE=3 SV=1
3958	235285	A0A0K3CBJ2|A0A0K3CBJ2_RHOTO	11.36	4	1	1		335.14	974.71	1915.4	2644	2909.6	4149.1	335.14	974.71	1915.4	2644	2909.6	4149.1	0.13:0.37:0.72:1.00:1.10:1.57	1075.1	3234.2	1075.1	3234.2	0.33:1.00	42201	BY PROTMAP: gi|342320073|gb|EGU12016.1| UDP-galactose transporter [Rhodotorula glutinis ATCC 204091] OS=Rhodosporidium toruloides OX=5286 GN=FGENESH: predicted gene_3.314 PE=4 SV=1
3864	232931	A0A2T0AIN0|A0A2T0AIN0_RHOTO	11.34	8	1	1		518.5	1708.9	2032.3	617.23	311.27	566.82	518.5	1708.9	2032.3	617.23	311.27	566.82	0.84:2.77:3.29:1.00:0.50:0.92	1419.9	498.44	1419.9	498.44	2.85:1.00	18324	Nucleoside diphosphate kinase OS=Rhodosporidium toruloides OX=5286 GN=AAT19DRAFT_8943 PE=3 SV=1
1183	230110	A0A0K3CMT1|A0A0K3CMT1_RHOTO	11.32	23	8	8	Carbamidomethylation; Oxidation (M)	27665	17861	25629	15448	8054.8	11362	16327	10796	13100	5917.1	3390.8	6631.7	2.76:1.82:2.21:1.00:0.57:1.12	24817	13955	13408	5313.2	2.52:1.00	44877	Biotin synthase OS=Rhodosporidium toruloides OX=5286 GN=FGENESH: predicted gene_8.192 PE=3 SV=1
2202	230722	A0A2T0A852|A0A2T0A852_RHOTO	11.31	4	1	1		1548.9	4211.7	4243.6	1197.5	1075.1	1891.2	1548.9	4211.7	4243.6	1197.5	1075.1	1891.2	1.29:3.52:3.54:1.00:0.90:1.58	3334.7	1387.9	3334.7	1387.9	2.40:1.00	59604	DNA primase large subunit OS=Rhodosporidium toruloides OX=5286 GN=AAT19DRAFT_14540 PE=3 SV=1
1847	232138	A0A2T0AEY3|A0A2T0AEY3_RHOTO	11.14	13	2	2	Deamidation (NQ)	8617.2	7530.1	2848.2	9678.4	13404	22177	8617.2	7216.7	2357.5	9374.6	12984	21872	0.92:0.77:0.25:1.00:1.39:2.33	6465.8	15086	6063.8	14744	0.41:1.00	24292	DUF1014-domain-containing protein OS=Rhodosporidium toruloides OX=5286 GN=AAT19DRAFT_11983 PE=3 SV=1
1662	230170	A0A0K3CDC0|A0A0K3CDC0_RHOTO	11.12	11	4	4	Carbamidomethylation; Oxidation (M)	6243.9	19325	26568	7987.2	7014.1	11980	5919.7	16977	25654	6568.3	5214.4	8673.7	0.90:2.58:3.91:1.00:0.79:1.32	19627	9489.1	18349	6818.8	2.69:1.00	58475	Aminoacylase 1-like protein 2 OS=Rhodosporidium toruloides OX=5286 GN=FGENESH: predicted gene_6.517 PE=3 SV=1
2988	231257	A0A2S9ZY75|A0A2S9ZY75_RHOTO	11.1	16	4	4	Carbamidomethylation	10190	18013	22705	6431.8	5808.8	7031.5	9492.8	11753	16270	5991.2	5808.8	6103.5	1.58:1.96:2.72:1.00:0.97:1.02	16970	6845.8	12505	6161.4	2.03:1.00	29445	P-loop containing nucleoside triphosphate hydrolase protein OS=Rhodosporidium toruloides OX=5286 GN=AAT19DRAFT_10886 PE=3 SV=1
2517	231060	A0A0K3CA91|A0A0K3CA91_RHOTO	10.96	8	2	2	Oxidation (M)	2155.3	4566.5	6300.9	983.28	315.3	970.77	2155.3	3565	5964.3	699.53	0	303.27	3.08:5.10:8.53:1.00:0:0.43	4687.1	1205.2	4018	783.01	5.13:1.00	46273	RNA exonuclease 4 OS=Rhodosporidium toruloides OX=5286 GN=FGENESH: predicted gene_2.480 PE=3 SV=1
2903	232191	A0A0K3CLC4|A0A0K3CLC4_RHOTO	10.94	3	2	2		8756.6	4938.6	6662.7	11813	12832	18273	8756.6	4938.6	6662.7	11813	12832	18273	0.74:0.42:0.56:1.00:1.09:1.55	6786	14306	6786	14306	0.47:1.00	62785	Phosphogluconate dehydrogenase (NADP(+)-dependent decarboxylating) OS=Rhodosporidium toruloides OX=5286 GN=FGENESH: predicted gene_13.140 PE=3 SV=1
3325	232266	A0A2T0AAD9|A0A2T0AAD9_RHOTO	10.92	2	1	1	Oxidation (M)	723.96	589.93	554.78	687.5	12844	271.98	723.96	589.93	554.78	687.5	12844	271.98	1.05:0.86:0.81:1.00:18.68:0.40	622.89	4601.2	622.89	4601.2	0.14:1.00	112138	Zn(2)-C6 fungal-type domain-containing protein OS=Rhodosporidium toruloides OX=5286 GN=AAT19DRAFT_14005 PE=4 SV=1
2178	232009	A0A2T0AA18|A0A2T0AA18_RHOTO	10.91	34	5	5	Acetylation (N-term); Oxidation (M)	24521	22851	30943	25197	10372	17154	22156	21105	30195	18933	6469.5	9925.2	1.17:1.11:1.59:1.00:0.34:0.52	26206	17574	24485	11776	2.08:1.00	21610	Proteasome subunit beta type OS=Rhodosporidium toruloides OX=5286 GN=AAT19DRAFT_13883 PE=4 SV=1
2661	231924	A0A2S9ZVL8|A0A2S9ZVL8_RHOTO	10.91	6	2	2	Deamidation (NQ)	2682.6	3520.5	4186.3	4813.9	9954.3	9986.2	2682.6	3520.5	4186.3	4813.9	9954.3	9986.2	0.56:0.73:0.87:1.00:2.07:2.07	3463.1	8251.4	3463.1	8251.4	0.42:1.00	69275	Integral peroxisomal membrane peroxin-domain containing protein OS=Rhodosporidium toruloides OX=5286 GN=AAT19DRAFT_11817 PE=4 SV=1
65	230013	A0A0K3CTQ6|A0A0K3CTQ6_RHOTO	10.9	4	8	8	Carbamidomethylation	22022	9837.9	33173	7348.8	8180.8	10904	18990	6172.3	29025	4836	3826	4693.6	3.93:1.28:6.00:1.00:0.79:0.97	21913	9677.6	18062	4544.1	3.97:1.00	361000	Golgi-body localization protein domain-domain containing protein OS=Rhodosporidium toruloides OX=5286 GN=FGENESH: predicted gene_14.17 PE=4 SV=1
2668	232601	A0A0K3CU84|A0A0K3CU84_RHOTO	10.89	3	1	1	Oxidation (M)	1814.6	626.94	407.15	1355.8	2247.8	3750.4	1814.6	626.94	407.15	1355.8	2247.8	3750.4	1.34:0.46:0.30:1.00:1.66:2.77	949.56	2451.4	949.56	2451.4	0.39:1.00	43962	SGNH domain-containing protein OS=Rhodosporidium toruloides OX=5286 GN=FGENESH: predicted gene_14.197 PE=4 SV=1
2336	232941	A0A2S9ZZI5|A0A2S9ZZI5_RHOTO	10.81	5	2	2		2896	1771.6	2433.8	11157	1644.1	35101	2896	1771.6	2433.8	11157	1644.1	35101	0.26:0.16:0.22:1.00:0.15:3.15	2367.1	15967	2367.1	15967	0.15:1.00	80516	Exonuclease V-a 5' deoxyribonuclease-domain containing protein OS=Rhodosporidium toruloides OX=5286 GN=AAT19DRAFT_10702 PE=3 SV=1
4105	232720	A0A0K3CDX9|A0A0K3CDX9_RHOTO	10.75	16	2	2	Carbamidomethylation	2735.9	6172.5	4070	1433.7	733.88	1864.1	2735.9	6172.5	4070	1433.7	733.88	1864.1	1.91:4.31:2.84:1.00:0.51:1.30	4326.1	1343.9	4326.1	1343.9	3.22:1.00	17309	BY PROTMAP: gi|472585969|gb|EMS23511.1| cell cycle control protein Cwf14 [Rhodosporidium toruloides NP11] gi|647395633|emb|CDR37211.1| RHTO0S02e12068g1_1 [Rhodosporidium toruloides] OS=Rhodosporidium toruloides OX=5286 GN=...
3097	231504	A0A0K3CJL8|A0A0K3CJL8_RHOTO	10.75	6	2	2		1594	1465.4	400.57	3348.4	2957.6	4915.9	1594	1465.4	400.57	3348.4	2957.6	4915.9	0.48:0.44:0.12:1.00:0.88:1.47	1153.3	3740.7	1153.3	3740.7	0.31:1.00	41238	Pyr_redox_2 domain-containing protein OS=Rhodosporidium toruloides OX=5286 GN=FGENESH: predicted gene_6.139 PE=4 SV=1
1745	231457	A0A0K3C7X4|A0A0K3C7X4_RHOTO	10.7	35	4	4	Carbamidomethylation; Oxidation (M); Acetylation (N-term)	8909.9	82427	117130	57404	20903	39099	2120.4	58195	99950	42137	3928	13242	0.05:1.38:2.37:1.00:0.09:0.31	80112	41760	62207	22394	2.78:1.00	22428	6 7-dimethyl-8-ribityllumazine synthase OS=Rhodosporidium toruloides OX=5286 GN=FGENESH: predicted gene_1.814 PE=3 SV=1
4296	232797	A0A2S9ZWB2|A0A2S9ZWB2_RHOTO	10.68	4	1	1	Carbamidomethylation	4904.7	5785.9	337.84	343.03	525.8	0	4904.7	5785.9	337.84	343.03	525.8	0	14.30:16.87:0.98:1.00:1.53:0	3676.2	434.42	3676.2	434.42	8.46:1.00	41019	Putative RTA1 domain protein OS=Rhodosporidium toruloides OX=5286 GN=AAT19DRAFT_11691 PE=4 SV=1
3095	233744	A0A0K3CJF7|A0A0K3CJF7_RHOTO	10.65	9	1	1		0	173.68	112.19	1249.4	317.22	870.82	0	173.68	112.19	1249.4	317.22	870.82	0:0.14:0.09:1.00:0.25:0.70	142.93	812.49	142.93	812.49	0.18:1.00	23818	TPR_REGION domain-containing protein OS=Rhodosporidium toruloides OX=5286 GN=FGENESH: predicted gene_8.488 PE=4 SV=1
669	230767	A0A2S9ZYX9|A0A2S9ZYX9_RHOTO	10.61	1	1	1		262.47	1023.8	923.88	2195.5	1618.9	1765.4	262.47	1023.8	923.88	2195.5	1618.9	1765.4	0.12:0.47:0.42:1.00:0.74:0.80	736.73	1859.9	736.73	1859.9	0.40:1.00	327850	DUF1708 domain-containing protein OS=Rhodosporidium toruloides OX=5286 GN=AAT19DRAFT_10508 PE=4 SV=1
2197	231983	A0A0K3C616|A0A0K3C616_RHOTO	10.56	1	1	1		810.77	634.92	632.7	12649	9496.4	563.71	810.77	634.92	632.7	12649	9496.4	563.71	0.06:0.05:0.05:1.00:0.75:0.04	692.8	7569.6	692.8	7569.6	0.09:1.00	110998	BY PROTMAP: gi|647401859|emb|CDR48214.1| RHTO0S16e03708g1_1 [Rhodosporidium toruloides] OS=Rhodosporidium toruloides OX=5286 GN=FGENESH: predicted gene_2.179 PE=4 SV=1
304	230050	A0A2T0AG45|A0A2T0AG45_RHOTO	10.56	34	17	17	Carbamidomethylation; Oxidation (M)	41334	43792	50096	78633	88816	139830	13891	17069	23223	25883	34282	57121	0.54:0.66:0.90:1.00:1.32:2.21	46873	102880	18819	39095	0.48:1.00	69506	RNA helicase OS=Rhodosporidium toruloides OX=5286 GN=AAT19DRAFT_12401 PE=4 SV=1
1971	231760	A0A0K3CLZ6|A0A0K3CLZ6_RHOTO	10.56	1	1	1		950.08	616.45	737.25	2297.7	1795.9	3585.1	950.08	616.45	737.25	2297.7	1795.9	3585.1	0.41:0.27:0.32:1.00:0.78:1.56	767.93	2559.5	767.93	2559.5	0.30:1.00	120449	Proteophosphoglycan ppg4 OS=Rhodosporidium toruloides OX=5286 GN=FGENESH: predicted gene_7.472 PE=4 SV=1
2828	230992	A0A0K3C5E0|A0A0K3C5E0_RHOTO	10.53	6	3	3	Carbamidomethylation	37350	3291.4	2709.3	3913.7	1913.5	2618.9	37350	3291.4	2709.3	3913.7	1913.5	2618.9	9.54:0.84:0.69:1.00:0.49:0.67	14450	2815.4	14450	2815.4	5.13:1.00	86098	BY PROTMAP: gi|342319303|gb|EGU11252.1| Proteophosphoglycan ppg4 [Rhodotorula glutinis ATCC 204091] OS=Rhodosporidium toruloides OX=5286 GN=FGENESH: predicted gene_1.740 PE=4 SV=1
1691	232329	A0A0K3CKA1|A0A0K3CKA1_RHOTO	10.52	4	2	2	Oxidation (M)	514.01	1983.3	2230.3	4040.4	3847.3	4944.8	514.01	1983.3	2230.3	4040.4	3847.3	4944.8	0.13:0.49:0.55:1.00:0.95:1.22	1575.9	4277.5	1575.9	4277.5	0.37:1.00	86264	BY PROTMAP: gi|342321205|gb|EGU13140.1| Proteophosphoglycan ppg4 [Rhodotorula glutinis ATCC 204091] OS=Rhodosporidium toruloides OX=5286 GN=FGENESH: predicted gene_12.115 PE=4 SV=1
1527	231091	A0A0K3CES0|A0A0K3CES0_RHOTO	10.52	30	6	6	Oxidation (M); Deamidation (NQ)	28648	56201	90393	49488	26295	33112	14711	36081	58266	20622	12585	16638	0.71:1.75:2.83:1.00:0.61:0.81	62772	37110	39050	16652	2.35:1.00	39164	Arylamine N-acetyltransferase 1 OS=Rhodosporidium toruloides OX=5286 GN=FGENESH: predicted gene_7.465 PE=3 SV=1
3521	232170	A0A2S9ZZE2|A0A2S9ZZE2_RHOTO	10.51	10	3	3		2505.9	5352.9	2781.8	5881.1	8999.9	11217	2505.9	5352.9	2781.8	5881.1	8999.9	11217	0.43:0.91:0.47:1.00:1.53:1.91	3546.8	8699.2	3546.8	8699.2	0.41:1.00	59704	Proteophosphoglycan 5 OS=Rhodosporidium toruloides OX=5286 GN=AAT19DRAFT_10670 PE=4 SV=1
3047	232090	A0A0K3CKX5|A0A0K3CKX5_RHOTO	10.49	2	1	1		488.47	744.43	1618.4	1650.9	2352.2	2784.8	488.47	744.43	1618.4	1650.9	2352.2	2784.8	0.30:0.45:0.98:1.00:1.42:1.69	950.44	2262.6	950.44	2262.6	0.42:1.00	110237	ABC transporter OS=Rhodosporidium toruloides OX=5286 GN=FGENESH: predicted gene_10.311 PE=4 SV=1
3158	231491	A0A2S9ZXK4|A0A2S9ZXK4_RHOTO	10.45	19	3	3	Carbamidomethylation	693.39	3046.1	3889	11074	4339.8	4500.3	693.39	3046.1	3889	11074	4339.8	4500.3	0.06:0.28:0.35:1.00:0.39:0.41	2542.8	6637.9	2542.8	6637.9	0.38:1.00	23338	SCP2 domain-containing protein OS=Rhodosporidium toruloides OX=5286 GN=AAT19DRAFT_11237 PE=4 SV=1
1320	231097	A0A0K3CMT6|A0A0K3CMT6_RHOTO	10.45	10	4	4	Carbamidomethylation; Oxidation (M)	2627	10778	11268	13912	12291	16519	383.47	7452	6516.2	10149	10874	15739	0.04:0.73:0.64:1.00:1.07:1.55	8765.1	14241	5160.9	12254	0.42:1.00	61491	ATP-NAD kinase-like domain-containing protein OS=Rhodosporidium toruloides OX=5286 GN=FGENESH: predicted gene_12.289 PE=4 SV=1
1542	231843	A0A2T0AGH7|A0A2T0AGH7_RHOTO	10.44	10	3	3	Carbamidomethylation; Oxidation (M)	6614.6	22280	20928	6213.6	5453	9133.8	6614.6	22280	20928	6213.6	5453	9133.8	1.06:3.59:3.37:1.00:0.88:1.47	18880	6933.5	18880	6933.5	2.72:1.00	53766	Alpha/Beta hydrolase fold OS=Rhodosporidium toruloides OX=5286 GN=AAT19DRAFT_12513 PE=3 SV=1
1264	230838	A0A2T0ADB7|A0A2T0ADB7_RHOTO	10.43	3	2	2		3002.9	6575.2	3770.8	7047.6	14355	9045.2	3002.9	6575.2	3770.8	7047.6	14355	9045.2	0.43:0.93:0.54:1.00:2.04:1.28	4449.6	10149	4449.6	10149	0.44:1.00	87147	Clr2_transil domain-containing protein OS=Rhodosporidium toruloides OX=5286 GN=AAT19DRAFT_13028 PE=4 SV=1
964	230302	A0A0K3CAC8|A0A0K3CAC8_RHOTO	10.33	20	8	8	Carbamidomethylation; Deamidation (NQ); Oxidation (M)	29497	24208	32828	17046	10342	15323	17467	9049.8	13105	6983.7	5638.6	4129.4	2.50:1.30:1.88:1.00:0.81:0.59	29849	16414	13207	5583.9	2.37:1.00	59212	BY PROTMAP: gi|472584041|gb|EMS21657.1| translation initiation factor eIF-2B gamma subunit [Rhodosporidium toruloides NP11] gi|647400317|emb|CDR45686.1| RHTO0S11e03334g1_1 [Rhodosporidium toruloides] OS=Rhodosporidium torul...
1010	231637	A0A2T0AGM2|A0A2T0AGM2_RHOTO	10.33	4	3	3		351.78	1298.8	809.81	1762	1186.8	9480.4	351.78	1298.8	809.81	1762	1186.8	9480.4	0.20:0.74:0.46:1.00:0.67:5.38	1221.9	4143	1221.9	4143	0.29:1.00	118201	CNH domain-domain containing protein OS=Rhodosporidium toruloides OX=5286 GN=AAT19DRAFT_12571 PE=4 SV=1
4202	240603	A0A0K3CFW3|A0A0K3CFW3_RHOTO	10.31	7	1	1		1949.6	3358.4	4226.2	12670	9746.7	13843	1949.6	3358.4	4226.2	12670	9746.7	13843	0.15:0.27:0.33:1.00:0.77:1.09	3178.1	12087	3178.1	12087	0.26:1.00	15308	BY PROTMAP: gi|342320111|gb|EGU12054.1| ribosomal protein subunit Mrp10 [Rhodotorula glutinis ATCC 204091] OS=Rhodosporidium toruloides OX=5286 GN=FGENESH: predicted gene_3.403 PE=4 SV=1
578	229468	A0A2T0AFA9|A0A2T0AFA9_RHOTO	10.29	13	6	6	Carbamidomethylation	6724.3	32451	33222	13465	4657	6387.4	4716.3	27139	28285	12636	3275.3	5121.5	0.37:2.15:2.24:1.00:0.26:0.41	24132	8233.4	20047	7010.8	2.86:1.00	98114	DNA replication licensing factor MCM3 OS=Rhodosporidium toruloides OX=5286 GN=AAT19DRAFT_12100 PE=3 SV=1
2289	231288	A0A0K3CM80|A0A0K3CM80_RHOTO	10.29	12	2	2	Carbamidomethylation; Deamidation (NQ); Oxidation (M)	1319.1	1254.9	1986.9	9334.7	3351.1	6645.4	1319.1	1254.9	1986.9	9334.7	3351.1	6645.4	0.14:0.13:0.21:1.00:0.36:0.71	1651.3	6443.8	1651.3	6443.8	0.26:1.00	27848	BY PROTMAP: gi|472585300|gb|EMS22854.1| haloacid dehalogenase [Rhodosporidium toruloides NP11] gi|647399590|emb|CDR44472.1| RHTO0S09e04698g1_1 [Rhodosporidium toruloides] OS=Rhodosporidium toruloides OX=5286 GN=FGENESH: pre...
315	231047	A0A0K3CG86|A0A0K3CG86_RHOTO	10.27	2	3	3		463.61	381.52	866.31	1083.5	1373.1	2992.8	463.61	381.52	866.31	1083.5	1373.1	2992.8	0.43:0.35:0.80:1.00:1.27:2.76	570.48	1816.5	570.48	1816.5	0.31:1.00	336619	Serine/threonine-protein kinase Tel1 OS=Rhodosporidium toruloides OX=5286 GN=FGENESH: predicted gene_8.450 PE=3 SV=1
3093	231930	A0A0K3CLZ1|A0A0K3CLZ1_RHOTO	10.26	17	3	3		11542	8574.3	18090	16486	21082	52963	11542	8574.3	18090	16486	21082	52963	0.70:0.52:1.10:1.00:1.28:3.21	12736	30177	12736	30177	0.42:1.00	34094	Ribosomal protein S5 domain 2-type fold OS=Rhodosporidium toruloides OX=5286 GN=FGENESH: predicted gene_10.158 PE=3 SV=1
1905	231381	A0A2T0A6H0|A0A2T0A6H0_RHOTO	10.23	34	6	6	Oxidation (M)	8290	14519	11499	24481	22782	32510	5702.8	9779.8	9059	15987	16132	22586	0.36:0.61:0.57:1.00:1.01:1.41	11945	26591	8490.9	18235	0.47:1.00	27450	Optic atrophy 3 protein (OPA3)-domain containing protein OS=Rhodosporidium toruloides OX=5286 GN=AAT19DRAFT_15157 PE=3 SV=1
3441	233211	A0A0K3CAH3|A0A0K3CAH3_RHOTO	10.22	2	1	1		6512.2	5432.8	7701	17874	14939	20760	6512.2	5432.8	7701	17874	14939	20760	0.36:0.30:0.43:1.00:0.84:1.16	6962	17858	6962	17858	0.39:1.00	87393	LIM-domain binding protein-domain-containing protein OS=Rhodosporidium toruloides OX=5286 GN=FGENESH: predicted gene_1.7 PE=4 SV=1
1056	230099	A0A0K3C5W3|A0A0K3C5W3_RHOTO	10.16	8	6	6		6782.7	13863	10697	19031	19761	18981	3744.7	7584.2	7460.3	13236	15530	14595	0.28:0.57:0.56:1.00:1.17:1.10	10611	19473	6263.1	14454	0.43:1.00	107680	mRNA 3'-end-processing protein RNA14 OS=Rhodosporidium toruloides OX=5286 GN=FGENESH: predicted gene_1.89 PE=4 SV=1
1570	229945	A0A0K3CK95|A0A0K3CK95_RHOTO	10.1	4	3	3		3618.1	3522.3	3412.1	1149.4	1230.4	1087.3	3618.1	3522.3	3412.1	1149.4	1230.4	1087.3	3.15:3.06:2.97:1.00:1.07:0.95	3517.5	1155.7	3517.5	1155.7	3.04:1.00	109997	BY PROTMAP: gi|472584126|gb|EMS21732.1| DNA mismatch repair protein MSH2 [Rhodosporidium toruloides NP11] gi|647394550|emb|CDR35781.1| RHTO0S01e06964g1_1 [Rhodosporidium toruloides] OS=Rhodosporidium toruloides OX=5286 GN=F...
1014	229623	A0A0K3CL78|A0A0K3CL78_RHOTO	10.06	7	4	4	Carbamidomethylation	3118.2	6871.7	9660.2	7258.9	16849	16760	1214	6061.8	7531.5	5821.8	15449	15070	0.21:1.04:1.29:1.00:2.65:2.59	7214.5	13623	5600.2	12114	0.46:1.00	98901	DNA replication licensing factor MCM2 OS=Rhodosporidium toruloides OX=5286 GN=FGENESH: predicted gene_10.145 PE=3 SV=1
1208	230964	A0A0K3CQ33|A0A0K3CQ33_RHOTO	10.03	5	3	3	Carbamidomethylation	864.78	1754.2	2277.3	4539.5	3626.8	4378.7	864.78	1754.2	2277.3	4539.5	3626.8	4378.7	0.19:0.39:0.50:1.00:0.80:0.96	1830.1	4181.7	1830.1	4181.7	0.44:1.00	86411	BY PROTMAP: gi|472585506|gb|EMS23057.1| ATP-dependent rna helicase dhx8 [Rhodosporidium toruloides NP11] gi|647400812|emb|CDR46571.1| RHTO0S12e06392g1_1 [Rhodosporidium toruloides] OS=Rhodosporidium toruloides OX=5286 GN=FG...
2220	231654	A0A2T0A629|A0A2T0A629_RHOTO	9.99	9	5	5	Oxidation (M)	5767.2	6053.3	6215.9	12665	12523	14496	2310	3512.9	4014.1	10546	11750	12920	0.22:0.33:0.38:1.00:1.11:1.23	6012.1	13479	3279	11739	0.28:1.00	91829	Proteophosphoglycan ppg4 OS=Rhodosporidium toruloides OX=5286 GN=AAT19DRAFT_16230 PE=4 SV=1
1757	231604	A0A2T0ADU5|A0A2T0ADU5_RHOTO	9.95	13	2	2	Acetylation (N-term)	7377.2	26691	26358	6591.3	6269.1	10247	7377.2	26691	26358	6591.3	6269.1	10247	1.12:4.05:4.00:1.00:0.95:1.55	20142	7702.4	20142	7702.4	2.62:1.00	26891	Uridylate kinase OS=Rhodosporidium toruloides OX=5286 GN=AAT19DRAFT_13190 PE=3 SV=1
3397	231738	A0A0K3CHH4|A0A0K3CHH4_RHOTO	9.94	10	1	1		0	252.52	0	770.92	983.76	476.42	0	252.52	0	770.92	983.76	476.42	0:0.33:0:1.00:1.28:0.62	252.52	743.7	252.52	743.7	0.34:1.00	12925	Peptidyl-prolyl cis-trans isomerase OS=Rhodosporidium toruloides OX=5286 GN=FGENESH: predicted gene_5.62 PE=3 SV=1
787	230386	A0A0K3CT66|A0A0K3CT66_RHOTO	9.83	4	3	3	Deamidation (NQ)	2456.6	1948.5	1647.1	4865	5033.1	5719.8	2456.6	1948.5	1647.1	4865	5033.1	5719.8	0.50:0.40:0.34:1.00:1.03:1.18	2581.4	5322.5	2581.4	5322.5	0.48:1.00	118596	Rho guanine nucleotide exchange factor scd1 OS=Rhodosporidium toruloides OX=5286 GN=FGENESH: predicted gene_13.107 PE=4 SV=1
2117	231672	A0A2T0A5K0|A0A2T0A5K0_RHOTO	9.83	4	2	2		2130.6	8249.6	8544.3	3144.9	3188.4	2414.3	2130.6	8249.6	8544.3	3144.9	3188.4	2414.3	0.68:2.62:2.72:1.00:1.01:0.77	6942.1	3163.4	6942.1	3163.4	2.19:1.00	110368	Proteophosphoglycan 5 OS=Rhodosporidium toruloides OX=5286 GN=AAT19DRAFT_15959 PE=4 SV=1
626	230171	A0A0K3C806|A0A0K3C806_RHOTO	9.83	12	7	7	Carbamidomethylation	3490.5	5060.3	5013.2	9641	11587	12905	2676.8	2625.8	2379.3	7097.8	7371.3	6236	0.38:0.37:0.34:1.00:1.04:0.88	5541.5	11378	2906.7	6901.7	0.42:1.00	110012	ATP-dependent RNA helicase DBP10 OS=Rhodosporidium toruloides OX=5286 GN=FGENESH: predicted gene_2.18 PE=3 SV=1
4125	239127	A0A0K3CHV0|A0A0K3CHV0_RHOTO	9.78	15	2	2	Oxidation (M)	1826.7	3731.9	4723.6	1699.3	1081	945.33	1826.7	3731.9	4723.6	1699.3	1081	945.33	1.07:2.20:2.78:1.00:0.64:0.56	3427.4	1518	3427.4	1518	2.26:1.00	23212	BY PROTMAP: gi|472588005|gb|EMS25501.1| peptide alpha-N-acetyltransferase [Rhodosporidium toruloides NP11] gi|647401491|emb|CDR47772.1| RHTO0S15e01706g1_1 [Rhodosporidium toruloides] OS=Rhodosporidium toruloides OX=5286 GN=...
1629	231376	A0A0K3CQQ3|A0A0K3CQQ3_RHOTO	9.77	5	4	4		3648.9	3139.3	2639.5	7077.8	9311.8	7022.9	2695.1	2952.6	1857.5	6270.9	8496.4	6168.4	0.43:0.47:0.30:1.00:1.35:0.98	3536.6	7804.2	2895.8	6978.5	0.41:1.00	139282	BY PROTMAP: gi|472588683|gb|EMS26155.1| Zn(2)-C6 transcription factor [Rhodosporidium toruloides NP11] OS=Rhodosporidium toruloides OX=5286 GN=FGENESH: predicted gene_17.32 PE=4 SV=1
2645	230880	A0A0K3C8V4|A0A0K3C8V4_RHOTO	9.74	35	8	8	Carbamidomethylation; Acetylation (N-term)	34562	28673	32262	19516	12410	17584	30629	17704	23224	13493	9025.2	10277	2.27:1.31:1.72:1.00:0.67:0.76	32022	16991	23853	10932	2.18:1.00	36535	Fe2OG dioxygenase domain-containing protein OS=Rhodosporidium toruloides OX=5286 GN=FGENESH: predicted gene_3.496 PE=3 SV=1
1299	231547	A0A2T0A6Y6|A0A2T0A6Y6_RHOTO	9.73	6	4	4		0	1229.7	1356.1	6358.9	4863.1	7440.8	0	1136.5	1232.6	5781.7	4683.6	6839.9	0:0.20:0.21:1.00:0.81:1.18	1292.9	6220.9	1184.6	5768.4	0.21:1.00	126297	SAC domain-containing protein OS=Rhodosporidium toruloides OX=5286 GN=AAT19DRAFT_15340 PE=4 SV=1
4273	233971	A0A0K3CK80|A0A0K3CK80_RHOTO	9.68	12	1	1		0	1627.4	1470.6	8334.1	1694.9	1359	0	1627.4	1470.6	8334.1	1694.9	1359	0:0.20:0.18:1.00:0.20:0.16	1549	3796	1549	3796	0.41:1.00	10960	Small nuclear ribonucleoprotein E OS=Rhodosporidium toruloides OX=5286 GN=FGENESH: predicted gene_10.41 PE=3 SV=1
3809	233424	A0A2S9ZZH1|A0A2S9ZZH1_RHOTO	9.67	5	1	1		157.65	1275.5	1194.7	114.12	0	186.85	157.65	1275.5	1194.7	114.12	0	186.85	1.38:11.18:10.47:1.00:0:1.64	875.94	150.49	875.94	150.49	5.82:1.00	25895	Diphthine--ammonia ligase OS=Rhodosporidium toruloides OX=5286 GN=AAT19DRAFT_10708 PE=4 SV=1
550	229625	A0A2S9ZWE3|A0A2S9ZWE3_RHOTO	9.64	21	13	13	Deamidation (NQ); Oxidation (M)	13867	33130	34354	34116	33533	37108	2318.1	8831.2	9717.6	15132	15327	16028	0.15:0.58:0.64:1.00:1.01:1.06	28275	35860	7081.3	15496	0.46:1.00	100933	VID27 cytoplasmic protein-domain containing protein OS=Rhodosporidium toruloides OX=5286 GN=AAT19DRAFT_11722 PE=4 SV=1
2354	231290	A0A0K3C7K7|A0A0K3C7K7_RHOTO	9.64	9	3	3		4938.8	6950.8	4127.3	13026	13798	16536	4938.8	6950.8	4127.3	13026	13798	16536	0.38:0.53:0.32:1.00:1.06:1.27	5674.8	14453	5674.8	14453	0.39:1.00	58717	Kynureninase OS=Rhodosporidium toruloides OX=5286 GN=FGENESH: predicted gene_1.316 PE=3 SV=1
3679	232698	A0A2T0A6Y7|A0A2T0A6Y7_RHOTO	9.6	19	2	2		1613.5	1645.1	1968	5868.6	5069.1	6210.5	1613.5	1645.1	1968	5868.6	5069.1	6210.5	0.27:0.28:0.34:1.00:0.86:1.06	1959.3	5716.1	1959.3	5716.1	0.34:1.00	12860	DnaJ domain-containing protein (Fragment) OS=Rhodosporidium toruloides OX=5286 GN=AAT19DRAFT_15345 PE=4 SV=1
2489	231419	A0A2T0AHC5|A0A2T0AHC5_RHOTO	9.59	9	2	2	Carbamidomethylation	482.69	1425.8	857.25	2352.5	2443	3556.1	482.69	1425.8	857.25	2352.5	2443	3556.1	0.21:0.61:0.36:1.00:1.04:1.51	1024.2	2783.8	1024.2	2783.8	0.37:1.00	37604	HAD-like domain-containing protein (Fragment) OS=Rhodosporidium toruloides OX=5286 GN=AAT19DRAFT_8460 PE=4 SV=1
945	230561	A0A2T0AE02|A0A2T0AE02_RHOTO	9.59	25	11	11	Carbamidomethylation; Oxidation (M)	21218	23822	29620	41364	47052	59492	11130	8780.2	15417	23186	29259	28292	0.48:0.38:0.66:1.00:1.26:1.22	26927	49303	12887	26912	0.48:1.00	79761	Zn(2)-C6 fungal-type domain-containing protein OS=Rhodosporidium toruloides OX=5286 GN=AAT19DRAFT_13257 PE=4 SV=1
4236	238075	A0A2S9ZWV7|A0A2S9ZWV7_RHOTO	9.56	2	1	1	Carbamidomethylation	256.01	2767	1801	1499.2	8470	10244	256.01	2767	1801	1499.2	8470	10244	0.17:1.85:1.20:1.00:5.65:6.83	1608	6737.8	1608	6737.8	0.24:1.00	71785	F-box domain-containing protein OS=Rhodosporidium toruloides OX=5286 GN=AAT19DRAFT_11471 PE=4 SV=1
1152	231070	A0A2T0A431|A0A2T0A431_RHOTO	9.54	11	6	6	Carbamidomethylation; Oxidation (M)	7575.1	22465	21469	7999.6	5694.9	11239	6713.8	16363	16128	4505.3	2504.1	4750.7	1.49:3.63:3.58:1.00:0.56:1.05	19706	9471.6	14335	4989	2.87:1.00	65520	GAF domain-containing protein OS=Rhodosporidium toruloides OX=5286 GN=AAT19DRAFT_16701 PE=4 SV=1
2036	231690	A0A2T0ACQ4|A0A2T0ACQ4_RHOTO	9.5	10	3	3		0	1959.4	1408.5	3844.6	5199.1	10494	0	1959.4	1408.5	3844.6	5199.1	10494	0:0.51:0.37:1.00:1.35:2.73	1855.9	6512.4	1855.9	6512.4	0.28:1.00	70292	S1 motif domain-containing protein OS=Rhodosporidium toruloides OX=5286 GN=AAT19DRAFT_12803 PE=4 SV=1
3745	235641	A0A0K3CJZ3|A0A0K3CJZ3_RHOTO	9.45	2	1	1		2032.7	439.09	886.33	2936.2	2669.1	2355.4	2032.7	439.09	886.33	2936.2	2669.1	2355.4	0.69:0.15:0.30:1.00:0.91:0.80	1119.4	2653.5	1119.4	2653.5	0.42:1.00	61916	Exostosin family-domain containing protein OS=Rhodosporidium toruloides OX=5286 GN=FGENESH: predicted gene_12.25 PE=3 SV=1
2824	230849	A0A0K3CE57|A0A0K3CE57_RHOTO	9.42	12	3	3	Carbamidomethylation; Deamidation (NQ)	5628.9	7429	8177.7	14467	17527	21917	5628.9	7429	8177.7	14467	17527	21917	0.39:0.51:0.57:1.00:1.21:1.51	8217.8	17970	8217.8	17970	0.46:1.00	40098	BY PROTMAP: gi|342320919|gb|EGU12857.1| Muconate cycloisomerase 1 [Rhodotorula glutinis ATCC 204091] OS=Rhodosporidium toruloides OX=5286 GN=FGENESH: predicted gene_5.263 PE=4 SV=1
3229	232178	A0A0K3CG00|A0A0K3CG00_RHOTO	9.41	13	2	2		3600.9	13750	14670	4100	2251.8	6132.2	3600.9	13750	14670	4100	2251.8	6132.2	0.88:3.35:3.58:1.00:0.55:1.50	10673	4161.4	10673	4161.4	2.56:1.00	31604	Proteasome assembly chaperone 2 OS=Rhodosporidium toruloides OX=5286 GN=FGENESH: predicted gene_6.285 PE=3 SV=1
3379	239156	A0A0K3C8Z7|A0A0K3C8Z7_RHOTO	9.37	24	3	3	Carbamidomethylation	2258.6	2086.4	3128.6	6586.7	5759.8	9158.6	2258.6	2086.4	3128.6	6586.7	5759.8	9158.6	0.34:0.32:0.47:1.00:0.87:1.39	2491.2	7168.4	2491.2	7168.4	0.35:1.00	22470	Mitochondrial inner membrane protease subunit OS=Rhodosporidium toruloides OX=5286 GN=FGENESH: predicted gene_2.373 PE=3 SV=1
3159	231665	A0A0K3CPB5|A0A0K3CPB5_RHOTO	9.35	7	3	3	Oxidation (M)	1147.9	2179.5	1361.6	4706.8	5295.3	3685.8	1147.9	2179.5	1361.6	4706.8	5295.3	3685.8	0.24:0.46:0.29:1.00:1.13:0.78	2039.8	4863.4	2039.8	4863.4	0.42:1.00	72803	BY PROTMAP: gi|472580443|gb|EMS18243.1| beta-catenin-like protein 1 [Rhodosporidium toruloides NP11] gi|647395138|emb|CDR36339.1| RHTO0S02e00628g1_1 [Rhodosporidium toruloides] OS=Rhodosporidium toruloides OX=5286 GN=FGENES...
4277	232404	A0A0K3CL27|A0A0K3CL27_RHOTO	9.34	36	2	2		4021.4	4057.3	8070.1	11501	18185	17489	4021.4	4057.3	8070.1	11501	18185	17489	0.35:0.35:0.70:1.00:1.58:1.52	5692	15725	5692	15725	0.36:1.00	12353	BY PROTMAP: gi|472584165|gb|EMS21771.1| bet1-like protein [Rhodosporidium toruloides NP11] gi|647394511|emb|CDR35741.1| RHTO0S01e06084g1_1 [Rhodosporidium toruloides] OS=Rhodosporidium toruloides OX=5286 GN=FGENESH: predict...
972	230272	A0A0K3CHX6|A0A0K3CHX6_RHOTO	9.34	10	8	8	Acetylation (N-term)	4534.6	25685	33665	12602	6540.6	11479	1625.4	22818	29962	9992.2	4448.5	6534.9	0.16:2.28:3.00:1.00:0.45:0.65	30156	10619	25762	6991.8	3.68:1.00	109352	SacI homology domain-domain containing protein OS=Rhodosporidium toruloides OX=5286 GN=FGENESH: predicted gene_7.346 PE=4 SV=1
1494	230116	A0A0K3CAB1|A0A0K3CAB1_RHOTO	9.32	19	5	5	Deamidation (NQ); Oxidation (M)	12410	11714	15289	6247.1	5342.1	9160.3	7030.8	8363.6	10181	2583.1	2858.5	6353.5	2.72:3.24:3.94:1.00:1.11:2.46	13739	7255.3	8525.1	3931.7	2.17:1.00	38799	NAD(P)-binding protein OS=Rhodosporidium toruloides OX=5286 GN=FGENESH: predicted gene_3.100 PE=4 SV=1
3230	232762	A0A0K3CKQ6|A0A0K3CKQ6_RHOTO	9.31	15	3	3	Carbamidomethylation	6139.4	1575	2564	497.53	539.2	1945.5	6139.4	1350.8	2318.3	497.53	539.2	1685.9	12.34:2.72:4.66:1.00:1.08:3.39	3504.5	1167.2	3269.5	907.54	3.60:1.00	20230	Mss4-like protein OS=Rhodosporidium toruloides OX=5286 GN=FGENESH: predicted gene_9.242 PE=3 SV=1
1015	230640	A0A0K3CL17|A0A0K3CL17_RHOTO	9.3	11	4	4	Oxidation (M)	23632	29386	45615	56192	54370	64858	4572.7	11744	10097	26322	45150	50236	0.17:0.45:0.38:1.00:1.72:1.91	34214	62352	9950.6	40570	0.25:1.00	59971	60Kd inner membrane protein-domain containing protein OS=Rhodosporidium toruloides OX=5286 GN=FGENESH: predicted gene_13.25 PE=3 SV=1
1013	230304	A0A2T0AFD7|A0A2T0AFD7_RHOTO	9.3	9	5	5		65820	8780.5	34352	9004.8	16128	20976	61631	5487.5	30276	4995	9056.4	14064	12.34:1.10:6.06:1.00:1.81:2.82	37736	15370	32465	9371.9	3.46:1.00	91459	Dolichyl-phosphate-mannose--protein mannosyltransferase OS=Rhodosporidium toruloides OX=5286 GN=AAT19DRAFT_12121 PE=3 SV=1
2318	231771	A0A0K3CPH5|A0A0K3CPH5_RHOTO	9.3	13	4	4	Oxidation (M)	3078	4297.9	7443.2	9244.1	7607.7	12775	2211	4212.7	3794.6	7779.6	6798	11826	0.28:0.54:0.49:1.00:0.87:1.52	4939.7	9875.6	3406.1	8801.1	0.39:1.00	48674	VWFA domain-containing protein OS=Rhodosporidium toruloides OX=5286 GN=FGENESH: predicted gene_14.13 PE=4 SV=1
3559	231644	A0A2T0A405|A0A2T0A405_RHOTO	9.28	10	2	2		1986.5	1914.8	1389.5	4574	5241.8	3708.4	1986.5	1914.8	1389.5	4574	5241.8	3708.4	0.43:0.42:0.30:1.00:1.15:0.81	2167.2	4508.1	2167.2	4508.1	0.48:1.00	24734	N-acetyltransferase domain-containing protein OS=Rhodosporidium toruloides OX=5286 GN=AAT19DRAFT_16676 PE=4 SV=1
1760	230795	A0A2T0AAG9|A0A2T0AAG9_RHOTO	9.24	8	3	3		2537.5	17094	20091	2958.3	1148.7	5357.7	2537.5	17094	20091	2958.3	1148.7	5357.7	0.86:5.78:6.79:1.00:0.39:1.81	15227	3210.6	15227	3210.6	4.74:1.00	84047	Proteophosphoglycan ppg4 OS=Rhodosporidium toruloides OX=5286 GN=AAT19DRAFT_13978 PE=4 SV=1
2490	230851	A0A0K3CAV1|A0A0K3CAV1_RHOTO	9.23	8	1	1		228.78	0	0	1825.6	2164.9	940.75	228.78	0	0	1825.6	2164.9	940.75	0.13:0:0:1.00:1.19:0.52	228.78	1643.7	228.78	1643.7	0.14:1.00	35025	BY PROTMAP: gi|472586626|gb|EMS24145.1| NmrA-like domain containing protein [Rhodosporidium toruloides NP11] OS=Rhodosporidium toruloides OX=5286 GN=FGENESH: predicted gene_3.325 PE=4 SV=1
1883	229371	A0A2T0A8B0|A0A2T0A8B0_RHOTO	9.23	4	2	2		2755.3	11044	11554	3252.8	2052.2	4075.8	2755.3	11044	11554	3252.8	2052.2	4075.8	0.85:3.40:3.55:1.00:0.63:1.25	8451.2	3126.9	8451.2	3126.9	2.70:1.00	89189	Aconitate hydratase mitochondrial OS=Rhodosporidium toruloides OX=5286 GN=AAT19DRAFT_14600 PE=3 SV=1
1974	230648	A0A0K3CR10|A0A0K3CR10_RHOTO	9.13	4	3	3	Acetylation (N-term)	6104.8	5111.8	4273.3	9672.8	12309	16999	3357.9	2608.9	3679.8	7866.9	7887.5	12327	0.43:0.33:0.47:1.00:1.00:1.57	5163.3	12994	3215.5	9360.4	0.34:1.00	49643	BY PROTMAP: gi|472581803|gb|EMS19518.1| U1 small nuclear ribonucleoprotein 70kDa [Rhodosporidium toruloides NP11] gi|647402539|emb|CDR48772.1| RHTO0S20e01068g1_1 [Rhodosporidium toruloides] OS=Rhodosporidium toruloides OX=5...
2633	231349	A0A0K3CEQ8|A0A0K3CEQ8_RHOTO	9.13	22	3	3	Oxidation (M)	9052.6	7002.7	9902.5	23509	13597	24896	9052.6	5248.9	7726.1	15031	12513	22356	0.60:0.35:0.51:1.00:0.83:1.49	9539.9	20667	7574.9	16633	0.46:1.00	21348	Mitochondrial protein OS=Rhodosporidium toruloides OX=5286 GN=FGENESH: predicted gene_5.458 PE=3 SV=1
2347	232210	A0A0K3CAM6|A0A0K3CAM6_RHOTO	9.09	3	2	2		504.36	973.78	791.68	879.16	1179.8	42217	504.36	973.78	791.68	879.16	1179.8	42217	0.57:1.11:0.90:1.00:1.34:48.02	895.07	15665	895.07	15665	0.06:1.00	85220	BY PROTMAP: gi|472582287|gb|EMS19979.1| vacuolar amino acid transporter 4 [Rhodosporidium toruloides NP11] gi|647400192|emb|CDR45461.1| RHTO0S11e00452g1_1 [Rhodosporidium toruloides] OS=Rhodosporidium toruloides OX=5286 GN=...
1698	231321	A0A0K3CH55|A0A0K3CH55_RHOTO	9.09	4	3	3	Oxidation (M); Carbamidomethylation	3000.9	14993	16962	2880	8342.8	1099.2	3000.9	14993	16962	2880	8342.8	1099.2	1.04:5.21:5.89:1.00:2.90:0.38	11652	4486.5	11652	4486.5	2.60:1.00	145313	BY PROTMAP: gi|342320542|gb|EGU12482.1| Parotid hormone [Rhodotorula glutinis ATCC 204091] OS=Rhodosporidium toruloides OX=5286 GN=FGENESH: predicted gene_7.101 PE=3 SV=1
3787	232824	A0A061B7C7|A0A061B7C7_RHOTO	9.08	23	2	2	Deamidation (NQ)	1244	2287.3	2712.9	9765.5	4596.5	6880.7	1244	2287.3	2712.9	9765.5	4596.5	6880.7	0.13:0.23:0.28:1.00:0.47:0.70	2237.4	7080.9	2237.4	7080.9	0.32:1.00	11078	Cytochrome b-c1 complex subunit 8 OS=Rhodosporidium toruloides OX=5286 GN=FGENESH: predicted gene_3.197 PE=3 SV=1
1144	230901	A0A2T0A1Z3|A0A2T0A1Z3_RHOTO	9.06	4	2	2		605.69	2935.5	1094.6	4017.2	2458.8	4709	605.69	2935.5	1094.6	4017.2	2458.8	4709	0.15:0.73:0.27:1.00:0.61:1.17	1545.3	3728.3	1545.3	3728.3	0.41:1.00	84252	Catalase OS=Rhodosporidium toruloides OX=5286 GN=AAT19DRAFT_9354 PE=3 SV=1
4653	242522	A0A0K3CHM6|A0A0K3CHM6_RHOTO	9.03	17	1	1	Acetylation (N-term)	4761.4	6026.6	8877.3	15768	16053	22874	4761.4	6026.6	8877.3	15768	16053	22874	0.30:0.38:0.56:1.00:1.02:1.45	6555.1	18232	6555.1	18232	0.36:1.00	10829	BY PROTMAP: gi|342320863|gb|EGU12801.1| Pathogenesis-related protein 1-like protein [Rhodotorula glutinis ATCC 204091] OS=Rhodosporidium toruloides OX=5286 GN=FGENESH: predicted gene_5.122 PE=4 SV=1
2309	230854	A0A2T0AGI7|A0A2T0AGI7_RHOTO	9.02	16	4	4		5043.6	13362	11957	4937.2	4509.6	3980.5	4665.2	11829	10270	3521.9	4121.6	3371.1	1.32:3.36:2.92:1.00:1.17:0.96	10121	4475.8	8921.5	3671.6	2.43:1.00	48099	Arf-GAP domain-containing protein OS=Rhodosporidium toruloides OX=5286 GN=AAT19DRAFT_12523 PE=4 SV=1
2037	230746	A0A2T0AF37|A0A2T0AF37_RHOTO	9.02	6	2	2		24270	2438.9	2401.7	1032.4	1765.9	2192.6	24270	2438.9	2401.7	1032.4	1765.9	2192.6	23.51:2.36:2.33:1.00:1.71:2.12	9703.4	1663.6	9703.4	1663.6	5.83:1.00	61397	Phosphoglycolate phosphatase OS=Rhodosporidium toruloides OX=5286 GN=AAT19DRAFT_12038 PE=4 SV=1
4146	232918	A0A0K3C5V8|A0A0K3C5V8_RHOTO	8.97	22	3	3	Acetylation (N-term)	3247.4	4870.8	5381.2	9815.2	8598.1	15009	3247.4	4870.8	5381.2	9815.2	8598.1	15009	0.33:0.50:0.55:1.00:0.88:1.53	4941.4	11343	4941.4	11343	0.44:1.00	18635	Uncharacterized protein OS=Rhodosporidium toruloides OX=5286 GN=FGENESH: predicted gene_1.84 PE=4 SV=1
2722	232597	A0A2T0A6Q6|A0A2T0A6Q6_RHOTO	8.96	1	1	1		2271	436.64	613.14	482.92	251.19	534.65	2271	436.64	613.14	482.92	251.19	534.65	4.70:0.90:1.27:1.00:0.52:1.11	1106.9	422.92	1106.9	422.92	2.62:1.00	153474	Proteophosphoglycan ppg4 OS=Rhodosporidium toruloides OX=5286 GN=AAT19DRAFT_15163 PE=4 SV=1
3387	231820	A0A0K3CRV5|A0A0K3CRV5_RHOTO	8.93	12	2	2	Acetylation (N-term)	299.89	1740.6	2811.4	4011.4	3069.1	4880.2	299.89	1740.6	2811.4	4011.4	3069.1	4880.2	0.07:0.43:0.70:1.00:0.77:1.22	1617.3	3986.9	1617.3	3986.9	0.41:1.00	33431	BY PROTMAP: gi|472584435|gb|EMS22029.1| williams-Beuren syndrome critical region protein 22 [Rhodosporidium toruloides NP11] gi|647395226|emb|CDR36484.1| RHTO0S02e02806g1_1 [Rhodosporidium toruloides] OS=Rhodosporidium toru...
3341	233145	A0A2T0AI77|A0A2T0AI77_RHOTO	8.91	5	1	1		0	218.29	314.67	1250.3	1218.4	514.79	0	218.29	314.67	1250.3	1218.4	514.79	0:0.17:0.25:1.00:0.97:0.41	266.48	994.49	266.48	994.49	0.27:1.00	31512	Glutathione S-transferase C-terminal-like protein OS=Rhodosporidium toruloides OX=5286 GN=AAT19DRAFT_8789 PE=4 SV=1
1425	230277	A0A0K3CI44|A0A0K3CI44_RHOTO	8.91	45	7	7	Oxidation (M)	21192	19500	34111	60841	31654	50749	14359	16699	27235	51202	26376	45419	0.28:0.33:0.53:1.00:0.52:0.89	26804	48481	19958	40999	0.49:1.00	31512	F-actin-capping protein subunit beta OS=Rhodosporidium toruloides OX=5286 GN=FGENESH: predicted gene_10.7 PE=3 SV=1
2908	231284	A0A0K3CJE4|A0A0K3CJE4_RHOTO	8.89	9	2	2		536.55	37898	1190.1	2479.5	2184.4	1307.2	536.55	37898	1190.1	2479.5	2184.4	1307.2	0.22:15.28:0.48:1.00:0.88:0.53	13323	2130.8	13323	2130.8	6.25:1.00	43213	BY PROTMAP: gi|472582985|gb|EMS20647.1| G protein alpha subunit [Rhodosporidium toruloides NP11] gi|647396680|emb|CDR39119.1| RHTO0S04e01706g1_1 [Rhodosporidium toruloides] OS=Rhodosporidium toruloides OX=5286 GN=FGENESH: p...
2128	231733	A0A0K3CQF3|A0A0K3CQF3_RHOTO	8.89	2	1	1		282.03	917.64	1244.8	1460.8	1554.4	2680.2	282.03	917.64	1244.8	1460.8	1554.4	2680.2	0.19:0.63:0.85:1.00:1.06:1.83	814.83	1898.5	814.83	1898.5	0.43:1.00	83387	BY PROTMAP: gi|472584950|gb|EMS22525.1| peroxisomal membrane protein [Rhodosporidium toruloides NP11] gi|647400914|emb|CDR46769.1| RHTO0S13e01420g1_1 [Rhodosporidium toruloides] OS=Rhodosporidium toruloides OX=5286 GN=FGENE...
1790	232181	A0A0K3CI24|A0A0K3CI24_RHOTO	8.89	11	3	3		1348.1	3065.7	2934.8	10620	11949	11425	1348.1	3065.7	2934.8	10620	11949	11425	0.13:0.29:0.28:1.00:1.13:1.08	2449.5	11332	2449.5	11332	0.22:1.00	46362	BY PROTMAP: gi|342320421|gb|EGU12361.1| Skeletal muscle/kidney enriched inositol 5-phosphatase [Rhodotorula glutinis ATCC 204091] OS=Rhodosporidium toruloides OX=5286 GN=FGENESH: predicted gene_7.406 PE=4 SV=1
3083	232486	A0A0K3CCG8|A0A0K3CCG8_RHOTO	8.87	3	1	1	Acetylation (N-term)	0	891.67	1647.2	0	223.46	0	0	891.67	1647.2	0	223.46	0	-:64.00:64.00:-:64.00:-	1269.5	223.46	1269.5	223.46	5.68:1.00	61456	2-(3-amino-3-carboxypropyl)histidine synthase subunit 2 OS=Rhodosporidium toruloides OX=5286 GN=FGENESH: predicted gene_3.567 PE=3 SV=1
3084	233037	A0A2S9ZY06|A0A2S9ZY06_RHOTO	8.85	5	2	2	Deamidation (NQ)	3762	1218.6	5428.6	7945.7	7619.4	6808.6	2898.7	894.53	4287.2	5447.2	6198.8	6425.1	0.53:0.16:0.79:1.00:1.14:1.18	3469.8	7457.9	2693.5	6023.7	0.45:1.00	52263	Glycoside hydrolase superfamily OS=Rhodosporidium toruloides OX=5286 GN=AAT19DRAFT_10784 PE=4 SV=1
4205	233797	A0A061ADB9|A0A061ADB9_RHOTO	8.84	32	2	2	Acetylation (N-term)	327.34	1479.1	1561	3918.4	4493.2	3990.6	327.34	1479.1	1561	3918.4	4493.2	3990.6	0.08:0.38:0.40:1.00:1.15:1.02	1312.2	4134	1312.2	4134	0.32:1.00	11547	Elongin-C OS=Rhodosporidium toruloides OX=5286 GN=FGENESH: predicted gene_10.312 PE=3 SV=1
2698	231518	A0A0K3CLU7|A0A0K3CLU7_RHOTO	8.83	9	2	2		1334.6	1327.2	1174.6	3113.5	2919.2	3063.5	1334.6	1327.2	1174.6	3113.5	2919.2	3063.5	0.43:0.43:0.38:1.00:0.94:0.98	1278.8	3032.1	1278.8	3032.1	0.42:1.00	39636	Anp1-domain containing protein OS=Rhodosporidium toruloides OX=5286 GN=FGENESH: predicted gene_10.108 PE=4 SV=1
4341	232436	A0A2T0A6I5|A0A2T0A6I5_RHOTO	8.79	26	2	2		4059.9	15380	17522	7738.3	4336.1	5191.2	4059.9	15380	17522	7738.3	4336.1	5191.2	0.52:1.99:2.26:1.00:0.56:0.67	12321	5755.2	12321	5755.2	2.14:1.00	15061	Trafficking protein particle complex subunit OS=Rhodosporidium toruloides OX=5286 GN=AAT19DRAFT_15190 PE=3 SV=1
506	229672	A0A0K3CFY4|A0A0K3CFY4_RHOTO	8.78	12	6	6	Oxidation (M)	2814.2	3700.8	4363.7	7447.4	6990.9	13237	1856	1614.9	2030.4	5766.3	5247.2	9702.9	0.32:0.28:0.35:1.00:0.91:1.68	4026.7	9225.1	1928.7	6905.5	0.28:1.00	94213	BY PROTMAP: gi|472586734|gb|EMS24253.1| pre-mRNA-splicing factor CDC5/CEF1 [Rhodosporidium toruloides NP11] gi|647398147|emb|CDR41774.1| RHTO0S06e06040g1_1 [Rhodosporidium toruloides] OS=Rhodosporidium toruloides OX=5286 GN...
3226	233078	A0A2T0A2N8|A0A2T0A2N8_RHOTO	8.77	5	1	1		1122	670.74	2118	1351.6	4824.4	4984.1	1122	670.74	2118	1351.6	4824.4	4984.1	0.83:0.50:1.57:1.00:3.57:3.69	1303.6	3720	1303.6	3720	0.35:1.00	44438	DUF803 domain membrane protein OS=Rhodosporidium toruloides OX=5286 GN=AAT19DRAFT_9613 PE=4 SV=1
1454	230401	A0A2T0A7U1|A0A2T0A7U1_RHOTO	8.77	2	1	1		149.66	2060.8	2165	6598.7	4035.8	5642.1	149.66	2060.8	2165	6598.7	4035.8	5642.1	0.02:0.31:0.33:1.00:0.61:0.86	1458.5	5425.5	1458.5	5425.5	0.27:1.00	105973	Sodium/hydrogen exchanger family-domain containing protein OS=Rhodosporidium toruloides OX=5286 GN=AAT19DRAFT_15655 PE=4 SV=1
1683	230710	A0A2T0A778|A0A2T0A778_RHOTO	8.77	15	3	3	Carbamidomethylation; Acetylation (N-term); Oxidation (M)	8278	3220.4	7078.3	12989	14693	16152	6190.6	2744.9	6508.3	11467	14693	16152	0.54:0.24:0.57:1.00:1.28:1.41	7225.3	15626	6181	14104	0.44:1.00	25227	Putative mitochondrion protein OS=Rhodosporidium toruloides OX=5286 GN=AAT19DRAFT_15424 PE=3 SV=1
2173	230794	A0A2T0AAN2|A0A2T0AAN2_RHOTO	8.76	8	2	2	Carbamidomethylation	1151.6	4000.6	4521.5	970.78	1199.6	2441.7	1151.6	4000.6	4521.5	970.78	1199.6	2441.7	1.19:4.12:4.66:1.00:1.24:2.52	3224.6	1537.3	3224.6	1537.3	2.10:1.00	36619	Glycosyltransferase family 8 protein OS=Rhodosporidium toruloides OX=5286 GN=AAT19DRAFT_14081 PE=4 SV=1
3194	231876	A0A2T0A473|A0A2T0A473_RHOTO	8.75	4	1	1		346.69	601.25	444.09	895.92	1410.8	1133.7	346.69	601.25	444.09	895.92	1410.8	1133.7	0.39:0.67:0.50:1.00:1.57:1.27	464.01	1146.8	464.01	1146.8	0.40:1.00	43511	HNHc domain-containing protein OS=Rhodosporidium toruloides OX=5286 GN=AAT19DRAFT_16735 PE=4 SV=1
3188	232066	A0A0K3CBY5|A0A0K3CBY5_RHOTO	8.74	11	2	2		1639.1	828.27	526.27	1266.1	2602.5	4943.3	1639.1	828.27	526.27	1266.1	2602.5	4943.3	1.29:0.65:0.42:1.00:2.06:3.90	1115.8	3426.2	1115.8	3426.2	0.33:1.00	20631	BY PROTMAP: gi|472588509|gb|EMS25981.1| DUF1690 domain protein [Rhodosporidium toruloides NP11] gi|647396301|emb|CDR38346.1| RHTO0S03e08504g1_1 [Rhodosporidium toruloides] OS=Rhodosporidium toruloides OX=5286 GN=FGENESH: pr...
3715	239070	A0A0K3CNT3|A0A0K3CNT3_RHOTO	8.74	10	1	1		443.53	765.83	693.99	9355.6	13414	10258	443.53	765.83	693.99	9355.6	13414	10258	0.05:0.08:0.07:1.00:1.43:1.10	634.45	11009	634.45	11009	0.06:1.00	22569	BY PROTMAP: gi|342321181|gb|EGU13116.1| Proteophosphoglycan ppg4 [Rhodotorula glutinis ATCC 204091] OS=Rhodosporidium toruloides OX=5286 GN=FGENESH: predicted gene_12.166 PE=4 SV=1
3066	232614	A0A0K3CH95|A0A0K3CH95_RHOTO	8.71	3	1	1		535.02	4294.5	6844.2	1203.3	1154.4	1728.8	535.02	4294.5	6844.2	1203.3	1154.4	1728.8	0.44:3.57:5.69:1.00:0.96:1.44	3891.2	1362.2	3891.2	1362.2	2.86:1.00	49872	BY PROTMAP: gi|342320525|gb|EGU12465.1| Dimethylaniline monooxygenase [Rhodotorula glutinis ATCC 204091] OS=Rhodosporidium toruloides OX=5286 GN=FGENESH: predicted gene_7.151 PE=4 SV=1
1784	231269	A0A0K3CPX9|A0A0K3CPX9_RHOTO	8.67	4	4	4	Oxidation (M)	94361	6058.5	10080	9758.8	7716.6	7779.6	90126	2616.2	4176.8	4914.1	6810.1	5533	18.34:0.53:0.85:1.00:1.39:1.13	37126	8418.3	32501	5752.4	5.65:1.00	93524	Dcp2 box A domain-domain containing protein OS=Rhodosporidium toruloides OX=5286 GN=FGENESH: predicted gene_15.185 PE=3 SV=1
3792	235525	A0A0K3CEQ7|A0A0K3CEQ7_RHOTO	8.66	6	2	2		865.34	1199.3	1941.5	3371.1	2350.7	3613.3	865.34	1199.3	1941.5	3371.1	2350.7	3613.3	0.26:0.36:0.58:1.00:0.70:1.07	1449.6	3111.7	1449.6	3111.7	0.47:1.00	50466	BY PROTMAP: gi|342320400|gb|EGU12340.1| putative Lipid metabolism-related protein [Rhodotorula glutinis ATCC 204091] OS=Rhodosporidium toruloides OX=5286 GN=FGENESH: predicted gene_7.450 PE=4 SV=1
3443	233031	A0A2S9ZXI1|A0A2S9ZXI1_RHOTO	8.66	4	1	1		40372	2106.3	473.49	336.84	405.91	1637.4	40372	2106.3	473.49	336.84	405.91	1637.4	64.00:6.25:1.41:1.00:1.21:4.86	14317	793.37	14317	793.37	18.05:1.00	42403	Fcf2 pre-rRNA processing-domain containing protein OS=Rhodosporidium toruloides OX=5286 GN=AAT19DRAFT_11214 PE=4 SV=1
3900	232904	A0A2T0A905|A0A2T0A905_RHOTO	8.64	22	2	2	Deamidation (NQ)	170.43	2826.5	3125.8	6594.9	9030.4	12470	0	2116.9	2494.5	6435.9	8957.2	11971	0:0.33:0.39:1.00:1.39:1.86	2809.5	9469.1	2305.7	9225.5	0.25:1.00	22054	DUF788-domain-containing protein OS=Rhodosporidium toruloides OX=5286 GN=AAT19DRAFT_14860 PE=3 SV=1
1704	229892	A0A0K3CHF3|A0A0K3CHF3_RHOTO	8.64	5	3	3		270.96	3422.5	1868	5855.9	3865	6165.6	270.96	3422.5	1868	5855.9	3865	6165.6	0.05:0.58:0.32:1.00:0.66:1.05	2598.4	5295.5	2598.4	5295.5	0.49:1.00	108561	Conserved oligomeric Golgi complex subunit 1 OS=Rhodosporidium toruloides OX=5286 GN=FGENESH: predicted gene_7.288 PE=3 SV=1
4409	237575	A0A2S9ZWL9|A0A2S9ZWL9_RHOTO	8.64	3	1	1	Deamidation (NQ)	0	773.85	163.4	733	12080	18814	0	773.85	163.4	733	12080	18814	0:1.06:0.22:1.00:16.48:25.67	468.62	10542	468.62	10542	0.04:1.00	39526	NmrA domain-containing protein (Fragment) OS=Rhodosporidium toruloides OX=5286 GN=AAT19DRAFT_11355 PE=4 SV=1
318	230230	A0A2T0AD49|A0A2T0AD49_RHOTO	8.63	11	8	8	Oxidation (M)	10631	12133	16525	17913	25496	29714	3569.6	7403.1	8648.5	8853.3	11632	23292	0.40:0.84:0.98:1.00:1.31:2.63	13774	26061	6540.4	14592	0.45:1.00	105014	Pentatricopeptide repeat protein OS=Rhodosporidium toruloides OX=5286 GN=AAT19DRAFT_12949 PE=4 SV=1
2924	231642	A0A0K3CR68|A0A0K3CR68_RHOTO	8.62	3	1	1		1673.7	587.22	1388.4	3942.5	2672.5	2616.6	1673.7	587.22	1388.4	3942.5	2672.5	2616.6	0.42:0.15:0.35:1.00:0.68:0.66	1216.4	3077.2	1216.4	3077.2	0.40:1.00	52714	Sorting nexin MVP1 OS=Rhodosporidium toruloides OX=5286 GN=FGENESH: predicted gene_18.5 PE=3 SV=1
2641	231840	A0A2T0A782|A0A2T0A782_RHOTO	8.58	2	1	1		0	404.19	344.51	1585.7	2279.6	2401.9	0	404.19	344.51	1585.7	2279.6	2401.9	0:0.25:0.22:1.00:1.44:1.51	374.35	2089	374.35	2089	0.18:1.00	89319	Fungal specific transcription factor domain-domain containing protein OS=Rhodosporidium toruloides OX=5286 GN=AAT19DRAFT_15440 PE=4 SV=1
4500	239126	A0A061APW2|A0A061APW2_RHOTO	8.58	23	1	1		27420	18283	19478	1822.1	2870.6	7131.3	27420	18283	19478	1822.1	2870.6	7131.3	15.05:10.03:10.69:1.00:1.58:3.91	21727	3941.3	21727	3941.3	5.51:1.00	7337	FGENESH: predicted gene_5.71 protein OS=Rhodosporidium toruloides OX=5286 GN=FGENESH: predicted gene_5.71 PE=3 SV=1
4377	236952	A0A0K3CGC0|A0A0K3CGC0_RHOTO	8.55	6	1	1	Acetylation (N-term)	135.96	99.198	199.17	1326	2840.7	5712.4	135.96	99.198	199.17	1326	2840.7	5712.4	0.10:0.07:0.15:1.00:2.14:4.31	144.77	3293	144.77	3293	0.04:1.00	43846	TPT domain-containing protein OS=Rhodosporidium toruloides OX=5286 GN=FGENESH: predicted gene_6.353 PE=4 SV=1
4314	236220	A0A2S9ZYI9|A0A2S9ZYI9_RHOTO	8.55	6	1	1	Acetylation (N-term)	92.061	193.6	339.17	1564.8	1932.2	2166.9	92.061	193.6	339.17	1564.8	1932.2	2166.9	0.06:0.12:0.22:1.00:1.23:1.38	208.28	1888	208.28	1888	0.11:1.00	27840	Glutathione gamma-glutamylcysteinyltransferase OS=Rhodosporidium toruloides OX=5286 GN=AAT19DRAFT_10995 PE=4 SV=1
3691	232336	A0A0K3C8H9|A0A0K3C8H9_RHOTO	8.54	6	1	1	Oxidation (M)	417.05	1440.8	2086.4	664.61	199.24	159.82	417.05	1440.8	2086.4	664.61	199.24	159.82	0.63:2.17:3.14:1.00:0.30:0.24	1314.7	341.22	1314.7	341.22	3.85:1.00	26981	2'-phosphotransferase OS=Rhodosporidium toruloides OX=5286 GN=FGENESH: predicted gene_2.203 PE=3 SV=1
4325	233829	A0A2T0A9Y4|A0A2T0A9Y4_RHOTO	8.53	11	1	1	Carbamidomethylation	0	2408.7	2222.8	0	0	426.14	0	2408.7	2222.8	0	0	426.14	-:64.00:64.00:-:-:64.00	2315.8	426.14	2315.8	426.14	5.43:1.00	27976	CCHC-type domain-containing protein OS=Rhodosporidium toruloides OX=5286 GN=AAT19DRAFT_13847 PE=4 SV=1
2570	231992	A0A0K3CFC7|A0A0K3CFC7_RHOTO	8.53	8	3	3	Oxidation (M); Acetylation (N-term)	1971	2632.9	4975.7	3969.3	8787.4	8391.6	1971	2632.9	4975.7	3969.3	8787.4	8391.6	0.50:0.66:1.25:1.00:2.21:2.11	3193.2	7049.4	3193.2	7049.4	0.45:1.00	71271	BY PROTMAP: gi|472583952|gb|EMS21568.1| C6 transcription factor [Rhodosporidium toruloides NP11] gi|647400409|emb|CDR45832.1| RHTO0S11e05336g1_1 [Rhodosporidium toruloides] OS=Rhodosporidium toruloides OX=5286 GN=FGENESH: p...
4042	233445	A0A0K3CNS3|A0A0K3CNS3_RHOTO	8.52	3	1	1	Carbamidomethylation	172.67	152.09	415.4	76.339	106.2	8184	172.67	152.09	415.4	76.339	106.2	8184	2.26:1.99:5.44:1.00:1.39:64.00	246.72	2788.8	246.72	2788.8	0.09:1.00	60871	Proteophosphoglycan ppg4 OS=Rhodosporidium toruloides OX=5286 GN=FGENESH: predicted gene_13.23 PE=4 SV=1
4436	239906	A0A2T0ADV2|A0A2T0ADV2_RHOTO	8.5	8	1	1		239.2	1366.2	1616.9	342.76	0	0	239.2	1366.2	1616.9	342.76	0	0	0.70:3.99:4.72:1.00:0:0	1074.1	342.76	1074.1	342.76	3.13:1.00	19956	Trafficking protein particle complex subunit (Fragment) OS=Rhodosporidium toruloides OX=5286 GN=AAT19DRAFT_13207 PE=3 SV=1
4239	231907	A0A2T0A0P8|A0A2T0A0P8_RHOTO	8.45	5	1	1		0	1119.2	957.25	121.06	0	0	0	1119.2	957.25	121.06	0	0	0:9.25:7.91:1.00:0:0	1038.2	121.06	1038.2	121.06	8.58:1.00	39385	Nicotinamide-nucleotide adenylyltransferase OS=Rhodosporidium toruloides OX=5286 GN=AAT19DRAFT_10430 PE=3 SV=1
3726	241300	A0A061BCF8|A0A061BCF8_RHOTO	8.45	11	1	1	Oxidation (M)	26305	40806	86735	73111	67828	80450	0	1127.9	14505	38453	61594	70573	0:0.03:0.38:1.00:1.60:1.84	55205	87784	7816.5	56873	0.14:1.00	16389	V-type proton ATPase proteolipid subunit OS=Rhodosporidium toruloides OX=5286 GN=AAT19DRAFT_9748 PE=3 SV=1
2076	230594	A0A0K3CIU4|A0A0K3CIU4_RHOTO	8.44	9	2	2		1297.7	1825.4	1386.6	4553.3	3322.4	4187.9	1297.7	1825.4	1386.6	4553.3	3322.4	4187.9	0.28:0.40:0.30:1.00:0.73:0.92	1503.2	4021.2	1503.2	4021.2	0.37:1.00	36106	ATP-dependent (S)-NAD(P)H-hydrate dehydratase OS=Rhodosporidium toruloides OX=5286 GN=FGENESH: predicted gene_9.55 PE=3 SV=1
760	229882	A0A0K3CBX3|A0A0K3CBX3_RHOTO	8.43	13	7	7	Carbamidomethylation; Oxidation (M)	2608	8844.9	11900	14508	12367	13521	730.79	3618.1	5685.8	11614	8460.9	6753.8	0.06:0.31:0.49:1.00:0.73:0.58	8745.6	13465	3887.4	8943	0.43:1.00	91584	BY PROTMAP: gi|472585030|gb|EMS22596.1| oxysterol-binding protein [Rhodosporidium toruloides NP11] gi|647403349|emb|CDR49477.1| RHTO0S27e00518g1_1 [Rhodosporidium toruloides] OS=Rhodosporidium toruloides OX=5286 GN=FGENESH:...
3751	234402	A0A2T0ABA2|A0A2T0ABA2_RHOTO	8.43	6	1	1	Acetylation (N-term)	0	186.38	0	146.68	564.38	869.29	0	186.38	0	146.68	564.38	869.29	0:1.27:0:1.00:3.85:5.93	186.38	526.78	186.38	526.78	0.35:1.00	35947	Mitochondrial carrier protein OS=Rhodosporidium toruloides OX=5286 GN=AAT19DRAFT_14302 PE=3 SV=1
2185	231481	A0A0K3CDJ8|A0A0K3CDJ8_RHOTO	8.41	22	3	3	Carbamidomethylation; Acetylation (N-term); Deamidation (NQ); Oxidation (M)	5890.1	16068	17989	7030	4981.9	7643	5178.7	12558	14798	6068.5	3756.3	3857.2	0.85:2.07:2.44:1.00:0.62:0.64	14265	8170.2	11346	5526.1	2.05:1.00	23327	BY PROTMAP: gi|342320975|gb|EGU12913.1| Prephenate dehydratase [Rhodotorula glutinis ATCC 204091] OS=Rhodosporidium toruloides OX=5286 GN=FGENESH: predicted gene_5.394 PE=4 SV=1
1807	230331	A0A0K3CHD3|A0A0K3CHD3_RHOTO	8.38	17	4	4	Acetylation (N-term); Oxidation (M)	5194.7	7952.9	11510	12463	10565	15481	2136.1	6228.9	7750.4	10093	9956.9	12228	0.21:0.62:0.77:1.00:0.99:1.21	8219.1	12836	5371.8	10759	0.50:1.00	37764	BY PROTMAP: gi|647396625|emb|CDR39064.1| RHTO0S04e00474g1_1 [Rhodosporidium toruloides] OS=Rhodosporidium toruloides OX=5286 GN=FGENESH: predicted gene_9.336 PE=4 SV=1
1160	229693	A0A2T0A801|A0A2T0A801_RHOTO	8.34	1	1	1		5686.8	971.73	850.67	45583	691.17	538.03	5686.8	971.73	850.67	45583	691.17	538.03	0.12:0.02:0.02:1.00:0.02:0.02	2503.1	15604	2503.1	15604	0.16:1.00	174095	DNA topoisomerase 2 OS=Rhodosporidium toruloides OX=5286 GN=AAT19DRAFT_14486 PE=3 SV=1
3854	232839	A0A0K3C7C4|A0A0K3C7C4_RHOTO	8.3	5	1	1		649.58	552.37	1262.4	2803.8	2396.8	3334.9	649.58	552.37	1262.4	2803.8	2396.8	3334.9	0.23:0.20:0.45:1.00:0.85:1.19	821.43	2845.2	821.43	2845.2	0.29:1.00	30401	BY PROTMAP: gi|472587349|gb|EMS24848.1| NUDIX hydrolase domain containing protein [Rhodosporidium toruloides NP11] gi|647401278|emb|CDR47406.1| RHTO0S14e03246g1_1 [Rhodosporidium toruloides] OS=Rhodosporidium toruloides OX=...
2415	231600	A0A2S9ZVN2|A0A2S9ZVN2_RHOTO	8.28	21	5	5	Deamidation (NQ); Acetylation (N-term); Oxidation (M)	7811.3	5922.7	7698.6	19094	17230	19066	5942.9	3805.9	4174.4	11248	11893	11591	0.53:0.34:0.37:1.00:1.06:1.03	8172.1	19335	5345.7	11577	0.46:1.00	40363	DUF500-domain containing protein OS=Rhodosporidium toruloides OX=5286 GN=AAT19DRAFT_11825 PE=4 SV=1
3339	232471	A0A0K3C885|A0A0K3C885_RHOTO	8.23	9	2	2	Carbamidomethylation	464.46	676.45	1708.1	2959.7	1985.6	2822.9	464.46	676.45	1708.1	2959.7	1985.6	2822.9	0.16:0.23:0.58:1.00:0.67:0.95	1259.8	2589.4	1259.8	2589.4	0.49:1.00	44486	Regulator of Vps4 activity in the MVB pathway-domain containing protein OS=Rhodosporidium toruloides OX=5286 GN=FGENESH: predicted gene_1.673 PE=3 SV=1
2508	232187	A0A2T0A3L5|A0A2T0A3L5_RHOTO	8.22	12	2	2	Acetylation (N-term)	1745.1	1533	4710.4	5908.9	4630.1	7533.2	1745.1	1533	4710.4	5908.9	4630.1	7533.2	0.30:0.26:0.80:1.00:0.78:1.27	2662.8	6024.1	2662.8	6024.1	0.44:1.00	30858	ClpP/crotonase OS=Rhodosporidium toruloides OX=5286 GN=AAT19DRAFT_16515 PE=4 SV=1
816	229790	A0A2T0A9C1|A0A2T0A9C1_RHOTO	8.21	21	9	9	Oxidation (M)	18677	36562	41538	20299	15277	19674	2175.5	24679	29466	11520	9135.2	12071	0.19:2.14:2.56:1.00:0.79:1.05	38263	18550	24778	10909	2.27:1.00	55350	Proteophosphoglycan ppg4 OS=Rhodosporidium toruloides OX=5286 GN=AAT19DRAFT_14980 PE=4 SV=1
2827	232307	A0A2T0A038|A0A2T0A038_RHOTO	8.16	5	1	1		0	215.89	0	512.47	366.24	828.5	0	215.89	0	512.47	366.24	828.5	0:0.42:0:1.00:0.71:1.62	215.89	569.07	215.89	569.07	0.38:1.00	43342	Gti1/Pac2 family-domain containing protein OS=Rhodosporidium toruloides OX=5286 GN=AAT19DRAFT_10209 PE=4 SV=1
1907	241103	A0A0K3C6Z2|A0A0K3C6Z2_RHOTO	8.11	21	4	4	Acetylation (N-term); Oxidation (M)	8912.2	17027	22861	7931.1	3394.6	5048.5	7842.4	15453	20714	7335.5	3394.6	4505.2	1.07:2.11:2.82:1.00:0.46:0.61	17023	5647.9	15426	5078.4	3.04:1.00	32307	BY PROTMAP: gi|342320757|gb|EGU12696.1| Short-chain dehydrogenase [Rhodotorula glutinis ATCC 204091] OS=Rhodosporidium toruloides OX=5286 GN=FGENESH: predicted gene_1.474 PE=3 SV=1
3366	231679	A0A0K3CAY7|A0A0K3CAY7_RHOTO	8.1	19	2	2		1617.1	4040.8	2497.5	1254.4	359.74	1410.2	1617.1	4040.8	2497.5	1254.4	359.74	1410.2	1.29:3.22:1.99:1.00:0.29:1.12	2885	1126.8	2885	1126.8	2.56:1.00	20530	BY PROTMAP: gi|342320096|gb|EGU12039.1| putative membrane protein [Rhodotorula glutinis ATCC 204091] OS=Rhodosporidium toruloides OX=5286 GN=FGENESH: predicted gene_3.370 PE=4 SV=1
2958	232110	A0A0K3CGA0|A0A0K3CGA0_RHOTO	8.1	29	3	3	Carbamidomethylation	2378.7	2257.4	4887.9	7398.2	7262.3	8045.8	2378.7	2257.4	4887.9	7398.2	7262.3	8045.8	0.32:0.31:0.66:1.00:0.98:1.09	3266	7568.8	3266	7568.8	0.43:1.00	17796	BY PROTMAP: gi|342321720|gb|EGU13652.1| OsmC family protein [Rhodotorula glutinis ATCC 204091] OS=Rhodosporidium toruloides OX=5286 GN=FGENESH: predicted gene_3.533 PE=4 SV=1
528	229614	A0A2T0AAQ8|A0A2T0AAQ8_RHOTO	8.1	1	1	1		1524.7	2177.4	2126.6	801.41	777.6	957.11	1524.7	2177.4	2126.6	801.41	777.6	957.11	1.90:2.72:2.65:1.00:0.97:1.19	1942.9	845.37	1942.9	845.37	2.30:1.00	128838	P-loop containing nucleoside triphosphate hydrolase protein OS=Rhodosporidium toruloides OX=5286 GN=AAT19DRAFT_14112 PE=4 SV=1
4171	237593	A0A0K3CS07|A0A0K3CS07_RHOTO	8.07	9	1	1	Acetylation (N-term); Oxidation (M)	0	330.83	374.48	2901	1900.8	3344.6	0	330.83	374.48	2901	1900.8	3344.6	0:0.11:0.13:1.00:0.66:1.15	352.65	2715.5	352.65	2715.5	0.13:1.00	26947	BY PROTMAP: gi|342320270|gb|EGU12212.1| putative Chloride channel [Rhodotorula glutinis ATCC 204091] OS=Rhodosporidium toruloides OX=5286 GN=FGENESH: predicted gene_11.318 PE=3 SV=1
2597	231861	A0A2T0A866|A0A2T0A866_RHOTO	8.06	19	3	3	Oxidation (M)	3428.6	15444	20562	9333.3	4296.3	5741.7	3428.6	15444	20562	9333.3	4296.3	5741.7	0.37:1.65:2.20:1.00:0.46:0.62	14288	7053	14288	7053	2.03:1.00	29608	P-loop containing nucleoside triphosphate hydrolase protein OS=Rhodosporidium toruloides OX=5286 GN=AAT19DRAFT_14574 PE=4 SV=1
3254	232251	A0A2S9ZXA5|A0A2S9ZXA5_RHOTO	8.02	4	1	1	Oxidation (M)	3160.5	1567.8	3249.3	2418.8	377.42	1014.3	3160.5	1567.8	3249.3	2418.8	377.42	1014.3	1.31:0.65:1.34:1.00:0.16:0.42	2659.2	1270.2	2659.2	1270.2	2.09:1.00	27269	Signal peptidase complex subunit 2 OS=Rhodosporidium toruloides OX=5286 GN=AAT19DRAFT_11139 PE=3 SV=1
4036	233025	A0A2T0A4F3|A0A2T0A4F3_RHOTO	7.98	11	2	2	Carbamidomethylation	0	1293.6	1014	1645.7	1795	5218.4	0	937.37	786.27	1113.6	1122.1	4830.9	0:0.84:0.71:1.00:1.01:4.34	1244.2	3345.5	861.82	2355.6	0.37:1.00	21218	Disintegrin domain-containing protein OS=Rhodosporidium toruloides OX=5286 GN=AAT19DRAFT_16822 PE=4 SV=1
4322	232695	A0A061AP50|A0A061AP50_RHOTO	7.97	10	1	1		736.15	5653.5	6285.9	916.7	671.35	1675.8	736.15	5653.5	6285.9	916.7	671.35	1675.8	0.80:6.17:6.86:1.00:0.73:1.83	4225.2	1088	4225.2	1088	3.88:1.00	13179	Protein yippee-like OS=Rhodosporidium toruloides OX=5286 GN=FGENESH: predicted gene_1.100 PE=3 SV=1
4123	236047	A0A0K3CFZ9|A0A0K3CFZ9_RHOTO	7.97	6	1	1	Oxidation (M)	11457	5428.3	9294.5	3200.7	337.63	581.59	11457	5428.3	9294.5	3200.7	337.63	581.59	3.58:1.70:2.90:1.00:0.11:0.18	8726.6	1373.3	8726.6	1373.3	6.35:1.00	20578	Mitochondrial import inner membrane translocase subunit TIM22 OS=Rhodosporidium toruloides OX=5286 GN=FGENESH: predicted gene_6.223 PE=3 SV=1
2501	232465	A0A2T0A3G5|A0A2T0A3G5_RHOTO	7.92	5	1	1		578.33	658.65	1399.2	373.29	153.86	377.08	578.33	658.65	1399.2	373.29	153.86	377.08	1.55:1.76:3.75:1.00:0.41:1.01	878.74	301.41	878.74	301.41	2.92:1.00	41760	Sequence orphan OS=Rhodosporidium toruloides OX=5286 GN=AAT19DRAFT_16457 PE=4 SV=1
1016	230284	A0A2T0AH28|A0A2T0AH28_RHOTO	7.92	1	1	1		228.76	318.34	244.05	1249	1711	3351	228.76	318.34	244.05	1249	1711	3351	0.18:0.25:0.20:1.00:1.37:2.68	263.71	2103.7	263.71	2103.7	0.13:1.00	142562	Proteophosphoglycan ppg4 OS=Rhodosporidium toruloides OX=5286 GN=AAT19DRAFT_8374 PE=4 SV=1
4137	233189	A0A2T0AAI8|A0A2T0AAI8_RHOTO	7.88	5	1	1	Acetylation (N-term)	159.38	1775.7	727.85	3223.1	1771.6	3438.5	159.38	1775.7	727.85	3223.1	1771.6	3438.5	0.05:0.55:0.23:1.00:0.55:1.07	887.66	2811.1	887.66	2811.1	0.32:1.00	42728	Vta1 like-domain containing protein OS=Rhodosporidium toruloides OX=5286 GN=AAT19DRAFT_14056 PE=3 SV=1
2809	230883	A0A2S9ZW11|A0A2S9ZW11_RHOTO	7.86	5	2	2		3911.6	7304.2	9425.2	3769.6	1982.5	3320.9	3911.6	7304.2	9425.2	3769.6	1982.5	3320.9	1.04:1.94:2.50:1.00:0.53:0.88	6880.3	3024.3	6880.3	3024.3	2.27:1.00	50744	Epimerase domain-containing protein OS=Rhodosporidium toruloides OX=5286 GN=AAT19DRAFT_11599 PE=4 SV=1
441	230020	A0A2T0A9E1|A0A2T0A9E1_RHOTO	7.82	13	7	7	Acetylation (N-term); Deamidation (NQ); Oxidation (M)	9519.8	15307	58076	13766	11430	25963	5789.2	12324	51231	8602	6701.9	17110	0.67:1.43:5.96:1.00:0.78:1.99	27634	17053	23115	10805	2.14:1.00	91738	Nucleolar rRNA processing-related protein OS=Rhodosporidium toruloides OX=5286 GN=AAT19DRAFT_14889 PE=3 SV=1
3915	235760	A0A2T0A6A6|A0A2T0A6A6_RHOTO	7.82	5	1	1	Oxidation (M)	534.76	483.98	854.49	136.09	0	0	534.76	483.98	854.49	136.09	0	0	3.93:3.56:6.28:1.00:0:0	624.41	136.09	624.41	136.09	4.59:1.00	38307	Non-canonical ubiquitin conjugating enzyme OS=Rhodosporidium toruloides OX=5286 GN=AAT19DRAFT_15119 PE=4 SV=1
2364	231939	A0A0K3CJ52|A0A0K3CJ52_RHOTO	7.81	5	1	1	Deamidation (NQ)	0	371.91	138.57	963.49	785.81	1841.8	0	371.91	0	873.05	280.15	1700.9	0:0.43:0:1.00:0.32:1.95	510.48	1197	371.91	951.36	0.39:1.00	70485	BY PROTMAP: gi|342319561|gb|EGU11508.1| competence/damage-inducible protein CinA [Rhodotorula glutinis ATCC 204091] OS=Rhodosporidium toruloides OX=5286 GN=FGENESH: predicted gene_6.4 PE=4 SV=1
1657	232420	A0A2S9ZZ37|A0A2S9ZZ37_RHOTO	7.8	7	4	4	Carbamidomethylation	3239.9	2711.6	3209.7	4613.6	4924.1	6525.7	1981.4	2344.5	1730	4157.9	4542.7	5677.3	0.48:0.56:0.42:1.00:1.09:1.37	3191.5	5354.5	2156.4	4792.6	0.45:1.00	85301	Zn(2)-C6 fungal-type domain-containing protein OS=Rhodosporidium toruloides OX=5286 GN=AAT19DRAFT_10559 PE=4 SV=1
3976	231968	A0A0K3CC77|A0A0K3CC77_RHOTO	7.79	7	1	1		153.81	640.51	541.86	1306.4	884.82	1039	153.81	640.51	541.86	1306.4	884.82	1039	0.12:0.49:0.41:1.00:0.68:0.80	445.39	1076.8	445.39	1076.8	0.41:1.00	15979	FMC1 protein family OS=Rhodosporidium toruloides OX=5286 GN=FGENESH: predicted gene_3.467 PE=4 SV=1
2816	231631	A0A2T0AIS4|A0A2T0AIS4_RHOTO	7.75	5	1	1		1541.9	2312.3	1430.6	863.91	511.1	946.16	1541.9	2312.3	1430.6	863.91	511.1	946.16	1.78:2.68:1.66:1.00:0.59:1.10	1761.6	773.72	1761.6	773.72	2.28:1.00	27233	37S ribosomal protein S25 mitochondrial OS=Rhodosporidium toruloides OX=5286 GN=AAT19DRAFT_8971 PE=4 SV=1
2461	231667	A0A0K3CUL2|A0A0K3CUL2_RHOTO	7.74	7	1	1		332.44	2009.3	1757.2	22769	29423	31017	332.44	2009.3	1757.2	22769	29423	31017	0.02:0.09:0.08:1.00:1.29:1.36	1366.3	27736	1366.3	27736	0.05:1.00	32749	Mitochondrial K+-H+ exchange-related-domain containing protein OS=Rhodosporidium toruloides OX=5286 GN=FGENESH: predicted gene_15.108 PE=4 SV=1
2588	232015	A0A0K3CMH4|A0A0K3CMH4_RHOTO	7.74	10	2	2	Oxidation (M)	1860	2487.9	2291.2	7507.7	3761.8	5929.1	508.61	2120.9	950.99	3714.2	3761.8	5487.5	0.14:0.57:0.26:1.00:1.01:1.48	2507.5	6438.7	1488	4321.1	0.34:1.00	42095	BY PROTMAP: gi|472586257|gb|EMS23785.1| UPF0586 protein C9orf41-like protein [Rhodosporidium toruloides NP11] gi|647397657|emb|CDR40877.1| RHTO0S05e08262g1_1 [Rhodosporidium toruloides] OS=Rhodosporidium toruloides OX=5286 ...
4558	241699	A0A0K3CU22|A0A0K3CU22_RHOTO	7.74	4	1	1	Acetylation (N-term)	155.31	305.48	277.44	4423.3	240.34	469.9	155.31	305.48	277.44	4423.3	240.34	469.9	0.04:0.07:0.06:1.00:0.05:0.11	246.08	1711.2	246.08	1711.2	0.14:1.00	49300	BY PROTMAP: gi|472585679|gb|EMS23230.1| MFS transporter monocarboxylic acid transporter [Rhodosporidium toruloides NP11] gi|647400634|emb|CDR46293.1| RHTO0S12e02498g1_1 [Rhodosporidium toruloides] OS=Rhodosporidium toruloi...
3974	239094	A0A0K3CUY3|A0A0K3CUY3_RHOTO	7.73	7	1	1	Oxidation (M)	215.7	1173.8	2259.3	522.75	0	0	215.7	1173.8	2259.3	522.75	0	0	0.41:2.25:4.32:1.00:0:0	1216.3	522.75	1216.3	522.75	2.33:1.00	55460	BY PROTMAP: gi|342318935|gb|EGU10891.1| putative Membrane protein [Rhodotorula glutinis ATCC 204091] OS=Rhodosporidium toruloides OX=5286 GN=FGENESH: predicted gene_15.253 PE=3 SV=1
1581	230145	A0A2T0A5N5|A0A2T0A5N5_RHOTO	7.71	23	6	6	Oxidation (M)	6285	11313	13934	5220.5	4611.7	6277.5	6004.4	9043.2	11067	4134.4	1949.4	5134.9	1.45:2.19:2.68:1.00:0.47:1.24	11203	6280	8704.8	4054	2.15:1.00	37987	XAP5 circadian clock regulator-domain containing protein OS=Rhodosporidium toruloides OX=5286 GN=AAT19DRAFT_16033 PE=4 SV=1
2302	231659	A0A0K3C7M2|A0A0K3C7M2_RHOTO	7.7	16	5	5	Acetylation (N-term)	2684.1	4533.1	6107.1	7603.9	9069.3	12844	2538.1	3242.4	4687.4	6791.6	8728.5	12061	0.37:0.48:0.69:1.00:1.29:1.78	4873.1	10188	3762.8	9193.7	0.41:1.00	52146	tRNA-splicing endonuclease subunit Sen2 OS=Rhodosporidium toruloides OX=5286 GN=FGENESH: predicted gene_1.336 PE=3 SV=1
1892	231039	A0A2T0AJG8|A0A2T0AJG8_RHOTO	7.69	13	3	3	Carbamidomethylation	2286.4	5589.3	6181.7	1739.2	1770.3	2248.1	2286.4	5589.3	6181.7	1739.2	1770.3	2248.1	1.31:3.21:3.55:1.00:1.02:1.29	5248.8	1992.9	5248.8	1992.9	2.63:1.00	37214	zf-NOSIP domain-containing protein OS=Rhodosporidium toruloides OX=5286 GN=AAT19DRAFT_9221 PE=3 SV=1
4278	232751	A0A0K3C3Z5|A0A0K3C3Z5_RHOTO	7.69	13	1	1		0	226.04	2094	0	0	332.24	0	226.04	2094	0	0	332.24	-:64.00:64.00:-:-:64.00	1160	332.24	1160	332.24	3.49:1.00	12034	BY PROTMAP: gi|342320641|gb|EGU12580.1| Sperm nuclear basic protein PL-I isoform PLIa [Rhodotorula glutinis ATCC 204091] OS=Rhodosporidium toruloides OX=5286 GN=FGENESH: predicted gene_1.130 PE=4 SV=1
1695	236204	A0A2T0A7A7|A0A2T0A7A7_RHOTO	7.69	3	2	2	Oxidation (M)	7432.2	6954.7	5360	13871	13736	16136	7432.2	6954.7	5360	13871	13736	16136	0.54:0.50:0.39:1.00:0.99:1.16	6582.3	14581	6582.3	14581	0.45:1.00	123401	Shugoshin_C domain-containing protein OS=Rhodosporidium toruloides OX=5286 GN=AAT19DRAFT_15454 PE=3 SV=1
3045	237517	A0A0K3CGW9|A0A0K3CGW9_RHOTO	7.67	4	1	1		0	112.9	0	66.484	118.77	539.3	0	112.9	0	66.484	118.77	539.3	0:1.70:0:1.00:1.79:8.11	112.9	241.52	112.9	241.52	0.47:1.00	56574	Dol-P-Man:Man(5)GlcNAc(2)-PP-Dol alpha-1 3-mannosyltransferase OS=Rhodosporidium toruloides OX=5286 GN=FGENESH: predicted gene_4.68 PE=4 SV=1
2963	232375	A0A2T0AER3|A0A2T0AER3_RHOTO	7.64	14	2	2		1040.1	2982.8	2769.6	1142	4948.4	8099.4	1040.1	2982.8	2769.6	1142	4948.4	8099.4	0.91:2.61:2.43:1.00:4.33:7.09	2264.2	4729.9	2264.2	4729.9	0.48:1.00	25792	SAP domain-containing protein OS=Rhodosporidium toruloides OX=5286 GN=AAT19DRAFT_11913 PE=4 SV=1
2861	235661	A0A0K3C9M2|A0A0K3C9M2_RHOTO	7.64	2	1	1		724.24	1485.1	1966.3	3913	3587.2	5982.5	724.24	1485.1	1966.3	3913	3587.2	5982.5	0.19:0.38:0.50:1.00:0.92:1.53	1391.9	4494.2	1391.9	4494.2	0.31:1.00	120009	F-box domain-containing protein OS=Rhodosporidium toruloides OX=5286 GN=FGENESH: predicted gene_2.603 PE=4 SV=1
1101	230231	A0A0K3CMQ8|A0A0K3CMQ8_RHOTO	7.63	12	7	7	Carbamidomethylation; Oxidation (M)	10174	22980	21913	7528.8	4415.6	10218	7798.9	13483	14551	5152.6	3147.7	6120.7	1.51:2.62:2.82:1.00:0.61:1.19	18650	8493.9	11944	4807	2.48:1.00	95948	ZZ type zinc finger domain-containing protein OS=Rhodosporidium toruloides OX=5286 GN=FGENESH: predicted gene_8.162 PE=4 SV=1
2389	232817	A0A0K3CJU6|A0A0K3CJU6_RHOTO	7.6	1	1	1	Oxidation (M)	1187.3	1428.2	1700.1	598.5	0	0	1187.3	1428.2	1700.1	598.5	0	0	1.98:2.39:2.84:1.00:0:0	1438.5	598.5	1438.5	598.5	2.40:1.00	106685	Transport protein Avl9-domain containing protein OS=Rhodosporidium toruloides OX=5286 GN=FGENESH: predicted gene_6.254 PE=4 SV=1
1306	229900	A0A2T0AA13|A0A2T0AA13_RHOTO	7.58	14	10	10	Oxidation (M); Carbamidomethylation	12555	20815	28081	33191	31981	46464	3370.4	13995	15921	23574	23596	30101	0.14:0.59:0.68:1.00:1.00:1.28	21157	37212	11557	25757	0.45:1.00	100543	Armadillo-type fold OS=Rhodosporidium toruloides OX=5286 GN=AAT19DRAFT_13860 PE=4 SV=1
166	229527	A0A2T0AEV7|A0A2T0AEV7_RHOTO	7.58	12	15	15	Carbamidomethylation	21870	29479	31786	30853	32177	48824	1107.4	10492	10589	17399	17144	21911	0.06:0.60:0.61:1.00:0.99:1.26	29376	37386	8167	18920	0.43:1.00	181515	SNF2 family N-terminal domain-domain containing protein OS=Rhodosporidium toruloides OX=5286 GN=AAT19DRAFT_11969 PE=4 SV=1
3368	232220	A0A2S9ZWZ0|A0A2S9ZWZ0_RHOTO	7.57	13	3	3		12507	11983	14836	8479.6	4943.6	4965.6	10128	11914	14836	7556	4256.2	4541.1	1.34:1.58:1.96:1.00:0.56:0.60	13517	6129.6	12292	5451.1	2.26:1.00	25561	Uncharacterized protein OS=Rhodosporidium toruloides OX=5286 GN=AAT19DRAFT_11508 PE=4 SV=1
2872	231152	A0A0K3CHJ1|A0A0K3CHJ1_RHOTO	7.55	3	1	1	Oxidation (M)	1875.5	1023.5	2385.9	1127.4	63.487	0	1875.5	1023.5	2385.9	1127.4	63.487	0	1.66:0.91:2.12:1.00:0.06:0	1761.6	595.45	1761.6	595.45	2.96:1.00	54308	GYF domain-containing protein OS=Rhodosporidium toruloides OX=5286 GN=FGENESH: predicted gene_7.348 PE=4 SV=1
19	229530	A0A0K3CM68|A0A0K3CM68_RHOTO	7.55	8	20	20	Oxidation (M); Carbamidomethylation	19071	17964	16347	26012	30998	34301	2785.6	5577.2	4369.5	9390.6	10538	13220	0.30:0.59:0.47:1.00:1.12:1.41	18954	32257	4582	11050	0.41:1.00	418399	BY PROTMAP: gi|647399608|emb|CDR44506.1| RHTO0S09e05138g1_1 [Rhodosporidium toruloides] OS=Rhodosporidium toruloides OX=5286 GN=FGENESH: predicted gene_11.134 PE=4 SV=1
3358	232163	A0A0K3CLK4|A0A0K3CLK4_RHOTO	7.53	11	2	2		729.1	1358.1	1184.8	2055.6	2637.1	3481.8	729.1	1358.1	1184.8	2055.6	2637.1	3481.8	0.35:0.66:0.58:1.00:1.28:1.69	1340.3	2899.4	1340.3	2899.4	0.46:1.00	19955	Signal peptidase complex catalytic subunit SEC11 OS=Rhodosporidium toruloides OX=5286 GN=FGENESH: predicted gene_11.170 PE=3 SV=1
2481	231426	A0A0K3CH05|A0A0K3CH05_RHOTO	7.51	60	6	6	Carbamidomethylation; Deamidation (NQ)	35056	33487	46271	12021	9534.9	18534	28035	14592	23940	8751.1	6403.4	12031	3.20:1.67:2.74:1.00:0.73:1.37	40815	13533	23728	9061.7	2.62:1.00	14897	BY PROTMAP: gi|472587548|gb|EMS25044.1| protein of GFA family [Rhodosporidium toruloides NP11] gi|647398596|emb|CDR42637.1| RHTO0S07e02432g1_1 [Rhodosporidium toruloides] OS=Rhodosporidium toruloides OX=5286 GN=FGENESH: pre...
2198	231022	A0A2T0A0E3|A0A2T0A0E3_RHOTO	7.5	2	1	1		143.43	0	0	625.44	0	352.2	143.43	0	0	625.44	0	352.2	0.23:0:0:1.00:0:0.56	143.43	488.82	143.43	488.82	0.29:1.00	103921	Proteophosphoglycan 5 OS=Rhodosporidium toruloides OX=5286 GN=AAT19DRAFT_10335 PE=4 SV=1
2774	232261	A0A0K3CE01|A0A0K3CE01_RHOTO	7.48	7	2	2	Carbamidomethylation	1041.9	3458.5	2179.7	3126.2	4422	7371.7	1041.9	3458.5	2179.7	3126.2	4422	7371.7	0.33:1.11:0.70:1.00:1.41:2.36	2226.7	4973.3	2226.7	4973.3	0.45:1.00	48529	Zeta_toxin domain-containing protein OS=Rhodosporidium toruloides OX=5286 GN=FGENESH: predicted gene_5.564 PE=4 SV=1
3232	232128	A0A0K3C681|A0A0K3C681_RHOTO	7.48	5	1	1		9907.6	16866	18691	10236	5058.1	6641.2	9907.6	16866	18691	10236	5058.1	6641.2	0.97:1.65:1.83:1.00:0.49:0.65	15155	7311.7	15155	7311.7	2.07:1.00	39203	Quinonprotein alcohol dehydrogenase-like superfamily OS=Rhodosporidium toruloides OX=5286 GN=FGENESH: predicted gene_2.219 PE=4 SV=1
2935	232056	A0A0K3CM99|A0A0K3CM99_RHOTO	7.48	10	3	3	Carbamidomethylation; Oxidation (M)	2242.5	5352.8	8571.9	2007.2	2067.2	4180.9	2242.5	4643.2	8003.9	872.26	730.03	2961.5	2.57:5.32:9.18:1.00:0.84:3.40	5602	3058.1	4963.2	1827.6	2.72:1.00	52454	BY PROTMAP: gi|472585335|gb|EMS22889.1| CCR4-NOT transcription complex subunit 2 [Rhodosporidium toruloides NP11] gi|647399555|emb|CDR44413.1| RHTO0S09e03906g1_1 [Rhodosporidium toruloides] OS=Rhodosporidium toruloides OX=5...
3629	232278	A0A2T0AA97|A0A2T0AA97_RHOTO	7.48	1	1	1		3632.1	914.79	1122.6	525.04	245.57	1195.6	3632.1	914.79	1122.6	525.04	245.57	1195.6	6.92:1.74:2.14:1.00:0.47:2.28	1889.8	655.39	1889.8	655.39	2.88:1.00	88940	Amine oxidase OS=Rhodosporidium toruloides OX=5286 GN=AAT19DRAFT_13959 PE=3 SV=1
504	232205	A0A0K3CNI8|A0A0K3CNI8_RHOTO	7.47	5	6	6	Oxidation (M)	56908	6811	5396.8	10838	12253	20974	55386	5312.5	3820.2	7677.8	6688	11154	7.21:0.69:0.50:1.00:0.87:1.45	23039	14688	21506	8506.7	2.53:1.00	159556	BY PROTMAP: gi|342319537|gb|EGU11485.1| RAD26-like SNF2 family DNA-dependent ATPase [Rhodotorula glutinis ATCC 204091] OS=Rhodosporidium toruloides OX=5286 GN=FGENESH: predicted gene_13.234 PE=4 SV=1
2618	234770	A0A0K3CFG4|A0A0K3CFG4_RHOTO	7.47	2	1	1	Carbamidomethylation	741.14	947.78	1165.3	2028.4	4514.5	5992.9	741.14	947.78	1165.3	2028.4	4514.5	5992.9	0.37:0.47:0.57:1.00:2.23:2.95	951.41	4178.6	951.41	4178.6	0.23:1.00	87297	BY PROTMAP: gi|472583116|gb|EMS20770.1| DNA polymerase eta subunit [Rhodosporidium toruloides NP11] gi|647397337|emb|CDR40313.1| RHTO0S05e01288g1_1 [Rhodosporidium toruloides] OS=Rhodosporidium toruloides OX=5286 GN=FGENESH...
2992	232317	A0A2T0AFZ8|A0A2T0AFZ8_RHOTO	7.46	4	1	1		2719.4	16517	23373	61612	61515	78013	2719.4	16517	23373	61612	61515	78013	0.04:0.27:0.38:1.00:1.00:1.27	14203	67047	14203	67047	0.21:1.00	24391	Integral membrane protein OS=Rhodosporidium toruloides OX=5286 GN=AAT19DRAFT_12351 PE=3 SV=1
2440	233191	A0A0K3CRA3|A0A0K3CRA3_RHOTO	7.45	6	2	2		317.45	1400.4	1062.1	2150.2	2415.6	1808.6	317.45	1400.4	1062.1	2150.2	2415.6	1808.6	0.15:0.65:0.49:1.00:1.12:0.84	926.65	2124.8	926.65	2124.8	0.44:1.00	69385	FGENESH: predicted gene_15.147 protein OS=Rhodosporidium toruloides OX=5286 GN=FGENESH: predicted gene_15.147 PE=4 SV=1
2342	231291	A0A2T0AHD3|A0A2T0AHD3_RHOTO	7.44	22	4	4		9072.4	3646.8	9669.5	1775.7	2477	5314.5	8727.1	2691.1	8769.9	1068.9	1929.6	3984.3	8.16:2.52:8.20:1.00:1.81:3.73	7462.9	3189.1	6729.4	2327.6	2.89:1.00	31369	Dynein OS=Rhodosporidium toruloides OX=5286 GN=AAT19DRAFT_8487 PE=3 SV=1
3686	232490	A0A0K3CH26|A0A0K3CH26_RHOTO	7.44	5	1	1		325.67	1286.1	1754.1	541.35	222.4	704.51	325.67	1286.1	1754.1	541.35	222.4	704.51	0.60:2.38:3.24:1.00:0.41:1.30	1122	489.42	1122	489.42	2.29:1.00	25016	Acyl-CoA N-acyltransferase OS=Rhodosporidium toruloides OX=5286 GN=FGENESH: predicted gene_7.71 PE=4 SV=1
4012	241296	A0A2T0A9G7|A0A2T0A9G7_RHOTO	7.43	13	1	1		16619	2176.6	4183.7	54075	49163	41722	16619	2176.6	4183.7	54075	49163	41722	0.31:0.04:0.08:1.00:0.91:0.77	7659.9	48320	7659.9	48320	0.16:1.00	15423	CopD domain-containing protein (Fragment) OS=Rhodosporidium toruloides OX=5286 GN=AAT19DRAFT_15018 PE=4 SV=1
3247	233835	A0A2T0ADF0|A0A2T0ADF0_RHOTO	7.41	5	1	1		471.73	422.3	372.7	1143.2	26409	20308	471.73	422.3	372.7	1143.2	26409	20308	0.41:0.37:0.33:1.00:23.10:17.76	422.24	15954	422.24	15954	0.03:1.00	43288	Transmembrane protein OS=Rhodosporidium toruloides OX=5286 GN=AAT19DRAFT_13057 PE=4 SV=1
2544	231368	A0A0K3CM13|A0A0K3CM13_RHOTO	7.35	10	2	2	Acetylation (N-term)	11329	5472.3	8420.2	2836.7	1786.8	3457.2	11329	5472.3	8420.2	2836.7	1786.8	3457.2	3.99:1.93:2.97:1.00:0.63:1.22	8407	2693.6	8407	2693.6	3.12:1.00	38791	BY PROTMAP: gi|472584259|gb|EMS21865.1| arylalkylamine N-acetyltransferase [Rhodosporidium toruloides NP11] gi|647394415|emb|CDR35644.1| RHTO0S01e03950g1_1 [Rhodosporidium toruloides] OS=Rhodosporidium toruloides OX=5286 GN...
3828	232285	A0A061BNS7|A0A061BNS7_RHOTO	7.35	22	1	1	Acetylation (N-term)	312.44	2649.3	2254.3	4019.8	4090.8	3537.4	312.44	2649.3	2254.3	4019.8	4090.8	3537.4	0.08:0.66:0.56:1.00:1.02:0.88	1738.7	3882.7	1738.7	3882.7	0.45:1.00	9881	Cytochrome c oxidase subunit OS=Rhodosporidium toruloides OX=5286 GN=FGENESH: predicted gene_15.230 PE=3 SV=1
1410	229775	A0A0K3C7E3|A0A0K3C7E3_RHOTO	7.34	17	6	6		4648.5	10602	3935.2	14284	17195	13195	3030.2	8176.2	1673.9	10892	12999	10249	0.28:0.75:0.15:1.00:1.19:0.94	6939.4	15018	4837.5	11380	0.43:1.00	59845	Guanine deaminase OS=Rhodosporidium toruloides OX=5286 GN=FGENESH: predicted gene_1.609 PE=3 SV=1
1338	232204	A0A0K3CFD6|A0A0K3CFD6_RHOTO	7.33	4	3	3		767	2139.8	3548.5	4714.5	4655.1	4942.8	767	2139.8	3548.5	4714.5	4655.1	4942.8	0.16:0.45:0.75:1.00:0.99:1.05	2381	4988.4	2381	4988.4	0.48:1.00	120002	Peptidase_M48 domain-containing protein OS=Rhodosporidium toruloides OX=5286 GN=FGENESH: predicted gene_6.456 PE=4 SV=1
2184	230748	A0A2T0A910|A0A2T0A910_RHOTO	7.32	9	3	3	Oxidation (M)	1567.4	1523	1283.4	7529	1285	2976.9	1567.4	1523	1283.4	7529	1285	2976.9	0.21:0.20:0.17:1.00:0.17:0.40	1457.9	5429.8	1457.9	5429.8	0.27:1.00	41717	Alpha/Beta hydrolase fold OS=Rhodosporidium toruloides OX=5286 GN=AAT19DRAFT_14847 PE=4 SV=1
4230	232443	A0A2T0A0M7|A0A2T0A0M7_RHOTO	7.32	2	1	1		0	165.39	95.088	119.37	1327.8	262.9	0	165.39	95.088	119.37	1327.8	262.9	0:1.39:0.80:1.00:11.12:2.20	130.24	570.03	130.24	570.03	0.23:1.00	101037	DUF1793-domain-containing protein OS=Rhodosporidium toruloides OX=5286 GN=AAT19DRAFT_10412 PE=4 SV=1
2045	232112	A0A0K3C987|A0A0K3C987_RHOTO	7.3	11	2	2	Oxidation (M)	12228	33664	43238	29647	25000	41863	0	7349.5	4433	13414	22629	37008	0:0.55:0.33:1.00:1.69:2.76	31674	40528	5891.2	24580	0.24:1.00	33251	BY PROTMAP: gi|472587169|gb|EMS24668.1| mitochondrial RNA splicing protein [Rhodosporidium toruloides NP11] gi|647394644|emb|CDR35877.1| RHTO0S01e09208g1_1 [Rhodosporidium toruloides] OS=Rhodosporidium toruloides OX=5286 GN...
2892	232387	A0A2T0AE22|A0A2T0AE22_RHOTO	7.27	1	1	1		6537.3	443.83	397.44	409.66	305.74	586.9	6537.3	443.83	397.44	409.66	305.74	586.9	15.96:1.08:0.97:1.00:0.75:1.43	2459.5	434.1	2459.5	434.1	5.67:1.00	90049	Zn(2)-C6 fungal-type domain-containing protein OS=Rhodosporidium toruloides OX=5286 GN=AAT19DRAFT_13270 PE=4 SV=1
1759	230931	A0A2S9ZWV1|A0A2S9ZWV1_RHOTO	7.26	5	3	3	Carbamidomethylation	3323.9	4005.9	5368.9	7905.5	11531	8446.9	3323.9	4005.9	5368.9	7905.5	11531	8446.9	0.42:0.51:0.68:1.00:1.46:1.07	4232.9	9294.4	4232.9	9294.4	0.46:1.00	90208	Zn(2)-C6 fungal-type domain-containing protein OS=Rhodosporidium toruloides OX=5286 GN=AAT19DRAFT_11456 PE=4 SV=1
3327	235142	A0A0K3CND3|A0A0K3CND3_RHOTO	7.25	2	1	1	Oxidation (M)	225.12	560.29	434.49	384.92	1979.8	5363	225.12	560.29	434.49	384.92	1979.8	5363	0.58:1.46:1.13:1.00:5.14:13.93	406.63	2575.9	406.63	2575.9	0.16:1.00	100482	BY PROTMAP: gi|472586232|gb|EMS23760.1| Zn(2)-C6 fungal-type transcription factor [Rhodosporidium toruloides NP11] gi|647397682|emb|CDR40918.1| RHTO0S05e08834g1_1 [Rhodosporidium toruloides] OS=Rhodosporidium toruloides OX=...
2007	231189	A0A2T0AFW2|A0A2T0AFW2_RHOTO	7.23	12	3	3		2716.6	6823.2	2334	5973.8	8434.1	12654	2716.6	6823.2	2334	5973.8	8434.1	12654	0.45:1.14:0.39:1.00:1.41:2.12	4224.6	9020.6	4224.6	9020.6	0.47:1.00	43552	Shikimate_dh_N domain-containing protein OS=Rhodosporidium toruloides OX=5286 GN=AAT19DRAFT_12305 PE=4 SV=1
2763	234241	A0A2T0A2G9|A0A2T0A2G9_RHOTO	7.21	2	1	1		463.04	417.86	749.68	1423.8	1888.6	1854.5	463.04	417.86	749.68	1423.8	1888.6	1854.5	0.33:0.29:0.53:1.00:1.33:1.30	543.53	1722.3	543.53	1722.3	0.32:1.00	91697	Zn(2)-C6 fungal-type domain-containing protein OS=Rhodosporidium toruloides OX=5286 GN=AAT19DRAFT_9535 PE=4 SV=1
1241	230392	A0A0K3CH36|A0A0K3CH36_RHOTO	7.21	15	6	6	Oxidation (M)	36994	29838	38328	23910	14192	21438	26039	23192	30593	13467	6140.1	7654.6	1.93:1.72:2.27:1.00:0.46:0.57	35264	20403	26608	9087.2	2.93:1.00	54237	Aspartate/glutamate/uridylate kinase OS=Rhodosporidium toruloides OX=5286 GN=FGENESH: predicted gene_7.81 PE=3 SV=1
958	229844	A0A0K3CB42|A0A0K3CB42_RHOTO	7.19	22	8	8	Carbamidomethylation	39780	102060	103420	26817	35312	35040	23048	65075	66320	20755	18760	25117	1.11:3.14:3.20:1.00:0.90:1.21	81753	32452	51481	21544	2.39:1.00	44187	Imidazole acetol-phosphate transaminase OS=Rhodosporidium toruloides OX=5286 GN=FGENESH: predicted gene_3.420 PE=3 SV=1
1794	231158	A0A2S9ZZF7|A0A2S9ZZF7_RHOTO	7.17	27	5	5	Carbamidomethylation; Oxidation (M)	95690	13338	15612	24604	15092	17815	94844	12148	14869	17329	11850	12417	5.47:0.70:0.86:1.00:0.68:0.72	41546	19170	40620	13865	2.93:1.00	38045	VWFA domain-containing protein OS=Rhodosporidium toruloides OX=5286 GN=AAT19DRAFT_10653 PE=4 SV=1
2149	231347	A0A0K3C9B3|A0A0K3C9B3_RHOTO	7.16	32	6	6	Oxidation (M)	4879.6	16620	18048	6108.2	3723.4	8552.9	4612.8	11952	13318	4926	2736.9	6320.8	0.94:2.43:2.70:1.00:0.56:1.28	14769	6317.4	10489	4661.3	2.25:1.00	33423	FGENESH: predicted gene_2.140 protein OS=Rhodosporidium toruloides OX=5286 GN=FGENESH: predicted gene_2.140 PE=3 SV=1
1712	232433	A0A2T0A537|A0A2T0A537_RHOTO	7.15	5	1	1		215.79	1506.4	1455.3	1016.6	3498.1	10047	215.79	1506.4	1455.3	1016.6	3498.1	10047	0.21:1.48:1.43:1.00:3.44:9.88	1059.1	4854	1059.1	4854	0.22:1.00	31370	Genome assembly chromosome: II OS=Rhodosporidium toruloides OX=5286 GN=AAT19DRAFT_15885 PE=4 SV=1
4201	236768	A0A2T0A3X6|A0A2T0A3X6_RHOTO	7.14	9	1	1	Carbamidomethylation	1867.8	5322.2	407.16	7717.6	9241.3	11362	1867.8	5322.2	407.16	7717.6	9241.3	11362	0.24:0.69:0.05:1.00:1.20:1.47	2532.4	9440.4	2532.4	9440.4	0.27:1.00	15142	54S ribosomal protein L32 mitochondrial OS=Rhodosporidium toruloides OX=5286 GN=AAT19DRAFT_16642 PE=3 SV=1
3292	231650	A0A0K3CDE9|A0A0K3CDE9_RHOTO	7.14	3	1	1		250.68	377.41	525.74	1200.4	1782.3	1696.4	250.68	377.41	525.74	1200.4	1782.3	1696.4	0.21:0.31:0.44:1.00:1.48:1.41	384.61	1559.7	384.61	1559.7	0.25:1.00	46510	BY PROTMAP: gi|472583651|gb|EMS21275.1| glutaredoxin domain containing protein [Rhodosporidium toruloides NP11] gi|647403306|emb|CDR49448.1| RHTO0S26e01992g1_1 [Rhodosporidium toruloides] OS=Rhodosporidium toruloides OX=528...
3326	234108	A0A2T0A4Q2|A0A2T0A4Q2_RHOTO	7.12	6	1	1		0	4166.4	4549.3	15962	13309	19998	0	4166.4	4549.3	15962	13309	19998	0:0.26:0.29:1.00:0.83:1.25	4357.9	16423	4357.9	16423	0.27:1.00	21085	H/ACA ribonucleoprotein complex subunit OS=Rhodosporidium toruloides OX=5286 GN=AAT19DRAFT_15752 PE=3 SV=1
1213	232249	A0A0K3CFY7|A0A0K3CFY7_RHOTO	7.11	2	1	1	Deamidation (NQ)	2450.5	873.15	177.1	408.58	353.51	1459.2	2247.3	182.96	177.1	0	129.08	301.21	64.00:64.00:64.00:-:64.00:64.00	1315.8	812.14	869.12	215.15	4.04:1.00	116147	BY PROTMAP: gi|342319664|gb|EGU11611.1| Proteophosphoglycan ppg4 [Rhodotorula glutinis ATCC 204091] OS=Rhodosporidium toruloides OX=5286 GN=FGENESH: predicted gene_6.270 PE=4 SV=1
905	230868	A0A2S9ZZB0|A0A2S9ZZB0_RHOTO	7.11	24	8	8	Carbamidomethylation; Oxidation (M)	118630	124300	171740	279030	260590	237920	11641	63084	69027	167870	199350	199330	0.07:0.38:0.41:1.00:1.19:1.19	138480	259530	47917	188850	0.25:1.00	33116	Mitochondrial carrier OS=Rhodosporidium toruloides OX=5286 GN=AAT19DRAFT_10635 PE=3 SV=1
1961	230636	A0A2S9ZY24|A0A2S9ZY24_RHOTO	7.11	8	4	4		4210.2	3918.6	6919.9	10000	9915.2	8821	3710.9	2875	5685.7	9000.9	8731.4	6970.5	0.41:0.32:0.63:1.00:0.97:0.77	5016.2	9578.9	4090.6	8234.3	0.50:1.00	78539	HECT-type E3 ubiquitin transferase OS=Rhodosporidium toruloides OX=5286 GN=AAT19DRAFT_10825 PE=4 SV=1
508	229873	A0A2S9ZXN4|A0A2S9ZXN4_RHOTO	7.03	13	11	11	Carbamidomethylation	11378	14275	16675	18761	19821	25821	5649.3	4513.3	6149.5	10408	11454	14162	0.54:0.43:0.59:1.00:1.10:1.36	15138	21468	5475.9	12008	0.46:1.00	124577	SMP-LTD domain-containing protein OS=Rhodosporidium toruloides OX=5286 GN=AAT19DRAFT_11256 PE=4 SV=1
1573	230274	A0A2T0A7D8|A0A2T0A7D8_RHOTO	7.01	10	4	4	Carbamidomethylation; Oxidation (M)	8885.7	6108.7	10227	19465	16587	13713	5516.1	5732.9	9024	17395	15673	11689	0.32:0.33:0.52:1.00:0.90:0.67	8407	16588	6757.7	14919	0.45:1.00	65127	WD_REPEATS_REGION domain-containing protein OS=Rhodosporidium toruloides OX=5286 GN=AAT19DRAFT_15490 PE=4 SV=1
4387	232545	A0A0K3CNB8|A0A0K3CNB8_RHOTO	7	8	1	1		833.86	1863.5	3629.3	6068.6	4776.8	4477.3	833.86	1863.5	3629.3	6068.6	4776.8	4477.3	0.14:0.31:0.60:1.00:0.79:0.74	2108.9	5107.6	2108.9	5107.6	0.41:1.00	14527	SRP9-21 domain-containing protein OS=Rhodosporidium toruloides OX=5286 GN=FGENESH: predicted gene_13.164 PE=4 SV=1
3140	231500	A0A0K3CNC3|A0A0K3CNC3_RHOTO	6.97	4	2	2		2212.9	3203.8	3739.1	1250.3	1132.9	1897.3	2212.9	3203.8	3739.1	1250.3	1132.9	1897.3	1.77:2.56:2.99:1.00:0.91:1.52	3051.9	1426.9	3051.9	1426.9	2.14:1.00	83756	BY PROTMAP: gi|647397673|emb|CDR40909.1| RHTO0S05e08636g1_1 [Rhodosporidium toruloides] OS=Rhodosporidium toruloides OX=5286 GN=FGENESH: predicted gene_12.213 PE=4 SV=1
1959	235914	A0A2T0A5N3|A0A2T0A5N3_RHOTO	6.97	2	1	1		0	507.82	338.56	222.61	754.67	2069.8	0	507.82	338.56	222.61	754.67	2069.8	0:2.28:1.52:1.00:3.39:9.30	423.19	1015.7	423.19	1015.7	0.42:1.00	112399	Piwi-domain-containing protein OS=Rhodosporidium toruloides OX=5286 GN=AAT19DRAFT_16075 PE=4 SV=1
1281	231424	A0A0K3CF56|A0A0K3CF56_RHOTO	6.94	6	4	4		1022.8	2058.7	2254.6	1808.8	2454.6	6748.5	798.58	1750.5	2254.6	1638.2	2181.2	6132.2	0.49:1.07:1.38:1.00:1.33:3.74	1990.9	3862.9	1724.7	3509.5	0.49:1.00	84964	BY PROTMAP: gi|342319717|gb|EGU11664.1| Proteophosphoglycan ppg4 [Rhodotorula glutinis ATCC 204091] OS=Rhodosporidium toruloides OX=5286 GN=FGENESH: predicted gene_6.371 PE=4 SV=1
981	230654	A0A0K3CF61|A0A0K3CF61_RHOTO	6.91	10	6	6	Oxidation (M)	10294	17716	47706	15909	13103	19811	5929.2	9292.9	37497	8085.1	6132.5	10505	0.73:1.15:4.64:1.00:0.76:1.30	29295	16719	21629	8240.8	2.62:1.00	90122	AGC/Akt protein kinase OS=Rhodosporidium toruloides OX=5286 GN=FGENESH: predicted gene_6.376 PE=4 SV=1
3885	243927	A0A0K3CJC0|A0A0K3CJC0_RHOTO	6.91	2	1	1		1972	1371.4	43614	0	5816.8	2380.9	1972	1371.4	43614	0	5816.8	2380.9	64.00:64.00:64.00:-:64.00:64.00	15653	4098.9	15653	4098.9	3.82:1.00	62411	BY PROTMAP: gi|342321527|gb|EGU13460.1| Proteophosphoglycan ppg4 [Rhodotorula glutinis ATCC 204091] OS=Rhodosporidium toruloides OX=5286 GN=FGENESH: predicted gene_8.316 PE=4 SV=1
1394	229800	A0A2T0ACB6|A0A2T0ACB6_RHOTO	6.91	4	2	2	Carbamidomethylation	3667.9	3158.2	2526.3	1508.1	546.53	520.51	3667.9	3158.2	2526.3	1508.1	546.53	520.51	2.43:2.09:1.68:1.00:0.36:0.35	3117.5	858.37	3117.5	858.37	3.63:1.00	86058	DNA replication licensing factor MCM4 OS=Rhodosporidium toruloides OX=5286 GN=AAT19DRAFT_13697 PE=3 SV=1
1726	230338	A0A0K3CJT2|A0A0K3CJT2_RHOTO	6.87	18	5	5	Oxidation (M)	2573.6	12192	9548.4	3793.7	2995.7	4712.4	1541.2	9164.9	8097.1	2449.3	1169.6	2713	0.63:3.74:3.31:1.00:0.48:1.11	9665.2	4257.7	7413.1	2309	3.21:1.00	45578	Aldo/keto reductase family-domain containing protein OS=Rhodosporidium toruloides OX=5286 GN=FGENESH: predicted gene_9.390 PE=4 SV=1
1716	231249	A0A0K3CMU7|A0A0K3CMU7_RHOTO	6.85	4	2	2	Carbamidomethylation	1118	1393.2	1914	2907.3	2651.9	3616.1	1118	1393.2	1914	2907.3	2651.9	3616.1	0.38:0.48:0.66:1.00:0.91:1.24	1475	3058.4	1475	3058.4	0.48:1.00	107476	BY PROTMAP: gi|342321133|gb|EGU13068.1| Proteophosphoglycan ppg4 [Rhodotorula glutinis ATCC 204091] OS=Rhodosporidium toruloides OX=5286 GN=FGENESH: predicted gene_12.309 PE=4 SV=1
505	230839	A0A2T0A022|A0A2T0A022_RHOTO	6.81	2	2	2		147.48	1345.6	1065.9	941.41	1272.7	3309.3	147.48	1345.6	1065.9	941.41	1272.7	3309.3	0.16:1.43:1.13:1.00:1.35:3.52	905.41	1841.1	905.41	1841.1	0.49:1.00	180351	GTPase activating protein OS=Rhodosporidium toruloides OX=5286 GN=AAT19DRAFT_10181 PE=4 SV=1
2301	231620	A0A2T0A759|A0A2T0A759_RHOTO	6.81	1	1	1		1978.2	1097.5	2091.9	765.36	566.79	966.33	1978.2	1097.5	2091.9	765.36	566.79	966.33	2.58:1.43:2.73:1.00:0.74:1.26	1722.5	766.16	1722.5	766.16	2.25:1.00	137392	Sit4-associated protein OS=Rhodosporidium toruloides OX=5286 GN=AAT19DRAFT_15406 PE=3 SV=1
707	229621	A0A2T0AJC7|A0A2T0AJC7_RHOTO	6.79	12	6	6	Oxidation (M)	13919	49938	43046	13602	17378	15811	7854.6	34858	27422	10035	15329	12830	0.78:3.47:2.73:1.00:1.53:1.28	39089	15705	26316	12731	2.07:1.00	93334	UDP-glucose:glycoprotein glucosyltransferase OS=Rhodosporidium toruloides OX=5286 GN=AAT19DRAFT_9128 PE=4 SV=1
1420	230390	A0A2T0A1I8|A0A2T0A1I8_RHOTO	6.74	10	2	2		1467.9	2220.8	1389.2	3375.7	4378.7	5240.6	1467.9	2220.8	1389.2	3375.7	4378.7	5240.6	0.43:0.66:0.41:1.00:1.30:1.55	1834.8	4331.7	1834.8	4331.7	0.42:1.00	49282	COP9 signalosome complex subunit 4 OS=Rhodosporidium toruloides OX=5286 GN=AAT19DRAFT_9968 PE=3 SV=1
1889	231674	A0A2T0AGZ6|A0A2T0AGZ6_RHOTO	6.71	2	1	1		486.35	626.5	1486.1	237.43	0	440.64	486.35	626.5	1486.1	237.43	0	440.64	2.05:2.64:6.26:1.00:0:1.86	866.32	339.03	866.32	339.03	2.56:1.00	131396	Phospholipid-transporting ATPase OS=Rhodosporidium toruloides OX=5286 GN=AAT19DRAFT_12680 PE=3 SV=1
2621	232617	A0A0K3C6V8|A0A0K3C6V8_RHOTO	6.71	3	1	1	Oxidation (M)	386.58	516.32	588.99	1112.2	791.48	1331.5	386.58	516.32	588.99	1112.2	791.48	1331.5	0.35:0.46:0.53:1.00:0.71:1.20	497.3	1078.4	497.3	1078.4	0.46:1.00	67767	DNA-(apurinic or apyrimidinic site) endonuclease OS=Rhodosporidium toruloides OX=5286 GN=FGENESH: predicted gene_2.439 PE=3 SV=1
3524	233674	A0A0K3CRF4|A0A0K3CRF4_RHOTO	6.7	5	1	1		944.53	750.08	1241.9	2295.9	1906.2	1843.1	944.53	750.08	1241.9	2295.9	1906.2	1843.1	0.41:0.33:0.54:1.00:0.83:0.80	978.84	2015.1	978.84	2015.1	0.49:1.00	20121	BY PROTMAP: gi|472580608|gb|EMS18397.1| ADP-ribosylation factor-like protein 8b [Rhodosporidium toruloides NP11] gi|647403564|emb|CDR49670.1| RHTO0S29e01156g1_1 [Rhodosporidium toruloides] OS=Rhodosporidium toruloides OX=52...
1166	230382	A0A0K3CBQ8|A0A0K3CBQ8_RHOTO	6.68	13	5	5	Carbamidomethylation	4154.9	13015	8720.6	27369	12657	8707.2	4154.9	9986.6	6612.3	26773	11560	7043.7	0.16:0.37:0.25:1.00:0.43:0.26	9486.1	16502	6917.9	15125	0.46:1.00	70774	BY PROTMAP: gi|342321069|gb|EGU13007.1| Cytoplasmic protein [Rhodotorula glutinis ATCC 204091] OS=Rhodosporidium toruloides OX=5286 GN=FGENESH: predicted gene_5.595 PE=3 SV=1
3654	232354	A0A0K3CK15|A0A0K3CK15_RHOTO	6.67	10	1	1		345.46	217.22	401.3	1881.6	755.45	340.88	345.46	217.22	401.3	1881.6	755.45	340.88	0.18:0.12:0.21:1.00:0.40:0.18	321.33	992.64	321.33	992.64	0.32:1.00	20308	BY PROTMAP: gi|472586412|gb|EMS23940.1| transcription coactivator [Rhodosporidium toruloides NP11] gi|647397500|emb|CDR40549.1| RHTO0S05e04786g1_1 [Rhodosporidium toruloides] OS=Rhodosporidium toruloides OX=5286 GN=FGENESH:...
1379	230001	A0A2T0A1M3|A0A2T0A1M3_RHOTO	6.66	26	9	9	Carbamidomethylation	13804	42744	38847	11123	12712	16810	6233.1	31651	32519	5690.9	7781.4	9818.1	1.10:5.56:5.71:1.00:1.37:1.73	32453	13955	23468	7763.4	3.02:1.00	51319	Pyr_redox_2 domain-containing protein OS=Rhodosporidium toruloides OX=5286 GN=AAT19DRAFT_10017 PE=4 SV=1
1696	231589	A0A0K3CKT9|A0A0K3CKT9_RHOTO	6.65	20	5	5	Oxidation (M)	5654.3	8010.2	162140	27389	7424.5	18562	4300.9	6617.4	160330	26283	6544.4	16278	0.16:0.25:6.10:1.00:0.25:0.62	58600	17792	57083	16369	3.49:1.00	43420	BY PROTMAP: gi|342321327|gb|EGU13261.1| SNARE protein syntaxin 18/UFE1 [Rhodotorula glutinis ATCC 204091] OS=Rhodosporidium toruloides OX=5286 GN=FGENESH: predicted gene_9.282 PE=4 SV=1
3867	232530	A0A2S9ZXZ5|A0A2S9ZXZ5_RHOTO	6.64	8	1	1		0	2485.6	406.78	1597.2	2441.7	5095.6	0	2485.6	406.78	1597.2	2441.7	5095.6	0:1.56:0.25:1.00:1.53:3.19	1446.2	3044.8	1446.2	3044.8	0.47:1.00	15858	Mitochondrial outer membrane translocase complex subunit Tom22 OS=Rhodosporidium toruloides OX=5286 GN=AAT19DRAFT_10774 PE=3 SV=1
3328	239695	A0A2T0A0D1|A0A2T0A0D1_RHOTO	6.64	4	1	1		133.34	286.56	887.36	1385.2	1326.6	1443.3	133.34	286.56	887.36	1385.2	1326.6	1443.3	0.10:0.21:0.64:1.00:0.96:1.04	435.75	1385.1	435.75	1385.1	0.31:1.00	44635	MBOAT_2 domain-containing protein OS=Rhodosporidium toruloides OX=5286 GN=AAT19DRAFT_10336 PE=4 SV=1
2795	231094	A0A2T0ADT8|A0A2T0ADT8_RHOTO	6.64	3	1	1		93.782	147.42	354	1189.6	734.55	1255.2	93.782	147.42	354	1189.6	734.55	1255.2	0.08:0.12:0.30:1.00:0.62:1.06	198.4	1059.8	198.4	1059.8	0.19:1.00	33419	WD40-repeat-containing domain protein OS=Rhodosporidium toruloides OX=5286 GN=AAT19DRAFT_13176 PE=4 SV=1
1059	230142	A0A0K3C669|A0A0K3C669_RHOTO	6.63	25	9	9	Carbamidomethylation; Oxidation (M)	9765.3	14933	24097	36456	48241	49982	4802.2	5416.9	8474.8	26795	29931	31814	0.18:0.20:0.32:1.00:1.12:1.19	18798	44893	7496.2	29513	0.25:1.00	61776	Amino_oxidase domain-containing protein OS=Rhodosporidium toruloides OX=5286 GN=FGENESH: predicted gene_1.194 PE=3 SV=1
3082	231240	A0A0K3CHH1|A0A0K3CHH1_RHOTO	6.61	10	1	1	Oxidation (M)	0	3271.1	6727.6	747.56	1052.7	2766.6	0	1713.7	5836.6	466.36	0	1072.5	0:3.67:12.52:1.00:0:2.30	4999.4	1778.8	3775.1	769.44	4.91:1.00	27462	Gluconokinase OS=Rhodosporidium toruloides OX=5286 GN=FGENESH: predicted gene_9.346 PE=3 SV=1
4502	240460	A0A2T0A894|A0A2T0A894_RHOTO	6.61	11	2	2		6407.8	12252	10039	2883.1	4228.5	6707.4	6407.8	12252	10039	2883.1	4228.5	6707.4	2.22:4.25:3.48:1.00:1.47:2.33	9975.3	4606.3	9975.3	4606.3	2.17:1.00	29556	Pre-mRNA-splicing factor cwc22 OS=Rhodosporidium toruloides OX=5286 GN=AAT19DRAFT_14562 PE=4 SV=1
3640	232126	A0A2S9ZVZ8|A0A2S9ZVZ8_RHOTO	6.59	5	1	1		0	369.26	739.29	1461.2	593.33	2749.5	0	369.26	739.29	1461.2	593.33	2749.5	0:0.25:0.51:1.00:0.41:1.88	554.27	1601.4	554.27	1601.4	0.35:1.00	49116	Tubulin_3 domain-containing protein OS=Rhodosporidium toruloides OX=5286 GN=AAT19DRAFT_11581 PE=4 SV=1
4159	236971	A0A0K3CM78|A0A0K3CM78_RHOTO	6.58	8	1	1		87.893	879.57	1143	0	110	515.83	87.893	879.57	1143	0	110	515.83	64.00:64.00:64.00:-:64.00:64.00	703.5	312.92	703.5	312.92	2.25:1.00	30203	MFS_1_like domain-containing protein OS=Rhodosporidium toruloides OX=5286 GN=FGENESH: predicted gene_10.268 PE=4 SV=1
1983	232380	A0A2T0AIW7|A0A2T0AIW7_RHOTO	6.58	2	2	2		1182.1	1831.1	2246.7	2908.4	4123.5	3719.4	1182.1	1831.1	2246.7	2908.4	4123.5	3719.4	0.41:0.63:0.77:1.00:1.42:1.28	2104.9	4221.3	2104.9	4221.3	0.50:1.00	104967	USP domain-containing protein OS=Rhodosporidium toruloides OX=5286 GN=AAT19DRAFT_9026 PE=4 SV=1
1125	230465	A0A0K3CIB8|A0A0K3CIB8_RHOTO	6.58	15	6	6	Carbamidomethylation; Oxidation (M)	2163.1	10757	12146	14757	18458	16431	699.65	6704.3	7794.5	11463	16374	11462	0.06:0.58:0.68:1.00:1.43:1.00	10266	16848	6084.3	13100	0.46:1.00	78355	BY PROTMAP: gi|472582587|gb|EMS20265.1| WD repeat protein [Rhodosporidium toruloides NP11] gi|647399093|emb|CDR43533.1| RHTO0S08e02740g1_1 [Rhodosporidium toruloides] OS=Rhodosporidium toruloides OX=5286 GN=FGENESH: predict...
1865	231412	A0A2T0A6D3|A0A2T0A6D3_RHOTO	6.57	20	5	5	Carbamidomethylation; Deamidation (NQ); Oxidation (M)	5028.4	14784	19475	40828	30868	39311	4136	11524	15093	31875	25422	30755	0.13:0.36:0.47:1.00:0.80:0.96	15672	38988	12549	29351	0.43:1.00	33552	Epimerase domain-containing protein OS=Rhodosporidium toruloides OX=5286 GN=AAT19DRAFT_15148 PE=4 SV=1
3055	232383	A0A2T0A5P7|A0A2T0A5P7_RHOTO	6.56	20	6	6	Acetylation (N-term)	15568	12096	19263	36840	33740	41474	12326	11107	16891	31564	27678	33352	0.39:0.35:0.54:1.00:0.88:1.06	16051	37351	13442	30864	0.44:1.00	33432	Mitochondrial carrier OS=Rhodosporidium toruloides OX=5286 GN=AAT19DRAFT_16095 PE=3 SV=1
3919	233831	A0A2T0ACQ2|A0A2T0ACQ2_RHOTO	6.55	12	2	2		423.25	1406.3	487.3	932.38	2576.2	4207.3	423.25	1406.3	487.3	932.38	2576.2	4207.3	0.45:1.51:0.52:1.00:2.76:4.51	911.82	2572	911.82	2572	0.35:1.00	32265	Protein SQS1 OS=Rhodosporidium toruloides OX=5286 GN=AAT19DRAFT_12802 PE=4 SV=1
2312	232738	A0A2S9ZZG3|A0A2S9ZZG3_RHOTO	6.54	1	1	1		0	302.32	474.33	575.37	1617.4	2170.9	0	302.32	474.33	575.37	1617.4	2170.9	0:0.53:0.82:1.00:2.81:3.77	388.32	1454.6	388.32	1454.6	0.27:1.00	109723	Protein kinase domain-containing protein OS=Rhodosporidium toruloides OX=5286 GN=AAT19DRAFT_10682 PE=4 SV=1
3825	234817	A0A2T0AIA9|A0A2T0AIA9_RHOTO	6.53	5	1	1		181.53	2539.4	1818.7	395.62	296.84	427.07	181.53	2539.4	1818.7	395.62	296.84	427.07	0.46:6.42:4.60:1.00:0.75:1.08	1513.2	373.18	1513.2	373.18	4.05:1.00	34360	WD_REPEATS_REGION domain-containing protein (Fragment) OS=Rhodosporidium toruloides OX=5286 GN=AAT19DRAFT_8825 PE=4 SV=1
2922	233643	A0A2S9ZWY1|A0A2S9ZWY1_RHOTO	6.52	4	1	1		699.9	903.4	1464.4	466.08	454.6	289.3	699.9	903.4	1464.4	466.08	454.6	289.3	1.50:1.94:3.14:1.00:0.98:0.62	1022.6	403.32	1022.6	403.32	2.54:1.00	41840	Peptidase C13 family-domain containing protein OS=Rhodosporidium toruloides OX=5286 GN=AAT19DRAFT_11490 PE=3 SV=1
2984	232221	A0A0K3C8C3|A0A0K3C8C3_RHOTO	6.51	6	1	1		0	416.69	283.23	0	589.27	1526.5	0	416.69	283.23	0	589.27	1526.5	-:64.00:64.00:-:64.00:64.00	349.96	1057.9	349.96	1057.9	0.33:1.00	22570	PITH domain-domain containing protein OS=Rhodosporidium toruloides OX=5286 GN=FGENESH: predicted gene_2.143 PE=3 SV=1
1336	230265	A0A2T0AAL3|A0A2T0AAL3_RHOTO	6.5	7	2	2	Oxidation (M)	2335.7	2436	7324.1	2567.2	910.81	1473.7	2335.7	2436	7324.1	2567.2	910.81	1473.7	0.91:0.95:2.85:1.00:0.35:0.57	4840.6	1975.1	4840.6	1975.1	2.45:1.00	59382	VHS domain-containing protein OS=Rhodosporidium toruloides OX=5286 GN=AAT19DRAFT_14085 PE=4 SV=1
2252	231810	A0A0K3CCW0|A0A0K3CCW0_RHOTO	6.48	6	1	1		0	275.34	246.86	1796.7	418.98	448.12	0	275.34	246.86	1796.7	418.98	448.12	0:0.15:0.14:1.00:0.23:0.25	261.1	887.94	261.1	887.94	0.29:1.00	31934	BY PROTMAP: gi|342319718|gb|EGU11665.1| DnaJ domain containing protein [Rhodotorula glutinis ATCC 204091] OS=Rhodosporidium toruloides OX=5286 GN=FGENESH: predicted gene_6.372 PE=4 SV=1
2848	231697	A0A2T0A5K2|A0A2T0A5K2_RHOTO	6.47	20	3	3	Carbamidomethylation; Acetylation (N-term); Oxidation (M)	2782.3	6603.7	5801.5	2215.6	3932.2	3493.9	2782.3	5620.9	5801.5	1675.6	2381.9	1030.3	1.66:3.35:3.46:1.00:1.42:0.61	5717.7	3506.2	4734.9	1988.2	2.38:1.00	26808	Protein-tyrosine-phosphatase OS=Rhodosporidium toruloides OX=5286 GN=AAT19DRAFT_16036 PE=4 SV=1
1897	231572	A0A2T0A3I5|A0A2T0A3I5_RHOTO	6.46	8	4	4	Oxidation (M)	3190.4	3629.4	7063.2	12335	13773	10951	2619.6	3189.4	6176.2	9673	11737	9111	0.27:0.33:0.64:1.00:1.21:0.94	5548.7	12353	4916	10174	0.48:1.00	67021	Lecithin:cholesterol acyltransferase-domain containing protein OS=Rhodosporidium toruloides OX=5286 GN=AAT19DRAFT_16477 PE=4 SV=1
1035	231429	A0A0K3C751|A0A0K3C751_RHOTO	6.45	53	6	6	Acetylation (N-term); Oxidation (M)	6334.4	21204	57825	104010	61351	99643	0	4178.7	34602	55095	49891	83143	0:0.08:0.63:1.00:0.91:1.51	35246	88877	19390	62710	0.31:1.00	13997	FGENESH: predicted gene_1.363 protein OS=Rhodosporidium toruloides OX=5286 GN=FGENESH: predicted gene_1.363 PE=4 SV=1
3151	231737	A0A2T0ABL2|A0A2T0ABL2_RHOTO	6.44	5	1	1		0	1205.2	134.85	106.3	0	152.99	0	1205.2	134.85	106.3	0	152.99	0:11.34:1.27:1.00:0:1.44	670.04	129.64	670.04	129.64	5.17:1.00	56677	WHIM1 domain-containing protein OS=Rhodosporidium toruloides OX=5286 GN=AAT19DRAFT_14416 PE=4 SV=1
1717	230532	A0A0K3CBW1|A0A0K3CBW1_RHOTO	6.43	10	2	2	Oxidation (M)	6949.5	17667	17015	9844.6	3874.1	6003.3	6949.5	17667	17015	9844.6	3874.1	6003.3	0.71:1.79:1.73:1.00:0.39:0.61	13877	6574	13877	6574	2.11:1.00	40055	ATP11 protein-domain containing protein OS=Rhodosporidium toruloides OX=5286 GN=FGENESH: predicted gene_3.439 PE=3 SV=1
3381	231796	A0A2S9ZXK6|A0A2S9ZXK6_RHOTO	6.43	11	3	3		3242.5	3962.5	4179.8	7220.9	6100.7	9686.3	3242.5	3962.5	4179.8	7220.9	6100.7	9686.3	0.45:0.55:0.58:1.00:0.84:1.34	3794.9	7669.3	3794.9	7669.3	0.49:1.00	38467	NAD(P)-binding protein OS=Rhodosporidium toruloides OX=5286 GN=AAT19DRAFT_11231 PE=4 SV=1
2601	234522	A0A2T0AH66|A0A2T0AH66_RHOTO	6.42	1	1	1		2109.3	11349	12506	2359.8	3961.3	4260.7	2109.3	11349	12506	2359.8	3961.3	4260.7	0.89:4.81:5.30:1.00:1.68:1.81	8654.8	3527.3	8654.8	3527.3	2.45:1.00	105594	DNA-directed RNA polymerase OS=Rhodosporidium toruloides OX=5286 GN=AAT19DRAFT_8402 PE=4 SV=1
2094	231298	A0A0K3CGN7|A0A0K3CGN7_RHOTO	6.31	13	2	2	Oxidation (M)	1064.3	2972.3	4054.7	847.47	634.79	1318.2	1064.3	2972.3	4054.7	847.47	634.79	1318.2	1.26:3.51:4.78:1.00:0.75:1.56	3229	1282.5	3229	1282.5	2.52:1.00	40181	Peroxin-7 OS=Rhodosporidium toruloides OX=5286 GN=FGENESH: predicted gene_9.56 PE=3 SV=1
3945	237223	A0A0K3CSU0|A0A0K3CSU0_RHOTO	6.31	6	1	1		0	412.41	944	811.15	1409.5	2321.7	0	412.41	944	811.15	1409.5	2321.7	0:0.51:1.16:1.00:1.74:2.86	678.21	1514.1	678.21	1514.1	0.45:1.00	29322	Transmembrane protein OS=Rhodosporidium toruloides OX=5286 GN=FGENESH: predicted gene_12.287 PE=4 SV=1
2577	232198	A0A2T0A795|A0A2T0A795_RHOTO	6.3	9	2	2	Oxidation (M)	1299.9	1905.9	4205.7	4791.1	4104.4	7113.3	928.04	1392.9	3562.4	4348.3	3337.7	6226.6	0.21:0.32:0.82:1.00:0.77:1.43	2622.4	5336.2	2112.9	4637.5	0.46:1.00	42272	Cora-domain-containing protein OS=Rhodosporidium toruloides OX=5286 GN=AAT19DRAFT_15461 PE=3 SV=1
3471	232269	A0A2T0AJ36|A0A2T0AJ36_RHOTO	6.29	6	1	1	Oxidation (M)	3614.5	2380.5	2618.3	2005.2	1029.7	2077.5	3614.5	1944.2	2555	1246.7	138.25	0	2.90:1.56:2.05:1.00:0.11:0	2954.4	1935	2704.6	692.46	3.91:1.00	37097	TR_THY domain-containing protein OS=Rhodosporidium toruloides OX=5286 GN=AAT19DRAFT_9091 PE=4 SV=1
1412	231076	A0A2S9ZX09|A0A2S9ZX09_RHOTO	6.28	1	1	1		0	730.2	581.35	1915.5	2260.7	4196.2	0	730.2	581.35	1915.5	2260.7	4196.2	0:0.38:0.30:1.00:1.18:2.19	655.78	2790.8	655.78	2790.8	0.23:1.00	123680	Proteophosphoglycan ppg4 OS=Rhodosporidium toruloides OX=5286 GN=AAT19DRAFT_11523 PE=4 SV=1
3398	232140	A0A2S9ZXB5|A0A2S9ZXB5_RHOTO	6.27	21	2	2	Carbamidomethylation; Deamidation (NQ)	2001.2	8146.2	11498	2131.2	2634.2	3047.4	2001.2	8146.2	11498	2131.2	2634.2	3047.4	0.94:3.82:5.39:1.00:1.24:1.43	7238	2763.2	7238	2763.2	2.62:1.00	19432	Peptidyl-prolyl cis-trans isomerase (Fragment) OS=Rhodosporidium toruloides OX=5286 GN=AAT19DRAFT_11148 PE=3 SV=1
3964	231964	A0A2T0AFS9|A0A2T0AFS9_RHOTO	6.27	4	1	1		3464.2	1458.3	1721.2	465.03	500.9	293.22	3464.2	1458.3	1721.2	465.03	500.9	293.22	7.45:3.14:3.70:1.00:1.08:0.63	2214.6	419.72	2214.6	419.72	5.28:1.00	36637	Fe-S cluster assembly protein DRE2 OS=Rhodosporidium toruloides OX=5286 GN=DRE2 PE=3 SV=1
3285	231211	A0A0K3CN09|A0A0K3CN09_RHOTO	6.24	7	2	2		3815.8	4385	3274	1612.9	1568.3	2397.3	3815.8	4385	3274	1612.9	1568.3	2397.3	2.37:2.72:2.03:1.00:0.97:1.49	3825	1859.5	3825	1859.5	2.06:1.00	47863	Uncharacterized protein OS=Rhodosporidium toruloides OX=5286 GN=FGENESH: predicted gene_13.49 PE=4 SV=1
2804	231892	A0A2T0A707|A0A2T0A707_RHOTO	6.23	3	1	1		2025.3	2413.2	3179.4	1325.8	342.54	487.76	2025.3	2413.2	3179.4	1325.8	342.54	487.76	1.53:1.82:2.40:1.00:0.26:0.37	2539.3	718.7	2539.3	718.7	3.53:1.00	52136	Actin filament binding protein OS=Rhodosporidium toruloides OX=5286 GN=AAT19DRAFT_15365 PE=3 SV=1
1762	232632	A0A2T0AJ33|A0A2T0AJ33_RHOTO	6.23	2	1	1	Carbamidomethylation	105.74	289.06	633.48	1244.8	740.52	1078.9	105.74	289.06	633.48	1244.8	740.52	1078.9	0.08:0.23:0.51:1.00:0.59:0.87	342.76	1021.4	342.76	1021.4	0.34:1.00	79242	Zn(2)-C6 fungal-type domain-containing protein OS=Rhodosporidium toruloides OX=5286 GN=AAT19DRAFT_9099 PE=4 SV=1
1435	230991	A0A0K3CDI8|A0A0K3CDI8_RHOTO	6.19	7	4	4		6291.2	12994	16631	3144.6	3652.2	9495.3	6047.2	11777	15585	3144.6	3652.2	9151.7	1.92:3.75:4.96:1.00:1.16:2.91	11972	5659.7	11136	5316.2	2.09:1.00	62910	BY PROTMAP: gi|472582569|gb|EMS20247.1| type II pantothenate kinase [Rhodosporidium toruloides NP11] gi|647399111|emb|CDR43566.1| RHTO0S08e03136g1_1 [Rhodosporidium toruloides] OS=Rhodosporidium toruloides OX=5286 GN=FGENES...
2814	231380	A0A2S9ZYK5|A0A2S9ZYK5_RHOTO	6.18	11	3	3	Carbamidomethylation; Deamidation (NQ)	18353	3175.4	3239	3250	3597.4	5580.5	17949	2735.2	3239	3038.8	3355	5354.2	5.91:0.90:1.07:1.00:1.10:1.76	8396.4	4142.6	7974.3	3916	2.04:1.00	55474	Ergosterol biosynthesis ERG4/ERG24 OS=Rhodosporidium toruloides OX=5286 GN=AAT19DRAFT_10981 PE=3 SV=1
3034	232488	A0A0K3CRA7|A0A0K3CRA7_RHOTO	6.18	2	1	1		0	719.24	587.4	852.49	1354.4	2054.9	0	719.24	587.4	852.49	1354.4	2054.9	0:0.84:0.69:1.00:1.59:2.41	653.32	1420.6	653.32	1420.6	0.46:1.00	68532	THO complex subunit 2 OS=Rhodosporidium toruloides OX=5286 GN=FGENESH: predicted gene_11.93 PE=4 SV=1
4439	233615	A0A0K3CJV5|A0A0K3CJV5_RHOTO	6.16	8	1	1	Oxidation (M)	0	246.99	126.65	523.8	1045.4	398.83	0	246.99	126.65	523.8	1045.4	398.83	0:0.47:0.24:1.00:2.00:0.76	186.82	656	186.82	656	0.28:1.00	27628	BY PROTMAP: gi|472581260|gb|EMS19004.1| TRAPP complex subunit Trs31 [Rhodosporidium toruloides NP11] gi|647399940|emb|CDR44928.1| RHTO0S10e03334g1_1 [Rhodosporidium toruloides] OS=Rhodosporidium toruloides OX=5286 GN=FGENES...
3595	233847	A0A0K3CFQ7|A0A0K3CFQ7_RHOTO	6.16	7	1	1		865.9	1866.1	1600	822.18	335.74	589.62	865.9	1866.1	1600	822.18	335.74	589.62	1.05:2.27:1.95:1.00:0.41:0.72	1444	582.51	1444	582.51	2.48:1.00	22841	BY PROTMAP: gi|472581406|gb|EMS19145.1| vacuolar protein sorting protein VPS46 [Rhodosporidium toruloides NP11] gi|647395407|emb|CDR36798.1| RHTO0S02e06964g1_1 [Rhodosporidium toruloides] OS=Rhodosporidium toruloides OX=528...
4121	232902	A0A0K3CTE0|A0A0K3CTE0_RHOTO	6.15	23	2	2	Oxidation (M)	3130.1	1876.1	2393.6	9017.9	8801.8	8880	3130.1	1876.1	2393.6	9017.9	8801.8	8880	0.35:0.21:0.27:1.00:0.98:0.98	2812.7	8899.9	2812.7	8899.9	0.32:1.00	12295	Mitochondrial 40S ribosomal protein MRP2 OS=Rhodosporidium toruloides OX=5286 GN=FGENESH: predicted gene_13.182 PE=3 SV=1
735	230376	A0A0K3C7P2|A0A0K3C7P2_RHOTO	6.14	8	8	8		45765	7306	13387	12396	11167	14145	42370	3909.2	5550.8	5859.2	7014.3	9422.2	7.23:0.67:0.95:1.00:1.20:1.61	22640	12570	17277	7431.9	2.32:1.00	112137	BY PROTMAP: gi|342319318|gb|EGU11267.1| Nucleolar complex-associated protein 3 [Rhodotorula glutinis ATCC 204091] OS=Rhodosporidium toruloides OX=5286 GN=FGENESH: predicted gene_1.709 PE=3 SV=1
1628	231721	A0A0K3CL95|A0A0K3CL95_RHOTO	6.14	2	2	2		1656.6	1153.2	1046.1	933.26	3092.7	7098.2	1656.6	1153.2	1046.1	933.26	3092.7	7098.2	1.78:1.24:1.12:1.00:3.31:7.61	1442.5	3708.1	1442.5	3708.1	0.39:1.00	151420	RasGEF domain containing protein OS=Rhodosporidium toruloides OX=5286 GN=FGENESH: predicted gene_9.432 PE=4 SV=1
3057	231309	A0A2S9ZW84|A0A2S9ZW84_RHOTO	6.13	7	1	1		359.95	1535.2	2642.7	2525.8	3424.2	3209.8	359.95	1535.2	2642.7	2525.8	3424.2	3209.8	0.14:0.61:1.05:1.00:1.36:1.27	1512.6	3053.3	1512.6	3053.3	0.50:1.00	23666	Gamma-glutamylcyclotransferase OS=Rhodosporidium toruloides OX=5286 GN=AAT19DRAFT_11670 PE=3 SV=1
2750	232109	A0A0K3CA81|A0A0K3CA81_RHOTO	6.09	1	1	1		1550.9	1879.4	2367.6	1177.6	455.97	255.74	1550.9	1879.4	2367.6	1177.6	455.97	255.74	1.32:1.60:2.01:1.00:0.39:0.22	1932.6	629.76	1932.6	629.76	3.07:1.00	109549	High-temperature-induced dauer-formation protein-domain containing protein OS=Rhodosporidium toruloides OX=5286 GN=FGENESH: predicted gene_5.70 PE=4 SV=1
1566	230769	A0A0K3CRJ6|A0A0K3CRJ6_RHOTO	6.08	2	1	1		213.64	2342.2	1594.1	248.46	289.38	748.2	213.64	2342.2	1594.1	248.46	289.38	748.2	0.86:9.43:6.42:1.00:1.16:3.01	1383.3	428.68	1383.3	428.68	3.23:1.00	95402	Conserved oligomeric Golgi complex subunit 3 OS=Rhodosporidium toruloides OX=5286 GN=FGENESH: predicted gene_16.12 PE=3 SV=1
1973	231120	A0A0K3CAF1|A0A0K3CAF1_RHOTO	6.05	3	1	1		225.28	473.12	393.08	793.72	721.31	1095.1	225.28	473.12	393.08	793.72	721.31	1095.1	0.28:0.60:0.50:1.00:0.91:1.38	363.83	870.05	363.83	870.05	0.42:1.00	75943	Carboxypeptidase OS=Rhodosporidium toruloides OX=5286 GN=FGENESH: predicted gene_2.657 PE=3 SV=1
2166	232222	A0A2T0A4U0|A0A2T0A4U0_RHOTO	6.02	9	2	2	Carbamidomethylation	4702.9	6252.6	9822.5	3454.8	2585.5	3924.5	4702.9	6252.6	9822.5	3454.8	2585.5	3924.5	1.36:1.81:2.84:1.00:0.75:1.14	6926	3321.6	6926	3321.6	2.09:1.00	36103	MARVEL domain-containing protein OS=Rhodosporidium toruloides OX=5286 GN=AAT19DRAFT_15778 PE=4 SV=1
3166	232476	A0A0K3CFZ6|A0A0K3CFZ6_RHOTO	6.01	2	1	1		56.415	731.04	246.17	301.03	1237	1298.5	56.415	731.04	246.17	301.03	1237	1298.5	0.19:2.43:0.82:1.00:4.11:4.31	344.54	945.51	344.54	945.51	0.36:1.00	79943	BY PROTMAP: gi|472586745|gb|EMS24264.1| GTPase activating protein [Rhodosporidium toruloides NP11] gi|647398159|emb|CDR41786.1| RHTO0S06e06304g1_1 [Rhodosporidium toruloides] OS=Rhodosporidium toruloides OX=5286 GN=FGENESH:...
1368	230582	A0A2S9ZXW8|A0A2S9ZXW8_RHOTO	5.99	16	9	9	Oxidation (M)	10586	15848	21575	22410	30308	36644	5569.6	8081.2	12166	16389	22446	23624	0.34:0.49:0.74:1.00:1.37:1.44	18148	29787	9471.5	20820	0.45:1.00	75154	Salivary gland secretion 1 OS=Rhodosporidium toruloides OX=5286 GN=AAT19DRAFT_10763 PE=4 SV=1
3239	237844	A0A0K3CL79|A0A0K3CL79_RHOTO	5.94	11	2	2	Oxidation (M)	10375	8129.1	12190	4725.8	4604.6	6557.3	10375	6690.9	11507	3356.5	1441.4	1833.1	3.09:1.99:3.43:1.00:0.43:0.55	10585	5295.9	9524.5	2210.4	4.31:1.00	36791	Ubiquitin thioesterase OTU1 OS=Rhodosporidium toruloides OX=5286 GN=FGENESH: predicted gene_7.202 PE=4 SV=1
405	229390	A0A2T0AI44|A0A2T0AI44_RHOTO	5.94	7	6	6	Carbamidomethylation	14089	26525	25291	10765	6977.3	8362.3	14089	20492	20473	9287.6	5233.6	5424	1.52:2.21:2.20:1.00:0.56:0.58	24393	8873	18351	6648.4	2.76:1.00	151462	Flavodoxin-like domain-containing protein OS=Rhodosporidium toruloides OX=5286 GN=AAT19DRAFT_8744 PE=3 SV=1
4134	236057	A0A2T0ACJ6|A0A2T0ACJ6_RHOTO	5.93	6	1	1		324.1	584.07	1226.4	1953.9	1408.4	2870.6	324.1	584.07	1226.4	1953.9	1408.4	2870.6	0.17:0.30:0.63:1.00:0.72:1.47	711.51	2077.6	711.51	2077.6	0.34:1.00	28762	HIT-like domain-containing protein OS=Rhodosporidium toruloides OX=5286 GN=AAT19DRAFT_12747 PE=4 SV=1
2188	232609	A0A0K3CQY7|A0A0K3CQY7_RHOTO	5.93	29	2	2	Carbamidomethylation; Acetylation (N-term); Oxidation (M)	2416.2	1116.5	3421.3	8066.8	3027.5	2728.1	2416.2	1116.5	3421.3	8066.8	3027.5	2728.1	0.30:0.14:0.42:1.00:0.38:0.34	3668.2	7769.9	3668.2	7769.9	0.47:1.00	21911	PLAC8 family-domain containing protein OS=Rhodosporidium toruloides OX=5286 GN=FGENESH: predicted gene_15.17 PE=4 SV=1
4693	237638	A0A061AJZ9|A0A061AJZ9_RHOTO	5.89	16	1	1		101.89	535.97	172.01	902.79	538.44	2557.3	101.89	535.97	172.01	902.79	538.44	2557.3	0.11:0.59:0.19:1.00:0.60:2.83	269.96	1332.8	269.96	1332.8	0.20:1.00	15164	RHTO0S03e00782g1_1 OS=Rhodosporidium toruloides OX=5286 GN=FGENESH: predicted gene_8.61 PE=3 SV=1
3145	231922	A0A0K3CK63|A0A0K3CK63_RHOTO	5.87	3	1	1		598.18	3962	656.99	2511.6	5228.6	5264.6	598.18	3962	656.99	2511.6	5228.6	5264.6	0.24:1.58:0.26:1.00:2.08:2.10	1739.1	4334.9	1739.1	4334.9	0.40:1.00	60803	Golgi apparatus membrane protein TVP38 OS=Rhodosporidium toruloides OX=5286 GN=FGENESH: predicted gene_9.284 PE=3 SV=1
3165	231304	A0A2T0A2B7|A0A2T0A2B7_RHOTO	5.87	3	1	1	Carbamidomethylation	3975.9	3253.6	910.55	583.43	899.65	1033.3	3975.9	3253.6	910.55	583.43	899.65	1033.3	6.81:5.58:1.56:1.00:1.54:1.77	2713.3	838.78	2713.3	838.78	3.23:1.00	38682	Domain of Kin17 curved DNA-binding protein-domain containing protein OS=Rhodosporidium toruloides OX=5286 GN=AAT19DRAFT_9485 PE=4 SV=1
1891	232736	A0A0K3CMT0|A0A0K3CMT0_RHOTO	5.8	1	1	1		14219	12487	15479	9091.1	5876.8	5008.2	14219	12487	15479	9091.1	5876.8	5008.2	1.56:1.37:1.70:1.00:0.65:0.55	14062	6658.7	14062	6658.7	2.11:1.00	162407	BY PROTMAP: gi|472581879|gb|EMS19594.1| checkpoint serine/threonine-protein kinase [Rhodosporidium toruloides NP11] gi|647402867|emb|CDR49069.1| RHTO0S22e02476g1_1 [Rhodosporidium toruloides] OS=Rhodosporidium toruloides OX...
3147	233991	A0A0K3CSJ4|A0A0K3CSJ4_RHOTO	5.8	3	2	2		2752.1	24134	24259	33973	26725	49825	2752.1	24134	24259	33973	26725	49825	0.08:0.71:0.71:1.00:0.79:1.47	17048	36841	17048	36841	0.46:1.00	103167	Phosphodiesterase OS=Rhodosporidium toruloides OX=5286 GN=FGENESH: predicted gene_18.17 PE=3 SV=1
1304	231559	A0A0K3CA79|A0A0K3CA79_RHOTO	5.79	5	4	4	Oxidation (M); Acetylation (N-term)	6219.6	5492.7	4107.7	4874.5	13989	19238	6219.6	5492.7	3947.1	4797.5	13989	19238	1.30:1.14:0.82:1.00:2.92:4.01	5380.4	12752	5219.8	12675	0.41:1.00	121703	GPI ethanolamine phosphate transferase 3 OS=Rhodosporidium toruloides OX=5286 GN=FGENESH: predicted gene_2.465 PE=3 SV=1
4158	236041	A0A2T0A1R7|A0A2T0A1R7_RHOTO	5.72	5	1	1		1347.6	3394.6	6078.1	1331.6	1213.2	1735.3	1347.6	3394.6	6078.1	1331.6	1213.2	1735.3	1.01:2.55:4.56:1.00:0.91:1.30	3606.8	1426.7	3606.8	1426.7	2.53:1.00	36550	MARVEL domain-containing protein OS=Rhodosporidium toruloides OX=5286 GN=AAT19DRAFT_10064 PE=4 SV=1
3820	235695	A0A2T0A0F5|A0A2T0A0F5_RHOTO	5.7	3	1	1		489.01	452.76	587.11	0	162.95	223.29	489.01	452.76	587.11	0	162.95	223.29	64.00:64.00:64.00:-:64.00:64.00	509.63	193.12	509.63	193.12	2.64:1.00	55044	WD40-repeat-containing domain protein OS=Rhodosporidium toruloides OX=5286 GN=AAT19DRAFT_10337 PE=4 SV=1
3998	233693	A0A0K3CBB4|A0A0K3CBB4_RHOTO	5.7	11	1	1		9178.3	7771.4	10689	3162.6	4360.8	3326.8	9178.3	7771.4	10689	3162.6	4360.8	3326.8	2.90:2.46:3.38:1.00:1.38:1.05	9212.9	3616.7	9212.9	3616.7	2.55:1.00	13108	Acyl carrier protein OS=Rhodosporidium toruloides OX=5286 GN=FGENESH: predicted gene_5.450 PE=3 SV=1
3294	234347	A0A2T0ACB5|A0A2T0ACB5_RHOTO	5.68	2	1	1		0	549.01	791.63	1966.6	1990.5	2274.2	0	549.01	791.63	1966.6	1990.5	2274.2	0:0.28:0.40:1.00:1.01:1.16	670.32	2077.1	670.32	2077.1	0.32:1.00	97823	Zn(2)-C6 fungal-type domain-containing protein OS=Rhodosporidium toruloides OX=5286 GN=AAT19DRAFT_13705 PE=4 SV=1
3125	239499	A0A0K3CQ64|A0A0K3CQ64_RHOTO	5.67	3	1	1	Oxidation (M)	833.55	603.47	1126.3	1686.4	2510.7	1737.8	833.55	603.47	1126.3	1686.4	2510.7	1737.8	0.49:0.36:0.67:1.00:1.49:1.03	854.45	1978.3	854.45	1978.3	0.43:1.00	54454	BY PROTMAP: gi|472585740|gb|EMS23291.1| MFS transporter tetracycline transporter [Rhodosporidium toruloides NP11] OS=Rhodosporidium toruloides OX=5286 GN=FGENESH: predicted gene_14.223 PE=4 SV=1
593	229398	A0A0K3CPL2|A0A0K3CPL2_RHOTO	5.66	29	14	14	Carbamidomethylation; Oxidation (M)	63884	85949	85097	39325	35392	42570	18553	30266	31732	9060.1	9072.7	13535	2.05:3.34:3.50:1.00:1.00:1.49	82947	39657	26851	10556	2.54:1.00	73362	Pyridoxal phosphate-dependent transferase OS=Rhodosporidium toruloides OX=5286 GN=FGENESH: predicted gene_15.60 PE=3 SV=1
4096	232197	A0A0K3C767|A0A0K3C767_RHOTO	5.65	6	1	1		269.05	307.45	554.93	1040.5	668.87	1508.2	269.05	307.45	554.93	1040.5	668.87	1508.2	0.26:0.30:0.53:1.00:0.64:1.45	377.14	1072.5	377.14	1072.5	0.35:1.00	24590	Translation machinery-associated protein 16 OS=Rhodosporidium toruloides OX=5286 GN=FGENESH: predicted gene_2.574 PE=3 SV=1
2815	231458	A0A0K3CE39|A0A0K3CE39_RHOTO	5.64	3	1	1		0	814.25	712.64	0	0	277.36	0	814.25	712.64	0	0	277.36	-:64.00:64.00:-:-:64.00	763.45	277.36	763.45	277.36	2.75:1.00	75318	NudC domain-containing protein 1 OS=Rhodosporidium toruloides OX=5286 GN=FGENESH: predicted gene_5.604 PE=4 SV=1
3806	231749	A0A0K3CV70|A0A0K3CV70_RHOTO	5.62	5	1	1		255.08	1978.1	1713.4	0	207.79	607.33	255.08	1978.1	1713.4	0	207.79	607.33	64.00:64.00:64.00:-:64.00:64.00	1315.5	407.56	1315.5	407.56	3.23:1.00	43313	BY PROTMAP: gi|342320297|gb|EGU12238.1| putative TfdA family taurine dioxygenase [Rhodotorula glutinis ATCC 204091] OS=Rhodosporidium toruloides OX=5286 GN=FGENESH: predicted gene_16.78 PE=4 SV=1
3141	232478	A0A0K3CMS9|A0A0K3CMS9_RHOTO	5.61	2	1	1		574.85	87.833	395.19	449.19	222.88	2478	574.85	87.833	395.19	449.19	222.88	2478	1.28:0.20:0.88:1.00:0.50:5.52	352.62	1050	352.62	1050	0.34:1.00	87061	BY PROTMAP: gi|342320590|gb|EGU12530.1| Phosphatase and actin regulator [Rhodotorula glutinis ATCC 204091] OS=Rhodosporidium toruloides OX=5286 GN=FGENESH: predicted gene_12.18 PE=3 SV=1
4457	240314	A0A0K3CRM3|A0A0K3CRM3_RHOTO	5.58	17	1	1		2941.8	3644.1	6208	10300	6076.3	11682	2941.8	3644.1	6208	10300	6076.3	11682	0.29:0.35:0.60:1.00:0.59:1.13	4264.6	9352.6	4264.6	9352.6	0.46:1.00	14479	Ubiquitin-related modifier 1 OS=Rhodosporidium toruloides OX=5286 GN=FGENESH: predicted gene_17.71 PE=3 SV=1
4650	241309	A0A0K3C7W0|A0A0K3C7W0_RHOTO	5.54	7	1	1	Carbamidomethylation; Oxidation (M)	10355	4842.7	8773.6	3663.7	5262.8	4334	6599.5	3591.9	6768.2	3429.5	2087.2	681.62	1.92:1.05:1.97:1.00:0.61:0.20	7990.4	4420.1	5653.2	2066.1	2.74:1.00	25856	CFEM domain-containing protein OS=Rhodosporidium toruloides OX=5286 GN=FGENESH: predicted gene_3.91 PE=4 SV=1
2918	235182	A0A0K3CLF6|A0A0K3CLF6_RHOTO	5.52	3	1	1		285.58	63.071	141.85	232.32	333.18	887.56	285.58	63.071	141.85	232.32	333.18	887.56	1.23:0.27:0.61:1.00:1.43:3.82	163.5	484.35	163.5	484.35	0.34:1.00	75313	Structure-specific endonuclease subunit SLX1 OS=Rhodosporidium toruloides OX=5286 GN=FGENESH: predicted gene_10.240 PE=3 SV=1
2545	232081	A0A0K3CB69|A0A0K3CB69_RHOTO	5.5	5	1	1		227	327.29	618.36	727.72	940.7	1134	227	327.29	618.36	727.72	940.7	1134	0.31:0.45:0.85:1.00:1.29:1.56	390.88	934.15	390.88	934.15	0.42:1.00	33451	Outer spore wall protein RRT8 OS=Rhodosporidium toruloides OX=5286 GN=FGENESH: predicted gene_3.450 PE=4 SV=1
2670	231751	A0A0K3CJ28|A0A0K3CJ28_RHOTO	5.47	8	2	2		1857.9	1987.9	7333.2	6700.7	7011.7	11428	1857.9	1987.9	7333.2	6700.7	7011.7	11428	0.28:0.30:1.09:1.00:1.05:1.71	3726.3	8380.2	3726.3	8380.2	0.44:1.00	54082	Mitochondrial distribution and morphology protein 10 OS=Rhodosporidium toruloides OX=5286 GN=FGENESH: predicted gene_9.155 PE=3 SV=1
2949	232364	A0A0K3CE21|A0A0K3CE21_RHOTO	5.46	2	1	1		19395	791.2	596.86	0	4786	571.51	19395	791.2	596.86	0	4786	571.51	64.00:64.00:64.00:-:64.00:64.00	6927.8	2678.8	6927.8	2678.8	2.59:1.00	55923	BY PROTMAP: gi|342320495|gb|EGU12435.1| putative Flavin dependent monooxygenase [Rhodotorula glutinis ATCC 204091] OS=Rhodosporidium toruloides OX=5286 GN=FGENESH: predicted gene_7.235 PE=3 SV=1
1801	232051	A0A2T0A206|A0A2T0A206_RHOTO	5.46	6	2	2	Oxidation (M)	8259.4	1498.5	3343.8	27174	20184	20010	8259.4	1109.1	3011.4	24667	13165	5363.6	0.33:0.04:0.12:1.00:0.53:0.22	4487.5	25048	4126.6	16991	0.24:1.00	69150	Laccase OS=Rhodosporidium toruloides OX=5286 GN=AAT19DRAFT_9364 PE=3 SV=1
683	229760	A0A0K3CHM8|A0A0K3CHM8_RHOTO	5.44	10	6	6	Carbamidomethylation; Oxidation (M)	11424	12765	16551	8743.4	10367	15411	9529.3	9607.9	12977	3318.9	4990.3	5961	2.87:2.89:3.91:1.00:1.50:1.80	15203	11507	11753	4756.8	2.47:1.00	91135	Ubiquitin carboxyl-terminal hydrolase OS=Rhodosporidium toruloides OX=5286 GN=FGENESH: predicted gene_7.236 PE=3 SV=1
1650	231316	A0A2T0A729|A0A2T0A729_RHOTO	5.41	1	1	1		451.22	4184.4	4288	977.64	570.29	1842.4	451.22	4184.4	4288	977.64	570.29	1842.4	0.46:4.28:4.39:1.00:0.58:1.88	2974.6	1130.1	2974.6	1130.1	2.63:1.00	143766	YTH domain-containing protein OS=Rhodosporidium toruloides OX=5286 GN=AAT19DRAFT_15374 PE=4 SV=1
3905	232052	A0A0K3CDR3|A0A0K3CDR3_RHOTO	5.41	6	2	2	Carbamidomethylation	3185.3	986.11	798.42	3533.2	3661.7	5275.1	3185.3	986.11	798.42	3533.2	3661.7	5275.1	0.90:0.28:0.23:1.00:1.04:1.49	1656.6	4156.7	1656.6	4156.7	0.40:1.00	64526	BY PROTMAP: gi|472584693|gb|EMS22279.1| transmembrane receptor [Rhodosporidium toruloides NP11] gi|647399200|emb|CDR43741.1| RHTO0S08e05138g1_1 [Rhodosporidium toruloides] OS=Rhodosporidium toruloides OX=5286 GN=FGENESH: pr...
3934	233961	A0A2T0A327|A0A2T0A327_RHOTO	5.38	5	1	1		452.56	571.04	812.66	216.91	0	190.09	452.56	571.04	812.66	216.91	0	190.09	2.09:2.63:3.75:1.00:0:0.88	612.09	203.5	612.09	203.5	3.01:1.00	39951	Mitochondrial carrier domain-containing protein OS=Rhodosporidium toruloides OX=5286 GN=AAT19DRAFT_16343 PE=3 SV=1
4610	239085	A0A2S9ZWG1|A0A2S9ZWG1_RHOTO	5.37	8	1	1		0	375.58	0	0	0	79.17	0	375.58	0	0	0	79.17	-:64.00:-:-:-:64.00	375.58	79.17	375.58	79.17	4.74:1.00	25135	Lish motif-containing protein (Fragment) OS=Rhodosporidium toruloides OX=5286 GN=AAT19DRAFT_11737 PE=4 SV=1
803	230047	A0A2S9ZVM6|A0A2S9ZVM6_RHOTO	5.35	1	1	1		882.6	2327.3	1858.9	313.48	667.42	704.55	882.6	2327.3	1858.9	313.48	667.42	704.55	2.82:7.42:5.93:1.00:2.13:2.25	1689.6	561.82	1689.6	561.82	3.01:1.00	212188	PH domain-containing protein OS=Rhodosporidium toruloides OX=5286 GN=AAT19DRAFT_11830 PE=4 SV=1
398	230614	A0A2T0A476|A0A2T0A476_RHOTO	5.35	6	6	6	Oxidation (M)	3791.7	4244.4	5562.3	5842.7	8736.1	13026	3219.3	3492	4559.6	4789.1	7710.4	10829	0.67:0.73:0.95:1.00:1.61:2.26	4645.5	9336.2	3757	7776.1	0.48:1.00	175156	Vinculin OS=Rhodosporidium toruloides OX=5286 GN=AAT19DRAFT_16748 PE=4 SV=1
4354	232913	A0A0K3CII6|A0A0K3CII6_RHOTO	5.34	11	1	1		1055.4	1544.2	1202	366.45	509.42	264.8	1055.4	1544.2	1202	366.45	509.42	264.8	2.88:4.21:3.28:1.00:1.39:0.72	1267.2	380.22	1267.2	380.22	3.33:1.00	16122	BY PROTMAP: gi|472588279|gb|EMS25751.1| UPF0047 family protein [Rhodosporidium toruloides NP11] gi|647396066|emb|CDR38088.1| RHTO0S03e03268g1_1 [Rhodosporidium toruloides] OS=Rhodosporidium toruloides OX=5286 GN=FGENESH: pr...
2155	231808	A0A061B3Q8|A0A061B3Q8_RHOTO	5.34	32	3	3	Oxidation (M)	6751.6	5897.9	6585.7	22840	10202	14940	6751.6	5897.9	6585.7	22840	10202	14940	0.30:0.26:0.29:1.00:0.45:0.65	6411.7	25045	6411.7	25045	0.26:1.00	16721	Histone H2A OS=Rhodosporidium toruloides OX=5286 GN=FGENESH: predicted gene_11.162 PE=3 SV=1
3222	232000	A0A2T0A764|A0A2T0A764_RHOTO	5.33	10	2	2		1776.3	1903.1	1227.9	4170.6	2480.1	5101.8	1776.3	1903.1	1227.9	4170.6	2480.1	5101.8	0.43:0.46:0.29:1.00:0.59:1.22	1635.8	3917.5	1635.8	3917.5	0.42:1.00	26419	Eukaryotic translation initiation factor 3 30 kDa subunit OS=Rhodosporidium toruloides OX=5286 GN=AAT19DRAFT_15419 PE=4 SV=1
557	229465	A0A0K3CG26|A0A0K3CG26_RHOTO	5.32	20	14	14	Carbamidomethylation; Oxidation (M)	24139	31570	40537	70127	26139	32645	8865.8	5483	12257	51639	8486.4	6230.1	0.17:0.11:0.24:1.00:0.16:0.12	34445	42971	9663.7	22119	0.44:1.00	99505	BY PROTMAP: gi|472586778|gb|EMS24297.1| U3 small nucleolar RNA-associated protein 13 [Rhodosporidium toruloides NP11] gi|647398191|emb|CDR41850.1| RHTO0S06e07074g1_1 [Rhodosporidium toruloides] OS=Rhodosporidium toruloides ...
148	229542	A0A2T0ACI1|A0A2T0ACI1_RHOTO	5.3	7	9	9	Carbamidomethylation	35145	9600.8	6729.6	9002.1	11718	11712	33710	4519.3	3367.6	3287.1	6334.7	6670.1	10.26:1.37:1.02:1.00:1.93:2.03	17558	11161	13866	5430.6	2.55:1.00	223419	ARM repeat-containing protein OS=Rhodosporidium toruloides OX=5286 GN=AAT19DRAFT_12732 PE=3 SV=1
273	229522	A0A0K3CK94|A0A0K3CK94_RHOTO	5.28	10	12	12	Carbamidomethylation; Oxidation (M)	11363	21778	19078	17579	26367	25307	2010.6	7061.2	6605.1	7081.3	17522	15316	0.28:1.00:0.93:1.00:2.47:2.16	19189	23672	5387.9	13307	0.40:1.00	168399	BY PROTMAP: gi|342320003|gb|EGU11947.1| putative Signal sequence binding protein [Rhodotorula glutinis ATCC 204091] OS=Rhodosporidium toruloides OX=5286 GN=FGENESH: predicted gene_9.52 PE=4 SV=1
870	229525	A0A2T0AHR9|A0A2T0AHR9_RHOTO	5.26	8	6	6	Carbamidomethylation; Oxidation (M)	1572.6	12036	8614.4	2238.2	1610.6	3824.3	933.47	9648.5	6432.7	1185	988.87	2598.9	0.79:8.14:5.43:1.00:0.83:2.19	9639.8	3167.1	7734.8	2074.1	3.73:1.00	138199	DNA polymerase OS=Rhodosporidium toruloides OX=5286 GN=AAT19DRAFT_8623 PE=3 SV=1
4090	233563	A0A2T0ADU0|A0A2T0ADU0_RHOTO	5.25	5	1	1		2043.7	1392.8	1601.5	2804.7	4765.7	6905.5	2043.7	1392.8	1601.5	2804.7	4765.7	6905.5	0.73:0.50:0.57:1.00:1.70:2.46	1679.3	4825.3	1679.3	4825.3	0.35:1.00	28543	SNRNP27 domain-containing protein OS=Rhodosporidium toruloides OX=5286 GN=AAT19DRAFT_13184 PE=4 SV=1
289	229430	A0A0K3CMW0|A0A0K3CMW0_RHOTO	5.25	22	14	14	Oxidation (M)	73854	62229	79647	50036	35838	48819	38420	23943	36122	15125	11003	11816	2.54:1.58:2.39:1.00:0.73:0.78	72573	45404	32828	12648	2.60:1.00	86520	Cysteine--tRNA ligase OS=Rhodosporidium toruloides OX=5286 GN=FGENESH: predicted gene_11.147 PE=3 SV=1
677	229453	A0A0K3CRA4|A0A0K3CRA4_RHOTO	5.25	18	12	12	Carbamidomethylation	12764	24000	24446	32355	28299	32188	3144.4	6935.7	5370.6	14891	12845	13444	0.21:0.47:0.36:1.00:0.86:0.90	21840	30947	5150.2	13727	0.38:1.00	100332	BY PROTMAP: gi|342320310|gb|EGU12251.1| putative WD repeat protein [Rhodotorula glutinis ATCC 204091] OS=Rhodosporidium toruloides OX=5286 GN=FGENESH: predicted gene_16.119 PE=3 SV=1
1781	230560	A0A2T0ACH9|A0A2T0ACH9_RHOTO	5.23	8	2	2	Oxidation (M)	1780.3	1558.4	3719.7	1145.3	481.12	498.65	1780.3	1558.4	3719.7	1145.3	481.12	498.65	1.55:1.36:3.25:1.00:0.42:0.44	2352.8	771.94	2352.8	771.94	3.05:1.00	50299	Protein kinase-like domain-containing protein OS=Rhodosporidium toruloides OX=5286 GN=AAT19DRAFT_12735 PE=4 SV=1
2054	232209	A0A2T0A610|A0A2T0A610_RHOTO	5.22	3	2	2		2165.4	2449.9	3055.5	7368.3	9781.7	11114	2165.4	2449.9	3055.5	7368.3	9781.7	11114	0.29:0.33:0.41:1.00:1.33:1.51	2663	9421.3	2663	9421.3	0.28:1.00	81568	STAS domain-containing protein (Fragment) OS=Rhodosporidium toruloides OX=5286 GN=AAT19DRAFT_16202 PE=3 SV=1
788	229689	A0A0K3CB17|A0A0K3CB17_RHOTO	5.2	8	6	6	Carbamidomethylation	3203.5	8546.4	10035	8965.9	11529	19581	1337.8	4613.1	6187.5	7188.3	9853.9	16996	0.19:0.64:0.86:1.00:1.37:2.36	7465.8	13359	4046.1	11346	0.36:1.00	129286	PAN2-PAN3 deadenylation complex catalytic subunit PAN2 OS=Rhodosporidium toruloides OX=5286 GN=FGENESH: predicted gene_1.187 PE=3 SV=1
2858	232528	A0A2T0A750|A0A2T0A750_RHOTO	5.17	13	3	3	Acetylation (N-term); Oxidation (M)	2692.7	8719.5	13344	4198.2	1873.3	1489	2692.7	7512.8	12029	3681.5	815.75	971.21	0.73:2.04:3.27:1.00:0.22:0.26	8672.5	4385.4	7411.6	3688	2.01:1.00	31197	Proteophosphoglycan 5 OS=Rhodosporidium toruloides OX=5286 GN=AAT19DRAFT_15397 PE=4 SV=1
3336	231673	A0A0K3CJZ5|A0A0K3CJZ5_RHOTO	5.12	2	1	1		415.63	289.68	625.81	538.72	902.15	1462.5	415.63	289.68	625.81	538.72	902.15	1462.5	0.77:0.54:1.16:1.00:1.67:2.71	443.71	967.8	443.71	967.8	0.46:1.00	102662	BY PROTMAP: gi|472582883|gb|EMS20545.1| FHA domain containing protein [Rhodosporidium toruloides NP11] gi|647396788|emb|CDR39329.1| RHTO0S04e03994g1_1 [Rhodosporidium toruloides] OS=Rhodosporidium toruloides OX=5286 GN=FGEN...
1146	230114	A0A2T0A5D2|A0A2T0A5D2_RHOTO	5.12	13	5	5	Deamidation (NQ)	16065	19179	21371	8641.2	7166.6	15557	15216	18332	20423	7164.4	6420.4	12980	2.12:2.56:2.85:1.00:0.90:1.81	19000	10455	18066	8854.8	2.04:1.00	95145	Protein kinase-like domain-containing protein OS=Rhodosporidium toruloides OX=5286 GN=AAT19DRAFT_15982 PE=4 SV=1
912	231581	A0A0K3CJR6|A0A0K3CJR6_RHOTO	5.12	8	5	5	Carbamidomethylation; Oxidation (M)	4617.3	3634.2	4021.6	10530	12850	11241	2907.4	1525.9	2198.2	8554.6	11207	10545	0.34:0.18:0.26:1.00:1.31:1.23	4268.1	11749	2387.6	10102	0.24:1.00	116809	BY PROTMAP: gi|472581057|gb|EMS18812.1| ubiquitin-protein ligase Sel1/Ubx2 [Rhodosporidium toruloides NP11] gi|647403173|emb|CDR49331.1| RHTO0S25e01464g1_1 [Rhodosporidium toruloides] OS=Rhodosporidium toruloides OX=5286 GN...
734	233110	A0A0K3CRP3|A0A0K3CRP3_RHOTO	5.1	13	7	7	Oxidation (M)	10260	16876	21058	7793.1	7563.6	10891	9160	12394	16939	5188.4	4128.6	5416.5	1.77:2.39:3.26:1.00:0.80:1.04	16144	8749.1	12831	4911.2	2.61:1.00	104390	BY PROTMAP: gi|472585334|gb|EMS22888.1| transmembrane GTPase fzo1 [Rhodosporidium toruloides NP11] gi|647399556|emb|CDR44414.1| RHTO0S09e03928g1_1 [Rhodosporidium toruloides] OS=Rhodosporidium toruloides OX=5286 GN=FGENESH:...
4624	241307	A0A2T0AGE3|A0A2T0AGE3_RHOTO	5.06	17	1	1	Carbamidomethylation	0	645.09	566.31	0	0	288.45	0	645.09	566.31	0	0	288.45	-:64.00:64.00:-:-:64.00	605.7	288.45	605.7	288.45	2.10:1.00	17470	Transmembrane protein OS=Rhodosporidium toruloides OX=5286 GN=AAT19DRAFT_12478 PE=4 SV=1
2307	231126	A0A0K3CFS8|A0A0K3CFS8_RHOTO	5.05	8	3	3	Carbamidomethylation	1178.2	6971.8	5645.5	9446.9	12316	11405	1178.2	6971.8	5645.5	9446.9	12316	11405	0.12:0.74:0.60:1.00:1.30:1.21	5033.7	11170	5033.7	11170	0.45:1.00	62526	BY PROTMAP: gi|472585162|gb|EMS22728.1| microfibrillar-associated protein 1 [Rhodosporidium toruloides NP11] gi|647400072|emb|CDR45177.1| RHTO0S10e06150g1_1 [Rhodosporidium toruloides] OS=Rhodosporidium toruloides OX=5286 G...
2303	230539	A0A2T0A3J0|A0A2T0A3J0_RHOTO	5.05	12	3	3	Oxidation (M)	1913.5	4811.4	4709.9	3930.4	4313.8	23427	1913.5	4811.4	4709.9	3930.4	4313.8	23427	0.49:1.22:1.20:1.00:1.10:5.96	3914.2	10665	3914.2	10665	0.37:1.00	44989	Senescence-associated protein-domain containing protein OS=Rhodosporidium toruloides OX=5286 GN=AAT19DRAFT_16501 PE=4 SV=1
4361	240370	A0A2T0A6I7|A0A2T0A6I7_RHOTO	5.04	18	1	1		624.26	69.036	369.35	685.68	1217.6	1001.8	624.26	69.036	369.35	685.68	1217.6	1001.8	0.91:0.10:0.54:1.00:1.78:1.46	354.22	968.35	354.22	968.35	0.37:1.00	14936	Uncharacterized protein OS=Rhodosporidium toruloides OX=5286 GN=AAT19DRAFT_15199 PE=4 SV=1
474	231049	A0A0K3CHU9|A0A0K3CHU9_RHOTO	5.03	3	3	3	Carbamidomethylation	927.45	877.94	1128.3	1978.9	2452.3	4465.3	927.45	877.94	1128.3	1978.9	2452.3	4465.3	0.47:0.44:0.57:1.00:1.24:2.26	1130.8	3163.2	1130.8	3163.2	0.36:1.00	217861	BY PROTMAP: gi|342321253|gb|EGU13187.1| TPR Domain containing protein [Rhodotorula glutinis ATCC 204091] OS=Rhodosporidium toruloides OX=5286 GN=FGENESH: predicted gene_9.446 PE=4 SV=1
2620	232390	A0A2S9ZXU8|A0A2S9ZXU8_RHOTO	5.01	7	2	2		713.81	500.56	83.432	1563.5	724.37	1600.7	713.81	500.56	83.432	1563.5	724.37	1600.7	0.46:0.32:0.05:1.00:0.46:1.02	547.88	1389.1	547.88	1389.1	0.39:1.00	47824	Pre-mRNA-splicing factor 18 OS=Rhodosporidium toruloides OX=5286 GN=AAT19DRAFT_11316 PE=3 SV=1
3996	236790	A0A0K3C9X2|A0A0K3C9X2_RHOTO	5.01	5	1	1		4010.4	11895	17202	2255.4	2066.7	3952.2	4010.4	11895	17202	2255.4	2066.7	3952.2	1.78:5.27:7.63:1.00:0.92:1.75	11036	2758.1	11036	2758.1	4.00:1.00	30183	BY PROTMAP: gi|342321388|gb|EGU13322.1| putative Rab escort protein [Rhodotorula glutinis ATCC 204091] OS=Rhodosporidium toruloides OX=5286 GN=FGENESH: predicted gene_2.340 PE=4 SV=1
4329	236668	A0A2T0A3N9|A0A2T0A3N9_RHOTO	4.98	6	1	1		2507.8	5370.8	8135.1	1704.9	842.8	2222.1	2507.8	5370.8	8135.1	1704.9	842.8	2222.1	1.47:3.15:4.77:1.00:0.49:1.30	5337.9	1589.9	5337.9	1589.9	3.36:1.00	24735	ER lumen protein retaining receptor-domain containing protein OS=Rhodosporidium toruloides OX=5286 GN=AAT19DRAFT_16555 PE=3 SV=1
444	230260	A0A2T0AG04|A0A2T0AG04_RHOTO	4.98	2	2	2		1874.9	2810.1	2588.8	3219.1	4534.6	6920	1874.9	2810.1	2588.8	3219.1	4534.6	6920	0.58:0.87:0.80:1.00:1.41:2.15	2424.6	4891.2	2424.6	4891.2	0.50:1.00	128300	C2 domain-containing protein OS=Rhodosporidium toruloides OX=5286 GN=AAT19DRAFT_12359 PE=4 SV=1
2939	231532	A0A0K3CNU8|A0A0K3CNU8_RHOTO	4.98	11	3	3		1368.4	3993.1	766.78	1345.7	6605.9	8053.9	1368.4	3993.1	766.78	1345.7	6605.9	8053.9	1.02:2.97:0.57:1.00:4.91:5.98	2292.1	5335.2	2292.1	5335.2	0.43:1.00	66732	BY PROTMAP: gi|342319456|gb|EGU11404.1| Proteophosphoglycan 5 [Rhodotorula glutinis ATCC 204091] OS=Rhodosporidium toruloides OX=5286 GN=FGENESH: predicted gene_13.53 PE=4 SV=1
549	229778	A0A0K3CRN1|A0A0K3CRN1_RHOTO	4.95	16	8	8	Oxidation (M); Acetylation (N-term)	4752.1	14033	16351	9207.4	13457	18668	1626.8	6786.5	6950.5	7863.7	10230	15325	0.21:0.86:0.88:1.00:1.30:1.95	12797	14987	5258.4	11140	0.47:1.00	88197	BY PROTMAP: gi|472583864|gb|EMS21480.1| Ras GTPase-activating protein [Rhodosporidium toruloides NP11] gi|647403649|emb|CDR49740.1| RHTO0S31e00562g1_1 [Rhodosporidium toruloides] OS=Rhodosporidium toruloides OX=5286 GN=FGEN...
1572	230606	A0A2T0A7A3|A0A2T0A7A3_RHOTO	4.94	3	1	1		2011.2	1255.8	1794.5	938.47	392.62	542.63	2011.2	1255.8	1794.5	938.47	392.62	542.63	2.14:1.34:1.91:1.00:0.42:0.58	1687.2	624.58	1687.2	624.58	2.70:1.00	64398	Mini-chromosome maintenance complex-binding protein OS=Rhodosporidium toruloides OX=5286 GN=AAT19DRAFT_15460 PE=4 SV=1
2529	232188	A0A2T0A5G2|A0A2T0A5G2_RHOTO	4.9	9	3	3		30409	6190.9	6084.3	4432.7	4059.6	9252.9	30409	6190.9	6084.3	4432.7	4059.6	9252.9	6.86:1.40:1.37:1.00:0.92:2.09	15033	5915	15033	5915	2.54:1.00	49743	RRM domain-containing protein OS=Rhodosporidium toruloides OX=5286 GN=AAT19DRAFT_16012 PE=4 SV=1
3009	232689	A0A0K3CE78|A0A0K3CE78_RHOTO	4.9	3	1	1		747.59	376.17	894.07	1108.8	2500.8	1351	747.59	376.17	894.07	1108.8	2500.8	1351	0.67:0.34:0.81:1.00:2.26:1.22	672.61	1653.5	672.61	1653.5	0.41:1.00	54843	Related to Dictyostelium protein kinase OS=Rhodosporidium toruloides OX=5286 GN=FGENESH: predicted gene_5.251 PE=4 SV=1
2846	231028	A0A2T0A5Z7|A0A2T0A5Z7_RHOTO	4.89	10	3	3	Carbamidomethylation; Oxidation (M)	7627.6	5878.1	11985	4913.2	1079	2650.1	7627.6	5878.1	11985	4913.2	1079	2650.1	1.55:1.20:2.44:1.00:0.22:0.54	8497.1	2949.6	8497.1	2949.6	2.88:1.00	42261	DNA-directed RNA polymerase insert domain-containing protein OS=Rhodosporidium toruloides OX=5286 GN=AAT19DRAFT_16191 PE=3 SV=1
3215	234266	A0A2T0ACS8|A0A2T0ACS8_RHOTO	4.84	10	2	2		28724	1943.2	2276.6	4229.6	5492.5	3392.6	28724	1943.2	2276.6	4229.6	5492.5	3392.6	6.79:0.46:0.54:1.00:1.30:0.80	10981	4371.6	10981	4371.6	2.51:1.00	44330	Gpi16 subunit GPI transamidase component-domain containing protein OS=Rhodosporidium toruloides OX=5286 GN=AAT19DRAFT_12838 PE=4 SV=1
4489	235494	A0A2T0A503|A0A2T0A503_RHOTO	4.82	14	1	1		1006	889.68	1478.6	3138.7	2284.6	2245.7	1006	889.68	1478.6	3138.7	2284.6	2245.7	0.32:0.28:0.47:1.00:0.73:0.72	1124.7	2556.3	1124.7	2556.3	0.44:1.00	7201	J domain-containing protein (Fragment) OS=Rhodosporidium toruloides OX=5286 GN=AAT19DRAFT_15803 PE=4 SV=1
4133	235647	A0A0K3CK06|A0A0K3CK06_RHOTO	4.82	7	1	1		1207	261.96	102.96	1889.3	801.5	1526.6	1207	261.96	102.96	1889.3	801.5	1526.6	0.64:0.14:0.05:1.00:0.42:0.81	523.97	1405.8	523.97	1405.8	0.37:1.00	25364	BY PROTMAP: gi|472587493|gb|EMS24989.1| translation release factor [Rhodosporidium toruloides NP11] gi|647398541|emb|CDR42558.1| RHTO0S07e01156g1_1 [Rhodosporidium toruloides] OS=Rhodosporidium toruloides OX=5286 GN=FGENESH...
1214	230402	A0A0K3CR56|A0A0K3CR56_RHOTO	4.81	35	8	8	Acetylation (N-term); Oxidation (M); Carbamidomethylation	7369	21004	27300	55290	33348	58499	3847.1	13707	16333	44519	29816	47914	0.09:0.31:0.37:1.00:0.67:1.08	23637	49347	15721	40749	0.39:1.00	39151	BY PROTMAP: gi|342320175|gb|EGU12117.1| Cytoplasmic protein [Rhodotorula glutinis ATCC 204091] OS=Rhodosporidium toruloides OX=5286 GN=FGENESH: predicted gene_11.43 PE=3 SV=1
3722	232168	A0A0K3CG70|A0A0K3CG70_RHOTO	4.8	22	4	4		22727	9407.8	13020	41908	26623	20157	10988	9289.4	12881	41292	24649	19260	0.27:0.22:0.31:1.00:0.60:0.47	15052	29563	11053	28400	0.39:1.00	20046	Adenine phosphoribosyltransferase OS=Rhodosporidium toruloides OX=5286 GN=FGENESH: predicted gene_8.435 PE=3 SV=1
3243	232493	A0A2T0AHX2|A0A2T0AHX2_RHOTO	4.79	3	1	1		1583.1	2390.2	1252.5	386.6	5355.8	11645	1583.1	2390.2	1252.5	386.6	5355.8	11645	4.09:6.18:3.24:1.00:13.85:30.12	1741.9	5795.9	1741.9	5795.9	0.30:1.00	52909	Pyridoxal phosphate-dependent transferase OS=Rhodosporidium toruloides OX=5286 GN=AAT19DRAFT_8652 PE=4 SV=1
2088	230938	A0A0K3CJQ9|A0A0K3CJQ9_RHOTO	4.76	10	5	5	Oxidation (M)	1000.6	6873.4	11651	10592	24957	25370	1000.6	6030.8	7901	10198	23558	23289	0.10:0.59:0.77:1.00:2.31:2.28	7982.4	20437	5686.3	19015	0.30:1.00	69021	AAA domain-containing protein OS=Rhodosporidium toruloides OX=5286 GN=FGENESH: predicted gene_6.189 PE=4 SV=1
4356	233535	A0A2T0AHD8|A0A2T0AHD8_RHOTO	4.76	16	1	1		1379.9	3932.5	3095.2	989.07	693.31	497.01	1379.9	3932.5	3095.2	989.07	693.31	497.01	1.40:3.98:3.13:1.00:0.70:0.50	2802.5	726.46	2802.5	726.46	3.86:1.00	13709	t-SNARE coiled-coil homology domain-containing protein OS=Rhodosporidium toruloides OX=5286 GN=AAT19DRAFT_8473 PE=4 SV=1
2084	231545	A0A2S9ZZE5|A0A2S9ZZE5_RHOTO	4.74	10	2	2	Oxidation (M)	5328.2	6616.2	5615.4	10478	5718.1	7937.5	3144.9	3320.5	1221.8	5936.6	5075.9	7413.4	0.53:0.56:0.21:1.00:0.86:1.25	5853.3	8044.5	2562.4	6142	0.42:1.00	35792	GTP cyclohydrolase 1 type 2/Nif3 OS=Rhodosporidium toruloides OX=5286 GN=AAT19DRAFT_10662 PE=3 SV=1
3738	233799	A0A2T0AC04|A0A2T0AC04_RHOTO	4.73	5	2	2		9333.4	1995.6	3946.2	1290.8	1840.5	2403.7	9333.4	1995.6	3946.2	1290.8	1840.5	2403.7	7.23:1.55:3.06:1.00:1.43:1.86	5091.7	1984.2	5091.7	1984.2	2.57:1.00	53441	Transmembrane protein OS=Rhodosporidium toruloides OX=5286 GN=AAT19DRAFT_13599 PE=4 SV=1
4491	240344	A0A2T0AF81|A0A2T0AF81_RHOTO	4.63	5	1	1		530.97	483	318.61	1734.4	1280.3	2011.2	530.97	483	318.61	1734.4	1280.3	2011.2	0.31:0.28:0.18:1.00:0.74:1.16	444.19	1675.3	444.19	1675.3	0.27:1.00	23831	Transmembrane protein OS=Rhodosporidium toruloides OX=5286 GN=AAT19DRAFT_12078 PE=4 SV=1
3785	231353	A0A0K3CJ38|A0A0K3CJ38_RHOTO	4.53	6	1	1		1378.7	1118.1	1512.2	287.55	344.61	1158.2	1378.7	1118.1	1512.2	287.55	344.61	1158.2	4.79:3.89:5.26:1.00:1.20:4.03	1336.3	596.79	1336.3	596.79	2.24:1.00	22463	Trafficking protein particle complex subunit BET3 OS=Rhodosporidium toruloides OX=5286 GN=FGENESH: predicted gene_8.383 PE=3 SV=1
4587	239846	A0A0K3CFA5|A0A0K3CFA5_RHOTO	4.51	4	1	1		873.97	393.34	1393.2	3295.4	2197.5	4231.4	873.97	393.34	1393.2	3295.4	2197.5	4231.4	0.27:0.12:0.42:1.00:0.67:1.28	886.83	3241.4	886.83	3241.4	0.27:1.00	32980	Transporter OS=Rhodosporidium toruloides OX=5286 GN=FGENESH: predicted gene_6.35 PE=4 SV=1
4554	239281	A0A0K3CC94|A0A0K3CC94_RHOTO	4.47	8	1	1		0	1964.7	2318.4	7830.2	4413.1	3068.1	0	1964.7	2318.4	7830.2	4413.1	3068.1	0:0.25:0.30:1.00:0.56:0.39	2141.5	5103.8	2141.5	5103.8	0.42:1.00	16820	Uncharacterized protein OS=Rhodosporidium toruloides OX=5286 GN=FGENESH: predicted gene_6.127 PE=4 SV=1
802	230685	A0A0K3CKI2|A0A0K3CKI2_RHOTO	4.47	56	9	9	Carbamidomethylation; Deamidation (NQ); Oxidation (M)	145030	172570	279300	254980	169620	249780	82741	113520	196160	115820	30253	36643	0.71:0.98:1.69:1.00:0.26:0.32	201050	225360	130810	60906	2.15:1.00	19584	Iron-sulfur cluster assembly protein OS=Rhodosporidium toruloides OX=5286 GN=FGENESH: predicted gene_12.195 PE=3 SV=1
2615	231917	A0A0K3CFQ6|A0A0K3CFQ6_RHOTO	4.46	5	1	1		0	116.44	0	0	0	434.13	0	116.44	0	0	0	434.13	-:64.00:-:-:-:64.00	116.44	434.13	116.44	434.13	0.27:1.00	68862	BY PROTMAP: gi|342319639|gb|EGU11586.1| Smarcc1 protein [Rhodotorula glutinis ATCC 204091] OS=Rhodosporidium toruloides OX=5286 GN=FGENESH: predicted gene_6.185 PE=4 SV=1
3805	231510	A0A0K3C569|A0A0K3C569_RHOTO	4.45	6	1	1		2079.9	1097.1	315.89	2842.6	2966.8	2081.2	2079.9	1097.1	315.89	2842.6	2966.8	2081.2	0.73:0.39:0.11:1.00:1.04:0.73	1164.3	2630.2	1164.3	2630.2	0.44:1.00	26251	BY PROTMAP: gi|342320685|gb|EGU12624.1| Thiol methyltransferase 1 [Rhodotorula glutinis ATCC 204091] OS=Rhodosporidium toruloides OX=5286 GN=FGENESH: predicted gene_1.645 PE=4 SV=1
4157	236034	A0A2T0ACX0|A0A2T0ACX0_RHOTO	4.41	2	1	1		464.38	757.07	1460.2	2926.2	2878.4	3747.9	464.38	757.07	1460.2	2926.2	2878.4	3747.9	0.16:0.26:0.50:1.00:0.98:1.28	893.89	3184.2	893.89	3184.2	0.28:1.00	49263	Copper transport protein OS=Rhodosporidium toruloides OX=5286 GN=AAT19DRAFT_12877 PE=3 SV=1
2707	232280	A0A2S9ZVK6|A0A2S9ZVK6_RHOTO	4.37	8	2	2	Deamidation (NQ)	2680.1	6485.5	4624.6	1859.2	2840.3	2092.3	1695.9	5955.5	3176.7	1457.8	2468.3	907.94	1.16:4.09:2.18:1.00:1.69:0.62	4596.7	2263.9	3609.4	1611.3	2.24:1.00	39747	Dolichyl-phosphate beta-glucosyltransferase OS=Rhodosporidium toruloides OX=5286 GN=AAT19DRAFT_11809 PE=3 SV=1
1011	231009	A0A2T0ACP7|A0A2T0ACP7_RHOTO	4.33	11	5	5	Oxidation (M)	5573.4	8436.7	14531	20664	13639	16670	3792.4	5299	9007.9	16899	10082	10643	0.22:0.31:0.53:1.00:0.60:0.63	10606	17389	6033.1	12541	0.48:1.00	80392	Mechanosensitive ion channel protein OS=Rhodosporidium toruloides OX=5286 GN=AAT19DRAFT_12805 PE=3 SV=1
1505	230411	A0A2T0AF50|A0A2T0AF50_RHOTO	4.29	4	3	3	Carbamidomethylation	552.1	5361.8	1408.6	6368.5	5018.7	6935.9	552.1	5361.8	1408.6	6368.5	5018.7	6935.9	0.09:0.84:0.22:1.00:0.79:1.09	2744.6	6107.7	2744.6	6107.7	0.45:1.00	133042	SH3 domain-containing protein OS=Rhodosporidium toruloides OX=5286 GN=AAT19DRAFT_12036 PE=4 SV=1
4580	239795	A0A2T0A9J7|A0A2T0A9J7_RHOTO	4.27	11	1	1	Acetylation (N-term)	416.24	447.34	1533.6	865.05	2445.2	5057.3	416.24	447.34	1533.6	865.05	2445.2	5057.3	0.48:0.52:1.77:1.00:2.83:5.85	799.07	2789.2	799.07	2789.2	0.29:1.00	15289	Robl_LC7 domain-containing protein OS=Rhodosporidium toruloides OX=5286 GN=AAT19DRAFT_15050 PE=3 SV=1
1238	230709	A0A061AHU5|A0A061AHU5_RHOTO	4.26	30	8	8	Carbamidomethylation; Oxidation (M)	11371	17366	23057	27523	23829	27327	9031.6	7379.2	8737.2	17902	19665	18908	0.50:0.41:0.49:1.00:1.10:1.06	18466	28335	8382.6	18825	0.45:1.00	37609	BY PROTMAP: gi|472584308|gb|EMS21902.1| acyl-CoA thioesterase 8 [Rhodosporidium toruloides NP11] gi|647395358|emb|CDR36699.1| RHTO0S02e05754g1_1 [Rhodosporidium toruloides] OS=Rhodosporidium toruloides OX=5286 GN=FGENESH: p...
2936	232821	A0A2T0AH79|A0A2T0AH79_RHOTO	4.26	7	2	2		2996.4	902.11	1275.3	1579.3	4255.9	5329.7	2996.4	902.11	1275.3	1579.3	4255.9	5329.7	1.90:0.57:0.81:1.00:2.69:3.37	1724.6	3931.4	1724.6	3931.4	0.44:1.00	49955	N2227-like protein-domain containing protein OS=Rhodosporidium toruloides OX=5286 GN=AAT19DRAFT_8398 PE=4 SV=1
2515	231622	A0A2T0AG77|A0A2T0AG77_RHOTO	4.21	9	2	2	Oxidation (M)	2460.6	1127.7	285.2	905.67	203.79	622.58	2460.6	1127.7	285.2	905.67	203.79	622.58	2.72:1.25:0.31:1.00:0.23:0.69	1936.8	670.13	1936.8	670.13	2.89:1.00	32955	Glutathione transferase omega-1 OS=Rhodosporidium toruloides OX=5286 GN=AAT19DRAFT_12424 PE=4 SV=1
3892	231456	A0A0K3CK00|A0A0K3CK00_RHOTO	4.21	2	1	1		848.13	1382.5	1216.5	347.27	255.63	396.69	848.13	1382.5	1216.5	347.27	255.63	396.69	2.44:3.98:3.50:1.00:0.74:1.14	1149	333.19	1149	333.19	3.45:1.00	48659	BY PROTMAP: gi|342320584|gb|EGU12524.1| Proteophosphoglycan ppg4 [Rhodotorula glutinis ATCC 204091] OS=Rhodosporidium toruloides OX=5286 GN=FGENESH: predicted gene_12.35 PE=4 SV=1
2498	231879	A0A0K3CG79|A0A0K3CG79_RHOTO	4.19	4	2	2		286.51	1233.2	1393.7	1793.2	2014.2	2137.2	286.51	1233.2	1393.7	1793.2	2014.2	2137.2	0.16:0.69:0.78:1.00:1.12:1.19	971.14	1981.5	971.14	1981.5	0.49:1.00	111168	Mediator of RNA polymerase II transcription subunit 14 OS=Rhodosporidium toruloides OX=5286 GN=FGENESH: predicted gene_3.513 PE=3 SV=1
4360	238193	A0A2T0A7V0|A0A2T0A7V0_RHOTO	4.13	2	1	1		1270	305	907.19	2922.1	3032.7	2402.3	1270	305	907.19	2922.1	3032.7	2402.3	0.43:0.10:0.31:1.00:1.04:0.82	827.41	2785.7	827.41	2785.7	0.30:1.00	41402	Vacuolar calcium ion transporter (Fragment) OS=Rhodosporidium toruloides OX=5286 GN=AAT19DRAFT_15553 PE=3 SV=1
2959	232184	A0A0K3CTF8|A0A0K3CTF8_RHOTO	4.1	5	1	1		829.38	940.73	1315.3	3316.5	1979.8	5363	829.38	940.73	1315.3	3316.5	1979.8	5363	0.25:0.28:0.40:1.00:0.60:1.62	1028.5	3553.1	1028.5	3553.1	0.29:1.00	31958	BY PROTMAP: gi|342319524|gb|EGU11472.1| putative Kinesin K39 [Rhodotorula glutinis ATCC 204091] OS=Rhodosporidium toruloides OX=5286 GN=FGENESH: predicted gene_13.207 PE=4 SV=1
1295	232703	A0A2S9ZZN7|A0A2S9ZZN7_RHOTO	4.1	1	1	1		0	163.84	379.49	600.01	813.25	710.44	0	163.84	379.49	600.01	813.25	710.44	0:0.27:0.63:1.00:1.36:1.18	271.67	707.9	271.67	707.9	0.38:1.00	147342	Cytoplasm protein (Fragment) OS=Rhodosporidium toruloides OX=5286 GN=AAT19DRAFT_10733 PE=4 SV=1
3116	231482	A0A0K3CDL0|A0A0K3CDL0_RHOTO	4.08	4	1	1		762.89	1527.7	1171.2	200.62	475.62	431.69	762.89	1527.7	1171.2	200.62	475.62	431.69	3.80:7.61:5.84:1.00:2.37:2.15	1153.9	369.31	1153.9	369.31	3.12:1.00	30883	BY PROTMAP: gi|342321381|gb|EGU13315.1| putative Mitochondrion protein [Rhodotorula glutinis ATCC 204091] OS=Rhodosporidium toruloides OX=5286 GN=FGENESH: predicted gene_2.296 PE=3 SV=1
3146	233423	A0A0K3CKI4|A0A0K3CKI4_RHOTO	4.06	1	1	1		271.07	275.04	150.49	512.23	471.13	456.18	271.07	275.04	150.49	512.23	471.13	456.18	0.53:0.54:0.29:1.00:0.92:0.89	232.2	479.85	232.2	479.85	0.48:1.00	130603	BY PROTMAP: gi|342321274|gb|EGU13208.1| Membrane protein [Rhodotorula glutinis ATCC 204091] OS=Rhodosporidium toruloides OX=5286 GN=FGENESH: predicted gene_9.409 PE=4 SV=1
3030	238693	A0A2T0A4R7|A0A2T0A4R7_RHOTO	4.06	3	1	1		284.15	829.52	2110	3716.3	4114	2789.9	284.15	829.52	2110	3716.3	4114	2789.9	0.08:0.22:0.57:1.00:1.11:0.75	1074.5	3540.1	1074.5	3540.1	0.30:1.00	80699	Zn(2)-C6 fungal-type domain-containing protein OS=Rhodosporidium toruloides OX=5286 GN=AAT19DRAFT_15765 PE=4 SV=1
4514	241306	A0A0K3C6J5|A0A0K3C6J5_RHOTO	4.05	3	1	1		526.75	77.668	416.99	1041.8	952.53	1413.9	526.75	77.668	416.99	1041.8	952.53	1413.9	0.51:0.07:0.40:1.00:0.91:1.36	340.47	1136.1	340.47	1136.1	0.30:1.00	52756	BY PROTMAP: gi|472583624|gb|EMS21257.1| amino acid transporter [Rhodosporidium toruloides NP11] gi|647396986|emb|CDR39753.1| RHTO0S04e08702g1_1 [Rhodosporidium toruloides] OS=Rhodosporidium toruloides OX=5286 GN=FGENESH: pr...
4122	234262	A0A0K3CKN3|A0A0K3CKN3_RHOTO	4.03	15	1	1		641.43	187.53	169.59	0	252.23	3068.2	641.43	187.53	169.59	0	252.23	3068.2	64.00:64.00:64.00:-:64.00:64.00	332.85	1660.2	332.85	1660.2	0.20:1.00	16873	rRNA-processing protein OS=Rhodosporidium toruloides OX=5286 GN=FGENESH: predicted gene_9.454 PE=3 SV=1
4672	236515	A0A0K3C6U4|A0A0K3C6U4_RHOTO	4.03	8	1	1		223.16	367.03	335.3	373.73	1475.3	1218.5	223.16	367.03	335.3	373.73	1475.3	1218.5	0.60:0.98:0.90:1.00:3.95:3.26	308.49	1022.5	308.49	1022.5	0.30:1.00	23185	BY PROTMAP: gi|472580714|gb|EMS18492.1| transcription initiation factor TFIID subunit 9B [Rhodosporidium toruloides NP11] gi|647402940|emb|CDR49128.1| RHTO0S23e01222g1_1 [Rhodosporidium toruloides] OS=Rhodosporidium toruloi...
212	229394	A0A2T0A682|A0A2T0A682_RHOTO	3.99	25	18	18	Acetylation (N-term); Oxidation (M)	48515	43929	52262	88824	108450	126620	11615	9232.2	15275	41612	39808	47166	0.28:0.22:0.37:1.00:0.96:1.13	51448	109040	12653	43236	0.29:1.00	101184	Nuclear pore protein OS=Rhodosporidium toruloides OX=5286 GN=AAT19DRAFT_15096 PE=3 SV=1
3380	231660	A0A2T0A644|A0A2T0A644_RHOTO	3.93	10	1	1	Acetylation (N-term)	0	412.43	108.69	0	529.04	651.28	0	412.43	108.69	0	529.04	651.28	-:64.00:64.00:-:64.00:64.00	260.56	590.16	260.56	590.16	0.44:1.00	28933	Isopentenyl-diphosphate Delta-isomerase OS=Rhodosporidium toruloides OX=5286 GN=AAT19DRAFT_16203 PE=3 SV=1
4607	235156	A0A0K3C6W9|A0A0K3C6W9_RHOTO	3.93	9	1	1		248.72	576.5	387.95	1041.5	521.83	2359.7	248.72	576.5	387.95	1041.5	521.83	2359.7	0.24:0.55:0.37:1.00:0.50:2.27	404.39	1307.7	404.39	1307.7	0.31:1.00	20996	FGENESH: predicted gene_1.449 protein OS=Rhodosporidium toruloides OX=5286 GN=FGENESH: predicted gene_1.449 PE=4 SV=1
477	230670	A0A2T0AHA1|A0A2T0AHA1_RHOTO	3.92	7	4	4		5337.1	4872.2	5897	11897	11710	17425	4934.1	4530.2	5362.7	11502	11592	16878	0.43:0.39:0.47:1.00:1.01:1.47	5368.8	13677	4942.4	13324	0.37:1.00	100743	Nucleoporin_N domain-containing protein OS=Rhodosporidium toruloides OX=5286 GN=AAT19DRAFT_8469 PE=4 SV=1
3618	233588	A0A0K3CCL2|A0A0K3CCL2_RHOTO	3.92	1	1	1		6159.4	2967	3744.1	8795.1	8236.1	8722.6	6159.4	2967	3744.1	8795.1	8236.1	8722.6	0.70:0.34:0.43:1.00:0.94:0.99	4290.2	8584.6	4290.2	8584.6	0.50:1.00	98951	RING-type domain-containing protein OS=Rhodosporidium toruloides OX=5286 GN=FGENESH: predicted gene_1.767 PE=4 SV=1
3324	231625	A0A0K3CIQ7|A0A0K3CIQ7_RHOTO	3.9	7	1	1	Oxidation (M)	2060	1802	2757.9	2453.6	3708.9	5050.3	2060	402.31	879.6	2147.5	2611.2	2900.7	0.96:0.19:0.41:1.00:1.22:1.35	2753	3737.6	1114	2553.1	0.44:1.00	28132	t-SNARE coiled-coil homology domain-containing protein OS=Rhodosporidium toruloides OX=5286 GN=FGENESH: predicted gene_10.247 PE=4 SV=1
4055	239130	A0A0K3CNE5|A0A0K3CNE5_RHOTO	3.87	5	1	1	Oxidation (M)	0	640.92	589.05	103.43	249.6	0	0	640.92	589.05	103.43	249.6	0	0:6.20:5.70:1.00:2.41:0	614.98	176.52	614.98	176.52	3.48:1.00	51878	BY PROTMAP: gi|342320287|gb|EGU12228.1| Serine/arginine repetitive matrix protein 1 [Rhodotorula glutinis ATCC 204091] OS=Rhodosporidium toruloides OX=5286 GN=FGENESH: predicted gene_16.41 PE=4 SV=1
1979	232405	A0A2T0AFC9|A0A2T0AFC9_RHOTO	3.87	15	4	4	Oxidation (M); Carbamidomethylation	7135.8	4464.3	6416	5869.6	5040.5	6784.1	7135.8	3591	5384.9	2943.5	1130	1156.8	2.42:1.22:1.83:1.00:0.38:0.39	9283.7	7500.7	7902.2	2097.6	3.77:1.00	57014	Asparagine--tRNA ligase OS=Rhodosporidium toruloides OX=5286 GN=AAT19DRAFT_12123 PE=4 SV=1
1048	230960	A0A2T0AH24|A0A2T0AH24_RHOTO	3.86	16	6	6	Carbamidomethylation	2573.1	7240.5	8386.3	10216	8420.5	16807	896.1	4501.6	5585.5	8319.2	6133.3	13649	0.11:0.54:0.67:1.00:0.74:1.64	6066.6	11815	3661.1	9367.1	0.39:1.00	65996	PINIT domain-domain containing protein OS=Rhodosporidium toruloides OX=5286 GN=AAT19DRAFT_12713 PE=3 SV=1
3928	232608	A0A0K3CLA9|A0A0K3CLA9_RHOTO	3.85	9	2	2		1310.4	1210.9	520.08	764.71	5503.2	784.17	1310.4	1210.9	520.08	764.71	5503.2	784.17	1.71:1.58:0.68:1.00:7.20:1.03	1126.8	2480.5	1126.8	2480.5	0.45:1.00	44288	AbiTii domain-containing protein OS=Rhodosporidium toruloides OX=5286 GN=FGENESH: predicted gene_7.232 PE=4 SV=1
2043	233093	A0A0K3CCQ2|A0A0K3CCQ2_RHOTO	3.81	4	2	2		265.01	3615.6	5026.1	860.95	753.45	1915.9	265.01	3615.6	5026.1	860.95	753.45	1915.9	0.31:4.20:5.84:1.00:0.88:2.23	4104.4	1304.1	4104.4	1304.1	3.15:1.00	89554	BY PROTMAP: gi|472581666|gb|EMS19389.1| sulfur metabolite repression control protein [Rhodosporidium toruloides NP11] gi|647398371|emb|CDR42223.1| RHTO0S06e11166g1_1 [Rhodosporidium toruloides] OS=Rhodosporidium toruloides ...
3024	231888	A0A0K3CMP5|A0A0K3CMP5_RHOTO	3.81	3	1	1	Oxidation (M)	1829.7	634.11	2599.1	282.51	4605.3	7020.5	1829.7	634.11	2599.1	282.51	4605.3	7020.5	6.48:2.24:9.20:1.00:16.30:24.85	1687.6	3969.4	1687.6	3969.4	0.43:1.00	65211	BY PROTMAP: gi|342321591|gb|EGU13524.1| TBC1 domain family member 14 [Rhodotorula glutinis ATCC 204091] OS=Rhodosporidium toruloides OX=5286 GN=FGENESH: predicted gene_8.147 PE=4 SV=1
4535	241312	A0A0K3CN43|A0A0K3CN43_RHOTO	3.8	26	1	1		6903.4	24563	27152	11518	4590.4	10182	6903.4	24563	27152	11518	4590.4	10182	0.60:2.13:2.36:1.00:0.40:0.88	19801	8763.5	19801	8763.5	2.26:1.00	11191	BY PROTMAP: gi|342319471|gb|EGU11419.1| Serine/threonine protein kinase [Rhodotorula glutinis ATCC 204091] OS=Rhodosporidium toruloides OX=5286 GN=FGENESH: predicted gene_13.84 PE=4 SV=1
3186	231638	A0A2T0A2S6|A0A2T0A2S6_RHOTO	3.77	4	1	1		344.18	1268.1	1197.9	458.83	168.72	724.64	344.18	1268.1	1197.9	458.83	168.72	724.64	0.75:2.76:2.61:1.00:0.37:1.58	936.71	450.73	936.71	450.73	2.08:1.00	39245	Alcohol dehydrogenase OS=Rhodosporidium toruloides OX=5286 GN=AAT19DRAFT_9634 PE=3 SV=1
3571	232029	A0A2T0A1V8|A0A2T0A1V8_RHOTO	3.75	47	4	4		3159.1	18844	17229	9310	7216.6	8865.6	2893.7	18067	17229	8833.8	6990.5	8050.2	0.33:2.05:1.95:1.00:0.79:0.91	16470	8464.1	15948	7958.2	2.00:1.00	17832	CBM20 domain-containing protein OS=Rhodosporidium toruloides OX=5286 GN=AAT19DRAFT_9335 PE=4 SV=1
869	231038	A0A2T0A5C6|A0A2T0A5C6_RHOTO	3.72	1	1	1		580.12	1745.7	1640.8	228.02	449.61	1064.1	580.12	1745.7	1640.8	228.02	449.61	1064.1	2.54:7.66:7.20:1.00:1.97:4.67	1322.2	580.57	1322.2	580.57	2.28:1.00	180248	BAT2_N domain-containing protein OS=Rhodosporidium toruloides OX=5286 GN=AAT19DRAFT_15956 PE=4 SV=1
3790	233071	A0A2S9ZY29|A0A2S9ZY29_RHOTO	3.7	5	1	1		483.75	767.32	970.05	1620.1	1195.5	2231.6	483.75	767.32	970.05	1620.1	1195.5	2231.6	0.30:0.47:0.60:1.00:0.74:1.38	740.37	1682.4	740.37	1682.4	0.44:1.00	49270	Amino acid transporter OS=Rhodosporidium toruloides OX=5286 GN=AAT19DRAFT_10823 PE=4 SV=1
2408	231538	A0A0K3C6W6|A0A0K3C6W6_RHOTO	3.69	3	1	1		0	440.03	383.32	356.12	677.03	1489.5	0	440.03	383.32	356.12	677.03	1489.5	0:1.24:1.08:1.00:1.90:4.18	411.68	840.88	411.68	840.88	0.49:1.00	68986	BY PROTMAP: gi|472587140|gb|EMS24639.1| clock controlled protein [Rhodosporidium toruloides NP11] gi|647394674|emb|CDR35907.1| RHTO0S01e09890g1_1 [Rhodosporidium toruloides] OS=Rhodosporidium toruloides OX=5286 GN=FGENESH: ...
2739	232072	A0A0K3C645|A0A0K3C645_RHOTO	3.66	5	2	2		1926.3	2489.2	3735.5	856.22	696.82	1624.4	1926.3	2489.2	3735.5	856.22	696.82	1624.4	2.25:2.91:4.36:1.00:0.81:1.90	2717	1189.6	2717	1189.6	2.28:1.00	69157	USP domain-containing protein OS=Rhodosporidium toruloides OX=5286 GN=FGENESH: predicted gene_1.164 PE=4 SV=1
3832	235784	A0A2S9ZY97|A0A2S9ZY97_RHOTO	3.65	5	1	1	Carbamidomethylation	333.42	480.73	301.29	1376.4	811.84	1188.6	333.42	480.73	301.29	1376.4	811.84	1188.6	0.24:0.35:0.22:1.00:0.59:0.86	371.81	1125.6	371.81	1125.6	0.33:1.00	43589	SGNH domain-containing protein OS=Rhodosporidium toruloides OX=5286 GN=AAT19DRAFT_10874 PE=4 SV=1
1274	230233	A0A0K3CD56|A0A0K3CD56_RHOTO	3.64	10	6	6	Deamidation (NQ); Oxidation (M)	4872.5	13229	15011	27493	25583	37091	3239.8	10260	13342	24353	22265	33198	0.13:0.42:0.55:1.00:0.91:1.36	11170	30056	8947.2	26605	0.34:1.00	94719	BY PROTMAP: gi|342319748|gb|EGU11695.1| Endoribonuclease YSH1 [Rhodotorula glutinis ATCC 204091] OS=Rhodosporidium toruloides OX=5286 GN=FGENESH: predicted gene_6.457 PE=3 SV=1
2504	231143	A0A2T0A9L7|A0A2T0A9L7_RHOTO	3.63	8	3	3		1332.7	2116.6	3044.1	4870.2	4032.3	6090.1	1332.7	2116.6	3044.1	4870.2	4032.3	6090.1	0.27:0.43:0.63:1.00:0.83:1.25	2267.6	4997.5	2267.6	4997.5	0.45:1.00	62058	Amidohydro_3 domain-containing protein OS=Rhodosporidium toruloides OX=5286 GN=AAT19DRAFT_15068 PE=4 SV=1
916	230638	A0A2T0A0X1|A0A2T0A0X1_RHOTO	3.56	12	7	7	Carbamidomethylation; Acetylation (N-term); Oxidation (M)	9827.1	6519.6	6662.1	23871	23744	19874	7827.4	3716.8	4285.8	11916	14970	11402	0.66:0.31:0.36:1.00:1.26:0.96	8642.1	22496	5915.9	12763	0.46:1.00	91197	Patatin-like phospholipase domain-containing protein OS=Rhodosporidium toruloides OX=5286 GN=AAT19DRAFT_9746 PE=3 SV=1
475	229429	A0A0K3CHD2|A0A0K3CHD2_RHOTO	3.55	16	8	8	Carbamidomethylation; Oxidation (M)	11026	16466	21758	7600.1	6120.2	10669	9115.8	13003	17811	5174.9	5119.3	6207.9	1.76:2.51:3.44:1.00:0.99:1.20	17157	9092.5	13310	5626.9	2.37:1.00	104885	Actin cytoskeleton organization protein OS=Rhodosporidium toruloides OX=5286 GN=FGENESH: predicted gene_7.191 PE=3 SV=1
1965	231525	A0A0K3CAE5|A0A0K3CAE5_RHOTO	3.54	3	1	1		951.6	2678	1702.1	747.94	649.73	1087.7	951.6	2678	1702.1	747.94	649.73	1087.7	1.27:3.58:2.28:1.00:0.87:1.45	1777.2	828.46	1777.2	828.46	2.15:1.00	44399	DNA polymerase delta subunit 3 OS=Rhodosporidium toruloides OX=5286 GN=FGENESH: predicted gene_3.140 PE=4 SV=1
3129	231684	A0A2S9ZWC8|A0A2S9ZWC8_RHOTO	3.54	6	1	1	Acetylation (N-term)	11697	1081.4	1325.8	2517.4	1432.5	2154.9	11697	1081.4	1325.8	2517.4	1432.5	2154.9	4.65:0.43:0.53:1.00:0.57:0.86	4701.2	2034.9	4701.2	2034.9	2.31:1.00	31489	Alpha/Beta hydrolase fold OS=Rhodosporidium toruloides OX=5286 GN=AAT19DRAFT_11711 PE=4 SV=1
3135	231722	A0A0K3CNS1|A0A0K3CNS1_RHOTO	3.53	2	1	1		329.7	726.93	1056.6	1503.4	1583.7	1892	329.7	726.93	1056.6	1503.4	1583.7	1892	0.22:0.48:0.70:1.00:1.05:1.26	704.43	1659.7	704.43	1659.7	0.42:1.00	85510	BY PROTMAP: gi|342319045|gb|EGU10997.1| Proteophosphoglycan ppg4 [Rhodotorula glutinis ATCC 204091] OS=Rhodosporidium toruloides OX=5286 GN=FGENESH: predicted gene_14.54 PE=4 SV=1
275	229438	A0A0K3CQU4|A0A0K3CQU4_RHOTO	3.53	14	13	13	Deamidation (NQ); Oxidation (M)	75837	34567	47615	47145	36419	41190	57769	13336	18055	15512	14586	17861	3.72:0.86:1.16:1.00:0.94:1.15	58034	41896	33211	15987	2.08:1.00	121390	RNA cytidine acetyltransferase OS=Rhodosporidium toruloides OX=5286 GN=FGENESH: predicted gene_15.219 PE=3 SV=1
871	231052	A0A2T0A256|A0A2T0A256_RHOTO	3.52	6	7	7		3654.5	5232.3	3347.8	4779.6	7045.7	18694	2710.5	3748.2	2104.7	3636.9	4896.3	13642	0.75:1.03:0.58:1.00:1.35:3.75	4542.7	10474	3083.6	7391.9	0.42:1.00	190926	Phospholipid-transporting ATPase OS=Rhodosporidium toruloides OX=5286 GN=AAT19DRAFT_9428 PE=3 SV=1
3670	231277	A0A0K3CCW7|A0A0K3CCW7_RHOTO	3.52	6	1	1	Carbamidomethylation	1162.1	3677.7	3789.7	1293.5	727.73	1912	1162.1	3677.7	3789.7	1293.5	727.73	1912	0.90:2.84:2.93:1.00:0.56:1.48	2876.5	1311.1	2876.5	1311.1	2.19:1.00	17263	Acid phosphatase OS=Rhodosporidium toruloides OX=5286 GN=FGENESH: predicted gene_5.159 PE=3 SV=1
1489	231413	A0A2T0AHP6|A0A2T0AHP6_RHOTO	3.5	8	3	3	Carbamidomethylation	140.21	1064.2	5525.1	5656.6	6480.8	9965.2	140.21	1064.2	5525.1	5656.6	6480.8	9965.2	0.02:0.19:0.98:1.00:1.15:1.76	3238.7	7367.5	3238.7	7367.5	0.44:1.00	67091	L domain-like protein OS=Rhodosporidium toruloides OX=5286 GN=AAT19DRAFT_8593 PE=4 SV=1
3162	231153	A0A2S9ZYZ9|A0A2S9ZYZ9_RHOTO	3.5	20	3	3	Carbamidomethylation; Oxidation (M)	1655.8	2497.3	2453	2606.2	13320	2354.6	1655.8	2497.3	2453	2606.2	13320	2354.6	0.64:0.96:0.94:1.00:5.11:0.90	2484.5	6200.8	2484.5	6200.8	0.40:1.00	34419	Ubiquitin-related domain-containing protein OS=Rhodosporidium toruloides OX=5286 GN=AAT19DRAFT_10522 PE=4 SV=1
1637	231219	A0A2S9ZVZ6|A0A2S9ZVZ6_RHOTO	3.46	3	1	1		670.82	871.71	1578.3	2031.7	2780.5	2888.4	670.82	871.71	1578.3	2031.7	2780.5	2888.4	0.33:0.43:0.78:1.00:1.37:1.42	1040.3	2566.9	1040.3	2566.9	0.41:1.00	62611	Proteophosphoglycan ppg4 OS=Rhodosporidium toruloides OX=5286 GN=AAT19DRAFT_11580 PE=4 SV=1
4378	237801	A0A0K3CDA9|A0A0K3CDA9_RHOTO	3.43	20	1	1		722.6	1390.6	305.01	2538.7	1393.5	2978.8	722.6	1390.6	305.01	2538.7	1393.5	2978.8	0.28:0.55:0.12:1.00:0.55:1.17	806.06	2303.7	806.06	2303.7	0.35:1.00	9674	NADH dehydrogenase [ubiquinone] 1 beta subcomplex subunit 7 OS=Rhodosporidium toruloides OX=5286 GN=FGENESH: predicted gene_5.289 PE=3 SV=1
2132	230444	A0A0K3C9F8|A0A0K3C9F8_RHOTO	3.43	5	2	2		184.69	2126.8	1337.3	670.42	379.54	852.51	184.69	2126.8	1337.3	670.42	379.54	852.51	0.28:3.17:1.99:1.00:0.57:1.27	1522	738.11	1522	738.11	2.06:1.00	77846	BY PROTMAP: gi|472587274|gb|EMS24773.1| GTP cyclohydrolase II [Rhodosporidium toruloides NP11] gi|647401201|emb|CDR47283.1| RHTO0S14e01530g1_1 [Rhodosporidium toruloides] OS=Rhodosporidium toruloides OX=5286 GN=FGENESH: pre...
4206	235817	A0A0K3C788|A0A0K3C788_RHOTO	3.42	5	1	1		436.66	3434.8	4329.2	359.4	846.12	1672.9	436.66	3434.8	4329.2	359.4	846.12	1672.9	1.21:9.56:12.05:1.00:2.35:4.65	2733.6	959.47	2733.6	959.47	2.85:1.00	24947	BY PROTMAP: gi|472588470|gb|EMS25942.1| wos2 protein [Rhodosporidium toruloides NP11] gi|647396262|emb|CDR38286.1| RHTO0S03e07624g1_1 [Rhodosporidium toruloides] OS=Rhodosporidium toruloides OX=5286 GN=FGENESH: predicted ge...
[truncated: 58 more rows]

## Sheet: IFO0880-Ammonia-96h
Protein Group	Protein ID	Accession	Significance	Coverage (%)	#Peptides	#Unique	PTM	8I01 Area	8I02 Area	8I03 Area	8101 Area	8102 Area	8103 Area	8I01 Area (top-3 peptides)	8I02 Area (top-3 peptides)	8I03 Area (top-3 peptides)	8101 Area (top-3 peptides)	8102 Area (top-3 peptides)	8103 Area (top-3 peptides)	Sample Profile (Ratio)	8I0 Area	810 Area	8I0 Area (top-3 peptides)	810 Area (top-3 peptides)	Group Profile (Ratio)	Avg. Mass	Description
[truncated: 962 more rows]

[truncated: 4 more sheets: IFO0880-Cu1-144h, IFO0880-Cu1-96h, IFO0880-Cu2-144h, IFO0880-Cu2-96h]
